# Supplementary material for: Niche derived netrin-1 regulates hematopoietic stem cell dormancy via its receptor neogenin-1
Source: Nat Commun. 2021 Jan 27;12:608. doi: 10.1038/s41467-020-20801-0 (PMC7840807; doi:10.1038/s41467-020-20801-0)
Supplement: Supplementary file 4 — Supplementary Data 1 [file 41467_2020_20801_MOESM4_ESM.xlsx]

## Sheet: young+old
GenID	baseMean	log2FoldChange	lfcSE	stat	pvalue	padj		Normalised	old_WT_1	old_WT_2	old_KO_1	old_KO_2	old_KO_3	young_WT_1	young_WT_2	young_KO_1	young_KO_2		Log	old_WT_1	old_WT_2	old_KO_1	old_KO_2	old_KO_3	young_WT_1	young_WT_2	young_KO_1	young_KO_2
Paqr5	321.673	2.97306	0.229029	12.9811	1.56542e-38	1.86144e-34		read	852.398063061081	739.873623668842	84.2905685938079	162.689564746487	87.6505403216315	410.239086381675	457.250012789852	59.5987924616511	41.0634755496979		transformed	10.0089080615986	9.84042211644976	7.86708544561181	8.33137605272698	7.89149657588605	7.66708474175769	9.18408883875055	9.29883022020684	7.48297148443267
Neo1	652.608	3.26208	0.454226	7.18162	6.88904e-13	4.09588e-09		counts	1503.8942257374	2674.39281638192	228.471804346374	539.552733716199	212.865597923962	257.382878853161	414.336581168798	25.62748075851	16.9468311792404		Normalised	10.7186298659375	11.4806520694506	8.61740576810563	9.47929294372957	8.55517329255264	7.29020605321291	8.72532503630031	9.1944796897369	7.15271195538699
Fam219b	2717.52	-1.19802	0.171799	-6.97336	3.09467e-12	1.22662e-08			1624.43536596826	1547.89350214929	4990.88892989652	4915.6960892388	4925.96036607569	1130.68635863004	1344.37422854233	2027.55091954537	1950.18918801105		read	10.8185816617437	10.7559257935509	12.3375057603421	12.3163849912665	12.3192864039202	11.1098266512999	10.355826794737	10.574643136563	11.0583228068394
Zfp36	13947.1	1.02821	0.15571	6.60341	4.01797e-11	1.19444e-07			24108.228046172	31419.5956878317	16147.1893178585	14633.8233808676	10132.4024611806	8278.96194599293	11249.2381787329	4509.24463764852	5044.94128182003		counts	14.5683268483037	14.9478968348274	13.9955048233183	13.8552198257045	13.3328663722847	12.1965304546661	13.0471764517774	13.4811499452965	12.3524995165424
Aph1c	630.024	1.00244	0.15425	6.49876	8.09823e-11	1.80928e-07			1201.10636158607	1216.89740735007	593.361239443253	593.096134772005	480.82582119295	478.799591229024	542.336989279873	243.759061168153	320.034388807963			10.4316976481539	10.448172001437	9.58577564145806	9.58527040075281	9.35296731343525	8.67558438943503	9.34839678870016	9.48500652614463	8.9326144994062
Cadm1	138.079	-3.11006	0.479894	-6.48071	9.1293e-11	1.80928e-07			86.1008144506143	16.6888787293724	206.290075769056	317.141683176697	167.788177187123	12.9253410777788	7.39886752087139	179.39236530957	248.988058094994			7.88030771615276	7.14811422251405	8.52801711071664	8.923722032165	8.35604796559	8.41042016041233	7.07628903682725	6.9472296443784	8.69490041937081
Plac8	2128.64	-1.00936	0.163568	-6.17086	6.79178e-10	1.15373e-06			645.756108379607	780.205080598159	1429.61240680814	2028.47115538342	1876.97371345894	2542.92036421518	2255.91470711369	3920.40856812741	3677.46236589517			9.68221966219229	9.9031411606661	10.6533762833957	11.1104283299036	11.0078183440913	12.0030488457063	11.4126265853836	11.2519120709632	11.9149777309879
Coro2b	296.029	1.87699	0.306315	6.12765	8.91886e-10	1.17838e-06			592.660606135062	552.123737963403	86.5087414515397	179.164457379043	61.3553782251421	375.958833958001	461.689333302375	192.504099651133	162.298498601187			9.58443996754088	9.50490627139779	7.88326443686978	8.40937497946211	7.68274165712852	8.46912070567491	9.09391855380436	9.30918753556383	8.32946297551324
Matn4	369.327	-2.16339	0.353051	-6.12771	8.91507e-10	1.17838e-06			315.702986318919	120.99437078795	515.72518942264	967.899942162647	1153.23068051747	32.5943383700509	7.39886752087139	119.793572847919	90.6003666890161			8.91927726994212	8.10795843181863	9.42941372276213	10.1632715579588	10.3805573445034	8.10084859975776	7.38331083731903	6.9472296443784	7.91247281525315
Dixdc1	197.326	-1.79549	0.304051	-5.90524	3.52144e-09	4.18734e-06			101.88596376656	169.670267081953	332.725928659768	278.013813174377	380.653775111086	26.9746248579732	53.271846150274	216.343616635793	216.397998134916			7.98914780464619	8.36503121154023	8.97094822945151	8.79722814033744	9.10662580423063	8.56930659693532	7.30917871049968	7.60840850124856	8.56952634560591
H2afx	652.566	-1.28709	0.231716	-5.5546	2.78251e-08	3.00789e-05			388.888678601941	375.499771410879	985.977835261779	1042.03695900915	1794.3317754414	220.854741024655	256.00081622215	424.939390251572	384.562707528917			9.12863204594556	9.09266967406731	10.1859849522137	10.254200726309	10.9485936337521	9.22100770898011	8.5874084535399	8.72036458822653	9.11711598363254
Ckap2l	1068.99	-1.25858	0.232092	-5.42275	5.86883e-08	5.81552e-05			218.12206327489	226.690602740641	785.233191637052	831.982077944062	929.095727409294	1536.42967420206	1176.41993581855	2106.22132559475	1810.70373138192			8.57647357797986	8.61045348993557	9.91076896186795	9.97978889885721	10.1132578172729	11.1603754117572	10.7463015375837	10.405556464079	10.9605220293344
Nrg4	1895.48	-0.894016	0.166263	-5.37711	7.56894e-08	6.92325e-05			1424.96847915767	1905.31365493668	2955.7153329276	2362.08773119267	4054.46356516347	808.11480303678	728.048564053745	1528.70902664135	1291.86997681748			10.6491964049137	11.0275785114003	11.6162370475433	11.3134771308751	12.0494358120506	10.739783217287	9.94497142121817	9.82149292994744	10.5238994116146
Itga2b	4616.67	-0.888403	0.167736	-5.29645	1.18077e-07	0.00010029			1803.81206274037	2493.59663014706	5098.47031349651	5500.55477769453	4308.6501320962	5232.51525109559	3962.83344417872	6743.0073791112	6406.55398695208			10.9555129163781	11.3862530562584	12.3671960073262	12.473046045444	12.1334921414129	12.7582494947707	12.4033541466486	12.0178912093469	12.6864149128629
Gata1	693.52	-1.57581	0.299988	-5.25289	1.49729e-07	0.00011666			57.4005429670762	61.1925553410321	328.289582944304	232.707858434849	431.991948728041	1184.07363699478	793.898484989501	1398.78365907495	1753.34522585218			7.64711674518131	7.68130120767434	8.95767253338128	8.63379065257748	9.23837355927896	10.6253971720334	10.4137124471959	9.92381881808502	10.9182895462976
Gm684	218.073	-1.15583	0.220402	-5.24419	1.56973e-07	0.00011666			109.061031637445	154.372128246695	234.017236490703	343.9133837046	361.871516470736	118.57595510484	128.000408111075	265.810614378964	247.032654497389			8.03524675954756	8.29002415264534	8.63881349991493	9.00385693236402	9.05506162048985	8.75517392549902	8.09359379768614	8.14858741032082	8.68771061279775
Ppp1r15a	7547.75	0.829285	0.159098	5.21243	1.86382e-07	0.000130369			10350.752910538	17620.674458429	8480.07483510862	7947.07633362905	6079.19104659316	5257.80396189994	5674.19150175627	3403.09104956028	3116.91333458183			13.3630808399336	14.1201211320795	13.0810581144365	12.9894620486808	12.6129092671149	11.808579092842	12.4100751715384	12.5164588348985	11.6885364853236
Smad3	1479.6	0.683485	0.132567	5.15576	2.52604e-07	0.000166873			1905.69802650693	2189.02459333601	1381.9216903669	1363.29736534398	1028.01562291514	1767.39989954845	1568.55991442474	1113.90143110826	998.559437176782			11.0278446573989	11.211727411624	10.6098594802925	10.5924996620618	10.2374425273596	10.3371319952069	10.9287533022885	10.7731144385188	10.2015816204972
Pdcd4	11402.5	-0.700657	0.136671	-5.12661	2.94998e-07	0.000184622			3861.62152811005	4539.37501438929	6385.01057098095	8428.96694313131	7868.51421973047	13569.9222176141	15724.813142108	23869.3163808913	18374.927606691			11.9822262008771	12.2057654559628	12.6816910684449	13.0725230621909	12.975455404924	14.554068827034	13.747738072354	13.9577042100991	14.1799737588897
Ncaph	481.269	-1.19469	0.238275	-5.0139	5.33369e-07	0.000317115			205.206941107297	216.955423481841	588.924893727789	529.255925820852	699.952171997029	518.137585813568	233.804213659536	691.941980479769	647.238590807144			8.52348771642223	8.5717766558942	9.57729669655292	9.45795700887281	9.77547242406581	9.76207237173546	9.43454577862823	8.63799766047815	9.6848544293489
Ctla2a	4700.59	0.99236	0.202124	4.90967	9.12298e-07	0.000516578			4548.99303014079	4540.7657542834	1200.0315160329	2082.01455643923	2221.31512186535	6498.0747340155	10226.7146873484	5860.94525067877	5126.41643172023			12.2087009775183	12.2061902945591	10.4305693614813	11.1450100607566	11.2312663575702	12.5617369085707	12.7063120241973	13.3459946402916	12.3748095543559
Dusp1	1202.75	0.828742	0.170946	4.84798	1.24728e-06	0.000674152			806.47762868742	1126.49931423264	503.525238705115	566.324434244102	460.791411976577	1758.97032928033	2821.18818570826	1436.92688625041	1344.01407275361			9.94255148100165	10.3511861885535	9.40316578117194	9.53328585560462	9.30709886384239	10.6599352317144	10.9224866117332	11.5529910014546	10.5743011125796
Stil	275.105	-1.31539	0.274841	-4.78599	1.70143e-06	0.000879639			41.6153936511302	45.894416505774	185.217433620604	148.274033693001	170.29247833917	439.46159664448	265.619343999283	531.025240833311	648.542193205547			7.48905739215595	7.53480191079203	8.43683992772032	8.25878130486559	8.36798664878166	9.46164651483812	9.25653046554978	8.7545039674552	9.68716720672548
Klf6	2739.48	0.740156	0.15747	4.7003	2.59785e-06	0.00128713			3616.2342069258	4870.37110918851	2262.53631488642	2442.40283277638	2102.36081714313	2180.44884268616	3371.66392926109	1946.49656179752	1862.84782731804			11.8919057356374	12.303502653581	11.2558296521576	11.3583586643121	11.1579359156487	11.0558176693505	11.2064933191588	11.7958748384062	10.9978665750406
Birc5	818.039	-1.18182	0.25339	-4.66402	3.10085e-06	0.00147489			226.732144719951	126.557330364407	385.962077245331	737.251445306867	639.84894434791	1110.45538998656	985.52915378007	1658.03840628313	1491.97294497236			8.6106160622121	8.14033476559541	9.12085185944842	9.83624644387792	9.67167174121491	10.8452473205496	10.3332633750557	10.1854255823841	10.7083555355937
Top2a	4908.63	-1.07451	0.230948	-4.6526	3.2778e-06	0.00149909			912.668633176511	913.716110433138	2822.6249614637	2644.22026752519	3921.735604105	7909.18479689822	6990.45003371929	8606.06563146242	9456.98359921535			10.091543941939	10.092938473112	11.5536813692316	11.46532220901	12.0035154331914	13.1018854350864	12.9827234403522	12.808886184662	13.2351848297713
Lgmn	208.603	-1.12009	0.242269	-4.62332	3.77646e-06	0.00166318			163.591547456167	184.968405917211	582.270375154594	345.972745283669	385.662377415179	36.5281378285053	40.6937713647927	67.3466354816657	70.3945295137679			8.33577710499785	8.43572184602098	9.56448123152135	9.00982819947158	9.12005261607494	7.73429520276098	7.4311649363266	7.47886963606235	7.75951058802315
Bub1b	863.419	-0.903485	0.200956	-4.49594	6.92624e-06	0.00294142			351.578325673342	280.929458611102	716.469833047367	930.831433739397	782.594110014567	1107.08356187932	915.979799083879	1191.37986130841	1493.92834856996			9.02594962333341	8.80708064854772	9.80270894533657	10.1155328852027	9.90677051762425	10.421454969554	10.3294678948772	10.0959475115604	10.7100458517461
Slfn2	2720.32	0.819787	0.18329	4.47262	7.72674e-06	0.00316823			5087.12312045713	5248.65236038761	3421.53163305128	1948.15605379971	2684.61083499397	1519.00856231461	2222.61980326977	1391.03581605494	960.10316642389			12.3640931029261	12.4076465502063	11.815981784979	11.0569440359055	11.4858067870816	10.6182787366318	10.7315511737863	11.2320502664858	10.1533625985935
Zbtb16	234.167	-1.39009	0.311586	-4.46134	8.14497e-06	0.0032284			45.9204343736609	129.338810152636	164.144791472152	168.867649483696	170.29247833917	190.508288059436	111.722899565158	489.902074034772	636.809771619919			7.5350726669052	8.15618939013085	8.33846872490998	8.36120833784898	8.36798664878166	9.37325742110324	8.46036142138049	8.05187579040318	9.66621395339463
Kif11	813.979	-1.27997	0.288219	-4.44095	8.95613e-06	0.0034354			130.586235250098	140.464729305551	615.542968020571	621.927196878977	703.708623725099	1182.94969429237	1163.10197428098	1239.05889527773	1528.47381212765			8.16323022332297	8.21754246069297	9.62741756969826	9.63917713728909	9.7817129135734	10.4709769649701	10.4125176562231	10.3912525777174	10.7395841666696
Clspn	484.211	-0.871809	0.196768	-4.43065	9.39509e-06	0.00349116			104.755990914914	86.2258734350906	243.999014350496	197.698711590668	251.682265780685	745.735983052717	696.233433713998	989.339954863408	1042.23011752329			8.00781785380714	7.8812150466147	8.67647708589395	8.4916369104324	8.70474223369043	10.1901695207228	9.84971321038925	9.7692672701447	10.2544302181332
Zpr1	1470.79	-0.650381	0.147224	-4.41762	9.97928e-06	0.00359587			1479.49899497639	1101.46599613858	2346.82688348023	1824.59435905554	2332.75652313142	899.716133283647	796.858031997849	1349.9126492564	1105.45483384584			10.6975254770426	10.3231220160176	11.3047885173743	10.9705654603739	11.2967309390988	10.5798924678914	10.0741859747307	9.92824846443869	10.327630905379
Clcf1	762.096	0.595481	0.136816	4.35241	1.34652e-05	0.00470924			1089.17530280027	1107.02895571503	755.287858057673	716.657829516173	639.84894434791	667.621965234836	844.950670883513	550.09685442104	488.199098201964			10.3091386688298	10.329406344637	9.86472211822722	9.80301593333205	9.67167174121491	9.50080817138219	9.72058946680339	9.99835501257715	9.36947295670784
Cdt1	599.236	-1.20019	0.278723	-4.30603	1.6621e-05	0.00564688			143.50135741769	143.24620909378	392.616595818526	426.287846867379	755.046797342055	905.897818146932	571.932459363359	1035.8270129835	1018.76527435203			8.23374813311993	8.23239494601839	9.13847868763579	9.22434508491409	9.86434529138941	10.2468029326757	10.0824966482269	9.54433644717706	10.2262777384671
AU019823	1053.05	-0.484934	0.113146	-4.28592	1.81987e-05	0.00569475			726.116868533514	719.012525257127	1065.83205814012	990.552919532411	1060.57153789174	981.763950559982	1103.91103411401	1389.8438402057	1439.82884903623			9.81837648639981	9.80685537926818	10.2821973862175	10.1916761909641	10.2760551434899	10.6171804465353	10.1807228379649	10.3258875189394	10.6625291489383
Cdk6	11538.7	-0.685608	0.159574	-4.2965	1.73518e-05	0.00569475			4660.92408892659	3152.80733995727	8511.12925511686	7827.63336204302	5862.56899694113	16276.938216382	15437.7370822982	21564.0350884746	20554.550816821			12.2424310772532	11.70415307858	13.0862196630099	12.968112694273	12.562124414121	14.4087283146927	14.0069206168875	13.9314350032997	14.3401633562938
Nr4a1	691.616	1.05177	0.245083	4.2915	1.77473e-05	0.00569475			1149.4458729157	1251.66590470293	419.234670111308	473.653163185976	487.086574073067	493.410846360426	998.847115317638	623.999357073487	327.20420199918			10.3764352977647	10.4837895887816	9.20679835243294	9.33671982259198	9.3669950429463	9.6429729168311	9.38102243841268	10.201936248921	8.95440450146149
Pola1	1163.31	-0.51169	0.11957	-4.27943	1.87376e-05	0.00571306			525.214968148747	577.157056057461	743.087907340148	803.15101583709	765.064001950241	1522.38039042186	1348.07366230277	1944.11261009906	2241.54432405415			9.44949367403122	9.55455351030341	9.84552390894653	9.93762158104886	9.87992023007766	11.0541980352034	10.7344179479307	10.5781516037155	11.2433731541966
Pkmyt1	266.959	-1.38204	0.324093	-4.26434	2.00497e-05	0.00596029			76.0557194313759	73.7092143880613	262.853483641217	236.826581592988	480.82582119295	315.827899378769	190.890782038482	350.440899674508	415.19736389139			7.80471614625125	7.78622503288963	8.74477767273669	8.64952493659766	9.35296731343525	9.02269393437309	8.91966376594299	8.4620448667755	9.19665257937012
Lrrc8c	756.444	-0.963765	0.226452	-4.25593	2.08182e-05	0.00603778			321.443040615627	361.592372469735	1132.37724387208	788.735484783604	1015.4941171549	813.734516548857	592.649288421799	863.586502769324	918.38788967499			8.93692358328953	9.0542803156671	10.3576965792449	9.91605787322442	10.222308562652	10.0246161848035	9.95324673679224	9.58441838121334	10.0991415237288
2610305D13Rik	544.772	-0.661549	0.155993	-4.24089	2.22639e-05	0.00630332			469.249438755848	529.871899657573	645.48830159995	661.055066881297	787.602712318661	329.315211807756	310.752435876599	623.40336914887	546.209404930903			9.32664919181097	9.45924259198937	9.68174317108383	9.70917552094727	9.91434940211491	9.64188223811759	8.96075337346917	8.90386914356983	9.49291441199436
Bub1	376.114	-1.4612	0.346026	-4.22281	2.4128e-05	0.0063757			51.6604886703686	62.5832952351464	373.762126527806	284.191897911586	410.705388935645	502.40238797975	503.122991419255	606.715707259608	589.880085277407			7.59284387197859	7.6935350846429	9.08793200404062	8.81801875151298	9.18527531625282	9.61099393278176	9.40072488902175	9.4022918549626	9.57912664306294
Casc5	588.767	-1.17697	0.278466	-4.22661	2.37235e-05	0.0063757			53.0955022445455	73.7092143880613	236.235409348435	263.598282120891	299.263987669571	919.385130575919	1038.06111317826	1155.62058583141	1259.9317180566			7.60671814655759	7.78622503288963	8.64727827410427	8.74740389066584	8.86741276968263	10.3831540857327	10.1004621334684	10.2494687971787	10.4921283529727
Cdca8	1625.23	-0.826715	0.195625	-4.22602	2.37862e-05	0.0063757			706.026678495037	504.838581563514	970.450625257656	1598.0645853579	1391.13928996189	2309.14028211274	1621.83176057501	2975.76770761024	2549.84629127648			9.78555010522352	9.40601534000123	10.166498318966	10.7973025329499	10.6183740380905	11.6254309608128	11.2831045185287	10.8164947424464	11.4162915032453
Ccnb1	1225.95	-1.03105	0.245706	-4.19629	2.7132e-05	0.00658422			361.62342069258	328.21461501099	719.797092333965	1221.20141638819	1351.07047152915	1728.06190496391	1407.26460246974	1952.45644104369	1963.87701319428			9.05436723974587	8.9574470635758	9.80813233836916	10.4526295286599	10.580987427616	11.0598587872126	10.8992718966891	10.6331488196002	11.0675709422826
Emcn	1115.38	1.04842	0.249496	4.20217	2.6437e-05	0.00658422			1723.45130258646	2307.23748433573	521.27062156697	689.88612898827	629.831739739724	945.235812731477	1290.36249563997	969.076365426447	962.058570021494			10.8957765676988	11.2820009774152	9.44118276735037	9.7586125526984	9.65360190698907	10.1647607097889	10.1342742693171	10.5224155775806	10.1558542175172
Kntc1	294.226	-1.59607	0.380184	-4.19816	2.69088e-05	0.00658422			24.3952307610074	20.8610984117155	204.071902911324	131.799141060446	165.283876035077	576.020634987969	327.769831174603	523.873385737913	673.962439974407			7.27238099491097	7.218433043722	8.51872386049613	8.1700357237837	8.34399195426738	9.44667246713016	9.55233750170938	8.95610857587647	9.73152275251174
Paip1	2483.97	-0.572461	0.136355	-4.1983	2.68922e-05	0.00658422			1746.41151977329	2031.87098530109	2927.98817220596	2988.13365122979	3043.97805031266	1637.58451741945	2397.23307676233	2973.38375591177	2609.16020040382			10.9130991550276	11.1126490624135	11.6034268123631	11.6310715646899	11.6562728437679	11.6243410000355	10.8290752414737	11.333289462497	11.4473016261563
A630072M18Rik	1113.61	-0.609823	0.145907	-4.17952	2.92128e-05	0.0069474			813.652696558305	657.819969916095	1275.44939319578	1414.78140482072	1326.02746000868	1001.99491920346	1012.16507685521	1231.31105225771	1289.26277202067			9.9531265986305	9.7035183736714	10.5076529148279	10.6399843518601	10.5571152598109	10.4630454346916	10.2058108736041	10.2182577712935	10.521332133454
Dr1	938.121	-0.534492	0.130339	-4.10079	4.11746e-05	0.00941551			862.44315808032	813.582838056903	1442.92144395453	1227.3795011254	1313.50595424845	629.407913352707	578.591440132143	836.767046161581	738.490758695361			10.0230189244987	9.95302401573742	10.6652883048558	10.4590037874445	10.5450282369121	9.98666748045403	9.652832226355	9.55734554172025	9.8382215190559
Procr	6167.54	0.526475	0.128252	4.105	4.0432e-05	0.00941551			11127.0952541677	9935.44580355302	5709.57693580162	7205.70616516405	6393.48084117501	3806.23196173026	4552.52318559217	3413.81883220337	3363.94598907922			13.4656556605391	13.3050585237703	12.5251478438723	12.8515350155483	12.6835501986295	11.8128902242645	11.9623277978327	12.20977692093	11.7927376907762
Bmp2k	1150.21	-0.689712	0.169875	-4.06012	4.90469e-05	0.00983483			355.883366395872	354.638672999163	735.324302338087	813.447823732437	594.771523611071	1465.05931259867	1831.95959816776	2234.95471731192	1965.83241679189			9.03820165350835	9.03467066672487	9.83316969020683	9.95282573450123	9.58846032481037	11.2394405781913	10.6848857129404	10.9758624455257	11.0688872600341
Cox5a	1327.76	-0.74986	0.183861	-4.0784	4.53458e-05	0.00983483			1617.26029809737	944.312388103654	2089.51883198334	2714.23856121355	2786.03503165186	343.36449558795	410.637147408362	539.369071777942	505.145929381205			10.8128231289162	10.1330801886613	11.1497910169017	11.5006496797854	11.5359960325189	9.47891522596118	9.00226092647515	9.18510174412634	9.40668134915504
Exo1	475.941	-0.96188	0.236353	-4.06968	4.70775e-05	0.00983483			113.366072359975	133.511029834979	342.707706519561	261.538920541822	431.991948728041	719.885300897159	564.533591842487	817.099444649236	898.833853698944			8.06201955064471	8.17957407991954	9.00034869404844	8.74012955936384	9.23837355927896	9.95817873803309	9.80827583417181	9.5297385260548	10.0729958631931
Eya4	143.178	3.48865	0.859747	4.05777	4.95437e-05	0.00983483			312.832959170565	819.145797633361	24.3999014350496	6.17808473720838	26.2951620964895	26.9746248579732	47.3527521335769	20.8595773615779	4.56260839441088			8.91036619885415	9.96116972425516	7.27244945034725	6.91249621269472	7.29967416848049	7.2184088263381	7.30917871049968	7.54984877404276	6.86062663062381
Fos	8676.78	1.60075	0.394527	4.05739	4.96249e-05	0.00983483			12830.4563667157	21432.6925081965	6978.3718104242	6211.0345224735	2206.28931495307	7552.33298888128	13195.8802234741	4295.28497271119	3388.71443464888			13.6680164291437	14.3999896854823	12.8064553364486	12.6429652933346	11.2222072750412	12.1291924428542	12.9176672521226	13.70796338343	11.8027813172143
Plk4	313.909	-0.927336	0.22841	-4.05997	4.90787e-05	0.00983483			104.755990914914	126.557330364407	316.08963222678	224.470412118571	343.089257830386	386.636289630949	324.810284166254	498.84189290402	499.931519787592			8.00781785380714	8.14033476559541	8.92047323738545	8.60173487896479	9.00145990508867	9.39295646727808	9.12264814787742	8.9471683134218	9.39533847450987
Tbx4	178.588	1.76767	0.4327	4.0852	4.40384e-05	0.00983483			297.047809854619	606.362593833863	28.8362471505132	236.826581592988	156.518822002913	85.4196453835817	135.399275631947	25.0314928338935	35.8490659560855			8.86026402876013	9.61033292720651	7.334582747052	8.64952493659766	8.30083261373616	7.28164307559802	7.87535189521429	8.19000585551903	7.42311146006557
Upp1	1514.48	0.638202	0.156615	4.07498	4.60174e-05	0.00983483			2182.65564632307	2456.04665300597	1063.61388528239	1614.53947799046	1197.05595067828	1390.31712288803	1508.62908750568	1078.14215563127	1139.34849620432			11.2078420329061	11.3658458923085	10.279610646495	10.8106334084867	10.4274411986922	10.2964682852927	10.6176166314024	10.722690256709	10.3653796590785
Sorbs2	659.309	1.11201	0.274545	4.05039	5.11314e-05	0.00996728			503.689764536093	1091.73081687978	240.671755063899	356.269553179017	478.321520040904	748.545839808756	1457.57690161166	399.311909493062	657.667409994369			9.4035230731504	10.3120574262978	8.66404366429369	9.03929533266094	9.34731621076457	9.15598694120664	9.85414491743585	10.6782918879467	9.70325103292362
Wdhd1	1089.01	-0.801304	0.199128	-4.02407	5.72e-05	0.0109704			330.053122060688	379.671991093222	981.541489546315	689.88612898827	900.296264160758	1579.13949689385	1364.35117084869	1889.28172103434	1686.86150353362			8.96296559213191	9.10397830996446	10.1804444974027	9.7586125526984	10.0749679735935	11.0164335660664	10.7818346110663	10.5934875548804	10.8677316660074
Zbed3	448.778	-0.944575	0.234973	-4.01993	5.82163e-05	0.0109881			318.573013467273	267.022059669958	837.360253793749	720.776552674311	880.261854944385	183.202660493734	265.619343999283	308.721744951353	257.461473684614			8.92812945630619	8.75940931419095	9.98751792069356	9.80972488595365	10.0477098595106	8.89749712265105	8.42776514275556	8.7545039674552	8.72560656187758
Tk1	1927.61	-0.865182	0.215613	-4.01266	6.00392e-05	0.0111551			561.09030750317	465.897864528312	942.723464536009	1392.12842745096	1532.63230505253	3324.62251374519	2160.46931609445	3154.56408499519	3814.3406177275			9.5228926081703	9.31893522644418	10.1310232027625	10.6192847329195	10.743099230315	11.7049130660586	11.7766467511572	11.1942246906438	11.9652580111253
Arhgef39	474.716	-0.675535	0.168739	-4.00343	6.24313e-05	0.0114211			278.392633390319	271.194279352301	461.379954408212	574.56188056038	550.946253450255	463.064393395206	461.689333302375	582.876190274948	628.336356030299			8.79851240227997	8.77389254201125	9.3084682399617	9.54948779180727	9.50252701266435	9.56565279406324	9.31237998180983	9.30918753556383	9.65088436476095
Ostm1	819.784	-0.849361	0.2132	-3.98388	6.78005e-05	0.0122154			417.588950085479	522.918200187001	1496.15759254009	951.425049530091	1064.32798961981	613.67271551889	688.834566193127	784.916096719945	838.216342173199			9.20267170143954	9.44466032217924	10.7119704569122	10.1422518137831	10.2804439169277	9.9102891312034	9.62395387266787	9.75683957619618	9.98874433654858
Ar	207.535	1.35076	0.340529	3.96666	7.28857e-05	0.0127453			284.132687687027	479.805263469456	239.562668635033	154.45211843021	95.1634437777714	119.137926456048	335.168698695474	89.9941766170931	70.3945295137679			8.8178210380823	9.35066714777592	8.65987259432503	8.29042863607621	7.94413103174375	7.90819584029225	8.09694785338511	8.97820267550539	7.75951058802315
Fam110a	1476.58	0.57386	0.144565	3.96958	7.19997e-05	0.0127453			2217.09597210332	2472.73553173534	1505.03028397102	1764.87287326253	1560.17961772504	1153.72718402956	1123.14808966828	587.048105747263	905.351865690959			11.2287283815107	11.3749514865723	10.7196051440004	10.926877535038	10.7661691951492	9.57369418455288	10.3810972067874	10.347461046878	10.0817646213135
Igkv12-46	283.302	11.0757	2.79495	3.96275	7.4092e-05	0.0127685			4.30504072253071	0	0	0	0	2543.48233556639	0.739886752087139	1.19197584923302	0			6.85153902445881	6.5420429682671	6.5420429682671	6.5420429682671	6.5420429682671	6.70512326299008	11.412924305803	6.6705532894057	6.5420429682671
Lsm2	595.284	-1.12946	0.286024	-3.94885	7.8528e-05	0.0133397			278.392633390319	226.690602740641	713.142573760769	628.105281616186	1334.79251404085	519.823499867191	435.793296979325	675.254318590507	545.557603731701			8.79851240227997	8.61045348993557	9.79726463545844	9.65046396666398	10.5655158661101	9.73374005004886	9.43812113400522	9.24764364389114	9.49158649808598
Tbcc	124.08	-2.08731	0.529114	-3.94492	7.98265e-05	0.0133692			14.350135741769	37.5499771410879	212.944594342251	53.543401055806	423.226894695878	56.7591064719852	70.2892414482782	156.148836249526	91.9039690874192			7.10461593776849	7.44313126685826	8.55549604535159	7.61100536198062	9.21675763319512	8.29897663413273	7.6412087065298	7.75865018376637	7.92161276774197
Dnajc3	1562.18	-0.814526	0.206698	-3.94065	8.12601e-05	0.0134203			787.822452223121	824.708757209818	2190.44569701014	1628.95500904394	2327.74792082733	1352.66504235711	1571.51946143308	1815.37921838189	1560.41207088852			9.91468097961525	9.9692688969392	11.2125929260563	10.8221971892675	11.2938517710489	10.9639104234225	10.5824940539847	10.7755591763889	10.7663622968388
Kif15	509.928	-0.970533	0.246697	-3.93411	8.35058e-05	0.0136023			104.755990914914	77.8814340704044	280.598866503071	247.123389488335	305.524740549687	939.054127868191	640.741927307463	962.520498255665	1031.14949713686			8.00781785380714	7.81887381406244	8.80596719895082	8.68804511473198	8.8874033980745	10.1564421805421	10.1262615655847	9.6732713518694	10.2412052405992
Cit	1197.44	-0.774584	0.197237	-3.92718	8.59488e-05	0.013811			355.883366395872	329.605354905104	587.815807298923	988.493557953341	723.743032941472	1911.82653680885	1506.40942724942	2037.08672633923	2336.05549793837			9.03820165350835	8.961623642232	9.57516891519667	10.1891172336581	9.81453728704134	11.1160492743278	11.0320815063202	10.7207882138633	11.2986241945211
Uhrf1	2489.69	-0.81773	0.208561	-3.92083	8.82449e-05	0.0139909			675.891393437322	664.773669386666	1470.64860467617	1445.67182850676	2112.37802175132	4273.79212593512	3060.9114933845	3929.34838699666	4773.79198295219			9.7348322007054	9.71565019658017	10.6897915241135	10.6677376923417	11.1642573501167	12.0061891820869	12.1222509803663	11.6638281942978	12.2756626979505
Timeless	1139.91	-0.826588	0.211669	-3.9051	9.41845e-05	0.0147362			311.397945596388	361.592372469735	860.651068799933	679.589321092922	1009.23336427479	1778.63932657261	1419.84267725522	1735.51683648328	2102.71066862422			8.90588831851009	9.0542803156671	10.0205117422527	9.74115496713859	10.2146808905685	10.9049055908952	10.9370665778766	10.6445686042794	11.1581571611159
Eldr	182.714	-1.26226	0.326549	-3.86546	0.00011088	0.0169035			53.0955022445455	27.8147978822873	87.6178278804056	193.579988432529	154.014520850867	258.506821555576	169.434066227955	344.481020428343	355.883454764049			7.60671814655759	7.32075629078273	7.89126161630778	8.47381737789516	8.28821419387612	9.00550547245877	8.7293452387853	8.36390741956363	9.03820190386763
Nusap1	1239.6	-0.941172	0.243398	-3.8668	0.000110271	0.0169035			388.888678601941	383.844210775565	754.178771628807	1272.68545586493	1427.45165666657	1598.24652283491	1587.05708322691	1746.24461912638	1997.77067555276			9.12863204594556	9.11519384016742	9.86298755858702	10.5049000513882	10.6514329649267	10.9129739860414	10.7974504284262	10.7883261428562	11.0902182055054
Hmmr	626.61	-1.18865	0.308416	-3.85406	0.000116176	0.0174867			110.496045211622	132.120289940865	421.452842969039	514.840394767365	692.439268540889	1010.98646082279	776.881089691496	889.809971452451	1090.4634062642			8.04424205895226	8.17183104404285	9.21234087542686	9.42752668261389	9.7629079904691	10.0607659305213	10.2168208617327	9.89807590215004	10.3106106107049
Egr1	2619.09	0.772314	0.200606	3.84991	0.000118162	0.0175633			2463.91830686175	3942.74759981422	2593.04407068846	2255.00092908106	1808.10543177766	2629.46395230118	4468.91598260632	1923.8490206621	1486.75853537875			11.3701479129589	12.0108832160724	11.4389417751874	11.2513706083039	10.9586355424745	11.0403569458671	11.4577650600615	12.1840763461952	10.7038382590631
Slfn9	2286.57	-0.599959	0.156394	-3.83621	0.000124949	0.0183428			652.931176250492	919.279070009595	1446.24870324112	1346.82247271143	1487.55488431569	3698.33346229836	2883.33867288358	3949.015988509	4195.64431926041			9.69492605054071	10.1003217395968	10.6682509043256	10.5769659628909	10.7045290627627	12.0130739301407	11.9227587064324	11.5825557476663	12.0967263465377
Espl1	309.113	-1.38941	0.363012	-3.82745	0.000129475	0.0187755			44.485420799484	22.2518383058298	192.981038622665	210.054881065085	215.369899076009	482.17141933627	496.464010650471	510.76165139635	607.478717655849			7.52001001977357	7.24019893750315	8.47120489577601	8.54363615533874	8.56536552346323	9.41879450564488	9.35599423974386	9.38774400008285	9.61242117593417
H1f0	2336.35	-0.79127	0.207238	-3.81818	0.000134442	0.0190316			1637.35048813585	1432.4620909378	2789.35236859772	1882.25648326949	4456.40390006695	1950.04058869098	1618.13232681457	2855.97413476232	2405.14642505374			10.8288891452866	10.6559351869909	11.5376084147262	11.0115224478892	12.1801904507931	11.569613274024	11.0582220789327	10.8135242325388	11.3377130420962
Rhob	536.9	0.752411	0.197019	3.81898	0.000134002	0.0190316			325.748081338157	549.342258175174	278.380693645339	259.479558962752	226.639254260219	793.503547905377	1194.17721786864	637.11109141505	567.718844504554			8.95000767328625	9.49927939515284	8.79847194365107	8.73281466687891	8.61025251207731	9.66675601513852	9.92322665439059	10.4244083057731	9.53604170549241
Acss1	470.382	-0.757414	0.199554	-3.79554	0.000147322	0.019709			328.618108486511	332.386834693333	686.524499467988	751.666976360353	822.662928447313	302.90255830099	292.25526707442	333.15724986063	383.259105130514			8.95866014480872	8.96993810522017	9.75293686394193	9.85905134376696	9.96629572870425	8.97223199465526	8.87906718721358	8.84467210366385	9.11362654418799
Fam64a	646.037	-1.05201	0.277007	-3.79779	0.00014599	0.019709			209.511981829828	159.935087823152	358.234916523683	766.08250741384	699.952171997029	794.065519256585	813.135540543766	862.990514844708	1150.42911659074			8.54139562952726	8.31783690552587	9.04484759681737	9.88149425944328	9.77547242406581	10.0237838098366	9.92406919268545	9.95236701096111	10.3775072958456
Hells	834.893	-1.04068	0.274208	-3.79522	0.000147515	0.019709			154.981466011106	228.081342634756	702.05170947211	430.406570025517	838.940885935616	1264.9975115687	1106.87058112236	1336.80091491483	1450.90946942266			8.29310196059927	8.61588494902571	9.77896373020928	9.23448887218066	9.98978147634827	10.5674338373924	10.4972149371586	10.3292278150876	10.6723905913338
Incenp	712.037	-0.585012	0.153718	-3.80575	0.000141377	0.019709			320.00802704145	360.201632575621	565.634078721605	644.580174248741	621.066685707561	890.162620313115	847.910217891862	1078.73814355588	1080.03458707698			8.93253372635281	9.05038101066587	9.53191945440847	9.68012619614361	9.63759783346623	10.2971555952839	10.0612458517879	10.0025581294392	10.2986495479912
Neil3	484.312	-1.1245	0.295748	-3.80222	0.000143408	0.019709			90.405855173145	115.431411211492	412.580151538112	389.219338444128	490.843025801137	696.282504146433	668.117737134687	716.377485389046	779.554234245059			7.91110230711952	8.07464166998423	9.19003519384283	9.12950830198385	9.37534404453984	9.80255812218432	9.76934932796862	9.72144742405756	9.90215079541984
Pbk	1235.55	-0.922418	0.245281	-3.76066	0.000169464	0.0221439			354.448352821695	286.492418187559	716.469833047367	992.61228111148	1219.5946610467	1850.00968817599	1709.87828407338	1884.51381763741	2105.96967462022			9.03412994799337	8.82567784583624	9.80270894533657	10.1942305595993	10.4509670874987	11.013102308918	10.9887618459463	10.8854370956676	11.1602165168841
Pqlc3	1930.75	0.57682	0.153298	3.76275	0.000168057	0.0221439			3019.26856006821	3426.7830990978	1855.50159549264	2100.54881065085	1621.53499595018	1252.07217049092	1713.57771783381	1253.36260546852	1134.1340866107			11.6451763793302	11.8180829668161	10.9926637369022	11.1567894608175	10.8162566780345	10.4855052331197	10.4842005778972	10.88826259026	10.3596367102041
Zfp358	319.334	-1.0305	0.274863	-3.74915	0.000177438	0.0229338			248.257348332604	250.333180940586	558.97956014841	403.634869497614	961.6516423859	67.4365621449329	110.243126060984	135.289258887948	138.18185423073			8.69221831862883	8.69982336995341	9.51867938844138	9.16717354700986	10.1553360604604	8.18940059319653	7.73504850057494	8.04266187802065	8.20521181844425
Sult1a1	6990.12	0.711084	0.190479	3.73313	0.000189115	0.0241803			17307.6987181476	15399.6628475284	8984.7091602426	9810.79856268691	5751.12759567505	1289.72425102184	1885.23144431803	1419.04724851191	1063.08775589774			14.0945374912565	13.9279147725555	13.1627271669668	13.2871787851536	12.5352843542186	10.6438491145501	10.5217868809444	11.0136041971091	10.2789964077659
E2f2	156.517	-1.34916	0.361908	-3.72791	0.000193071	0.0244234			30.135285057715	23.6425781999442	63.2179264453559	156.511480009279	136.484412786541	241.085709668135	152.416670929951	317.065575895984	288.096130047087			7.35179273626974	7.26125751599112	7.69906608506696	8.30079581134918	8.19595916783668	8.92348727253494	8.66559704252155	8.28009366046093	8.83099101104507
Gm26624	182.463	-0.82187	0.222393	-3.69558	0.000219384	0.0274201			76.0557194313759	79.2721739645188	129.763112177309	191.52062685346	128.971509330401	192.194202113059	200.509309815615	342.097068729877	301.78395523032			7.80471614625125	7.82952836779261	8.15858905121636	8.46481204748692	8.15410810167034	8.99856839775769	8.46776461918234	8.50365392239098	8.87549511204687
Lig1	2414.27	-0.514768	0.139379	-3.69329	0.000221371	0.0274201			1208.28142945695	1194.64556904424	1712.42944616894	1917.26563011367	2078.56995619869	3506.1392601853	2490.45880752531	3608.11089562836	4012.48818228477			10.4392067329985	10.4249021762889	10.887386176583	11.0358313029911	11.1428101794264	11.8888167640121	11.8494669835344	11.3845587906239	12.035070999325
Dut	1275.09	-0.688841	0.186773	-3.68811	0.000225924	0.0276954			1089.17530280027	760.734722080558	1214.44963960815	1280.92290218121	2106.1172688712	895.220362473985	1069.13635676592	1386.86390058262	1673.17367835039			10.3091386688298	9.87321001654799	10.445630712831	10.5130889147568	11.1603097114589	10.6144310318251	10.0681111800201	10.2860420436089	10.8570979570745
Abca1	487.224	-0.901584	0.244792	-3.68306	0.000230454	0.0279626			169.331601752875	335.168314481562	723.124351620562	444.822101079004	409.453238359622	528.253070135308	341.087792712171	746.772869544488	686.998463958438			8.36341959625804	8.97820153754773	9.81353497803716	9.26941456859022	9.18208697074962	9.85135020603614	9.45586143284884	8.99562072663057	9.7537384786934
Kif22	1148.16	-0.843668	0.229447	-3.67696	0.00023603	0.0282378			423.329004382187	344.903493740362	867.305587373128	1134.70823006727	1105.64895862858	1742.67316009531	1274.08498709405	1441.69478964734	1999.07427795117			9.21701141823757	9.00673112197104	10.029799377552	10.3602701820567	10.3278499765387	10.6641945421183	10.9102929127518	10.5062946372124	11.0910821681952
Melk	281.858	-1.16116	0.316147	-3.67286	0.000239847	0.0282378			51.6604886703686	66.7555149174895	221.817285773179	175.045734220904	316.794095733897	411.925000435299	351.446207241391	402.887837040761	538.387790540484			7.59284387197859	7.72932901049633	8.59123799835058	8.39033311961735	8.92264953286422	9.16524696142642	9.18837369369971	9.02557185856507	9.47689539460942
Sgol1	309.265	-1.26112	0.343251	-3.67405	0.000238736	0.0282378			50.2254750961917	51.4573760822315	135.308544321639	240.945304751127	333.0720532222	459.692565287959	425.434882450105	479.770279316291	607.478717655849			7.57875171807853	7.59086270346428	8.18950671544368	8.66507037673988	8.97197851615431	9.35058823161994	9.30453851173911	9.22223497443455	9.61242117593417
Gar1	408.637	-1.13018	0.308859	-3.6592	0.000253007	0.0293511			192.291818939705	125.166590470293	484.670769414395	446.881462658073	870.244650336199	329.877183158964	380.30179057279	442.223040065451	406.072147102568			8.46819194049548	8.13232543299421	9.36159904567331	9.27433244384034	10.0338821320419	9.26318270691966	8.9624384661216	9.10567722866265	9.17344046238447
Kif18b	137.744	-1.26027	0.34453	-3.65795	0.000254239	0.0293511			38.7453665027764	63.9740351292608	112.017729315455	214.173604223224	222.882802532149	143.86466590919	82.8673162337596	166.280630968007	194.888558561265			7.45690654192182	7.7056144573214	8.05370258710177	8.56050688192689	8.59546394187988	8.34880467807506	8.23567230042904	7.85657124620601	8.4795062486312
E2f8	448.831	-1.1605	0.3185	-3.64365	0.000268804	0.0301542			70.3156651346683	33.3777574587448	219.599112915447	179.164457379043	272.968825573081	789.569748446923	719.909809780787	766.440471056833	988.130617989557			7.75886618581305	7.39308079882665	8.58239561041144	8.40937497946211	8.78000466220222	9.88204705172981	9.91731481040374	9.80831570211015	10.1886657685393
Tox	2828.54	0.722719	0.198251	3.64547	0.000266899	0.0301542			4517.4227315089	6995.42166739526	2605.24402140598	3235.25704071812	2332.75652313142	1303.21156345083	1863.03484175542	1156.21657375603	1448.30226462585			12.199042906908	12.8098855803553	11.4452746643796	11.739396472071	11.2967309390988	10.3838009192366	10.5350140344734	10.9979987790738	10.6700763487488
Tvp23a	478.936	-0.718155	0.196985	-3.64573	0.00026663	0.0301542			375.973556434349	312.916476175732	728.669783764892	712.539106358034	748.786044461938	369.777149094716	270.798551263893	365.340597789921	425.626183078615			9.09395858734564	8.91062634820707	9.82249369676324	9.79627494332959	9.85452312449952	9.06473399535668	9.07700428651077	8.7725256501626	9.22270850642474
Anln	315.636	-0.957727	0.263329	-3.637	0.000275832	0.0306535			91.8408687473219	57.020335658689	156.381186470091	230.64849685578	232.900007140335	524.319270676854	350.706320489304	547.712902722573	649.193994404748			7.92117214572387	7.64361933485778	8.300142517436	8.62585110535765	8.63452896885424	9.49597267520769	9.44761075074611	9.02345435742085	9.68832217061523
Pstpip1	1332.24	0.590343	0.162725	3.62785	0.000285786	0.031386			2392.1676281529	2304.4560045475	1052.52302099373	1620.71756272767	1436.21671069873	775.520464666729	1014.38473711147	696.709883876701	697.427283145663			11.3304507100414	11.2803863138068	10.2666061162611	10.8156007292799	10.6592997261517	9.77006381009813	9.89599727604119	10.2209599426658	9.77126232600705
Rgs1	6724.28	0.695764	0.192	3.62377	0.000290342	0.031386			9857.10824102116	6832.70509978388	4608.25411193779	3925.14316970639	7983.71207272461	7687.20611317115	9705.83441387909	4940.14390714626	4978.45755950147			13.2938474727876	12.7768113293659	12.2266573936311	12.0047128459697	12.9959475273587	12.3232860939782	12.9426016081248	13.2719486187061	12.3340352155409
Srrm2	8799.24	-0.348252	0.0960757	-3.62476	0.000289225	0.031386			6209.30373546347	5700.64282597478	7861.20460780145	7304.55552095938	8487.07660428598	9718.17057643604	9978.11273864716	12341.1219550341	11592.9361289988			12.6425747606574	12.5229589799657	12.9741452490859	12.8707053796926	13.0822234908614	13.6127304123144	13.2737469420595	13.3111282211558	13.5238769109779
Rtkn	1021.34	0.515374	0.142335	3.62086	0.000293629	0.0314553			1964.53358304818	1880.28033684262	1200.0315160329	1219.14205480912	1083.11024826016	514.203786355114	491.284803385861	376.068380433018	463.430652632305			11.0680130594278	11.0101379569425	10.4305693614813	10.450498446044	10.3021875325792	9.09421640573539	9.42616737456381	9.37632263398407	9.31322907535472
Zwilch	270.932	-0.801015	0.2218	-3.61142	0.000304519	0.0323307			106.191004489091	105.696231952692	273.944347929876	243.004666330196	216.622049652032	331.563097212587	313.711982884947	372.492452885319	475.163074217933			8.01703611380627	8.01386642382345	8.7833526510813	8.67277381911534	8.57043131107609	9.08445979138358	8.96748111902779	8.91310176215982	9.340155950034
Ube2c	627.512	-0.993508	0.275333	-3.60838	0.000308115	0.0324229			179.376696772113	168.279527187838	299.453335793791	745.488891623145	560.963458058442	773.834550613105	873.806254214912	942.256908818704	1104.15123144743			8.41034833299647	8.35839953412265	8.8680217758554	9.84932283228719	9.52263976512529	10.1304186446851	9.89341746411952	10.0388140004704	10.3261589095473
Gtse1	237.303	-0.988728	0.274755	-3.59857	0.000319966	0.0333747			114.801085934152	152.98138835258	333.835015088634	296.548067386002	341.837107254363	244.457537775382	100.624598283851	244.951037017386	305.694762425529			8.07080438957878	8.28296989853364	8.97424679576266	8.85864668855338	8.99780977476735	8.68001286453262	8.67818122557077	7.98084126570836	8.8879421235249
Ube3b	1945.07	-0.543877	0.151449	-3.59117	0.000329201	0.0340394			1476.62896782803	1531.20462341992	2874.75202362039	1797.82265852764	2494.28394743843	1733.68161847598	1430.20109178444	2073.44198974084	2093.58545183539			10.6950220594141	10.7418934198424	11.5785070712676	10.9511453685523	11.3866239067169	11.1395289745777	10.9035207656294	10.6539052737952	11.1523752244972
Sephs2	1172.91	-0.790577	0.220297	-3.58869	0.000332338	0.0340675			474.989493052555	472.851563998884	1122.39546601228	1009.08717374404	1511.34574526013	1237.46091535952	1587.796969979	1609.16739646458	1531.08101692445			9.33976136241327	9.33489213855216	10.3466231103732	10.2145022933609	10.7250147519746	10.8063001117374	10.4693446963018	10.7889312689513	10.7417889749109
Hist1h2ae	130.555	-1.16194	0.324147	-3.58459	0.000337607	0.0343118			154.981466011106	59.8018154469177	234.017236490703	288.310621069725	241.665061172498	30.3464529652198	33.2949038439213	45.8910701954713	86.6895594938068			8.29310196059927	7.66890765645799	8.63881349991493	8.83170001810089	8.66776796214655	7.53476708108293	7.35455243339407	7.39205344276758	7.88457238563104
Mis18bp1	457.347	-1.0077	0.281411	-3.58088	0.000342444	0.0345085			119.106126656683	77.8814340704044	150.835754325761	380.98189212785	329.31560149413	704.150103063341	585.250420900927	888.022007678601	880.5834201213			8.09675832280929	7.81887381406244	8.27200495434957	9.107509464035	8.96075454269035	10.0583301858317	9.7824445213627	9.57023479888431	10.0481515250021
Cnrip1	962.358	0.597202	0.167193	3.57193	0.000354367	0.0354099			1334.56262398452	1015.24012270349	809.633093072102	741.370168465006	785.098411166614	898.592190581231	1499.01055972854	789.684000116877	788.027649834679			10.565296163048	10.2219999064279	9.94721194898724	9.84279976166287	9.9105650308087	9.91748686001534	10.0726697086123	10.7144297872668	9.91499054337029
Cdc7	868.946	-0.839719	0.236321	-3.5533	0.000380436	0.0376981			276.957619816143	354.638672999163	880.614624519519	708.420383199895	1038.03282752332	1174.52012402425	997.367341813464	1115.68939488211	1274.27134443904			8.79364086762438	9.03467066672487	10.0481943765194	9.78950160185758	10.2494350761454	10.339135089699	10.4035247440927	10.200111151652	10.5064802335411
Nubp1	717.69	-0.712802	0.200947	-3.54722	0.000389318	0.0382593			543.870144613047	515.964500716429	1254.37675104733	1105.8771679603	1260.91563005547	465.874250151245	372.163036299831	498.245904979403	441.921213058654			9.48814275581685	9.42992367283554	10.4865297199794	10.3281074693658	10.493117719227	9.39165186124544	9.31888072276072	9.08355747644787	9.26245717561044
Cd200r1	769.522	0.552315	0.156037	3.53964	0.000400672	0.0390444			1226.93660592125	927.623509374281	653.251906602011	753.726337939423	808.889272111057	655.258595508265	867.887160198214	476.790339693209	555.334621719724			10.4585477730901	10.1113252589641	9.69549136307475	9.8622793618678	9.94611474127785	9.34384961805235	9.69902316273468	10.0306081927015	9.51137374541348
Ckap2	675.504	-0.770132	0.217703	-3.53754	0.000403874	0.0390444			233.907212590835	267.022059669958	545.670523002019	712.539106358034	607.293029371304	982.887893262397	755.424373880969	1017.947375245	956.844160427882			8.63839219228035	8.75940931419095	9.49181663893061	9.79627494332959	9.61207397187466	10.2252863471391	10.1821282705654	9.8649354756484	10.1492001841988
Fam110c	1072.33	0.408755	0.115718	3.53235	0.000411891	0.0394983			1577.07991802042	1738.42486764296	1225.54050389681	1262.38864796958	1277.19358754377	759.785266832911	709.551395251567	506.589735924034	594.442693671818			10.7801411624512	10.9070972120814	10.4571093642991	10.4945976250259	10.50938739931	9.40980574875037	9.87173413260743	9.79136481929424	9.5878348084291
Acaa1a	1146.84	-0.616662	0.174794	-3.52794	0.000418804	0.0395997			1034.64478698155	930.40498916251	1839.97438548852	1567.17416167186	2172.48124940044	699.654332253679	563.7937050904	842.726925407746	670.7034339784			10.245390209315	10.114974262305	10.9816044721187	10.7719683018667	11.2016132777883	9.99518866094287	9.77497644778138	9.52827031398209	9.72591364361007
Add3	986.969	-0.599782	0.170098	-3.5261	0.000421727	0.0395997			507.994805258624	611.925553410321	906.123612383435	955.54377268823	1230.86401623091	1097.53004890878	1008.46564309477	1154.42860998218	1409.84599387296			9.41283959075146	9.62071039467058	10.0827992887154	10.1475359209165	10.4625864553184	10.3818595395202	10.3186589093188	10.213742735398	10.6354999301236
Cenpn	455.35	-0.790435	0.224215	-3.52534	0.000422939	0.0395997			162.15653388199	233.644302211213	297.235162936059	418.050400551101	379.401624535062	644.581139835317	350.706320489304	677.042282364356	935.334720854231			8.32876774757201	8.63738488973775	8.86086986230902	9.20383004307282	9.1032483308108	9.73680304945112	9.68012791641611	9.02345435742085	10.1214186342622
Bbip1	4812.48	-0.477866	0.136262	-3.50697	0.000453241	0.0409589			2320.41694944405	2549.22622591163	2903.58827077091	3958.0929549715	3810.29420283893	5360.64471917096	6621.9864311799	8816.44936885205	6971.66562665983			11.2896271857902	11.4159637700334	11.5920587668739	12.0162403122335	11.9637965087676	13.1360069203863	12.4370890882262	12.7328209782316	12.8051038871484
Mcm6	6912.04	-0.597019	0.170159	-3.50859	0.000450483	0.0409589			4797.25037847339	4934.34514431777	7816.84115064681	6493.16705880601	11434.6390602448	6148.52855356426	5669.01229449166	6521.29987115386	8393.24404211842			12.2824744241052	12.3216522115408	12.9661680258486	12.7052520059452	13.504355223678	12.7113179250367	12.6287940292768	12.5151826596452	13.0665271827583
Neb	287.354	1.131	0.322659	3.50525	0.000456184	0.0409589			523.77995457457	514.573760822315	85.3996550226738	152.39275685114	295.507535941501	241.085709668135	375.12258330818	166.280630968007	232.041226915753			9.44647577810583	9.42695751838347	7.87520610246499	8.27997170881497	8.85527284738659	8.34880467807506	8.66559704252155	9.09164267545459	8.63122589759634
Perp	150.743	-1.32593	0.377885	-3.50881	0.000450113	0.0409589			149.241411714398	63.9740351292608	342.707706519561	424.228485288309	217.874200228056	17.9830832386488	36.2544508522698	75.0944785016804	29.33105396407			8.2637920656882	7.7056144573214	9.00034869404844	9.21924497912371	8.5754771157729	7.79718213768788	7.17082354813189	7.42792902181727	7.34118617967003
Plk1	463.223	-0.883975	0.252267	-3.50412	0.000458123	0.0409589			255.432416203489	261.459100093501	519.052448709238	786.676123204534	790.107013470707	415.296828542545	290.775493570246	352.228863448358	497.976116189988			8.71831903839542	8.73984679434071	9.43648708863685	9.91295036676388	9.91812368659939	9.02780816252936	9.19690343810599	8.8398206645932	9.39106089545608
Rgs10	106.63	-1.53508	0.437905	-3.50551	0.000455726	0.0409589			11.4801085934152	5.56295957645746	42.1452842969039	67.9589321092922	71.3725828333285	193.880116166682	115.422333325594	241.971097394303	209.879986142901			7.04585369895053	6.89366616046164	7.49485876021895	7.73941287588239	7.76746774234326	8.66891326406371	8.47512442741039	8.07458649786398	8.5429148006585
Tsnax	1939.37	-0.616453	0.176044	-3.50169	0.000462321	0.0410258			1812.42214418543	1415.77321220842	3342.7864966018	2835.74089437865	3606.19365894713	1087.41456458704	1017.34428411982	1225.35117301155	1111.32104463865			10.961768317519	10.6408838385134	11.7841016890801	11.5599682925795	11.8880867484147	10.456914184573	10.3071241787177	10.2245548867714	10.3342361689876
Mboat7	830.291	-0.583916	0.167207	-3.49218	0.000479093	0.0421992			658.671230547199	628.614432139693	1151.2317131628	1089.40227532774	1376.11348304962	564.219236612606	625.204305513633	668.698451419725	710.463307129694			9.70500916176263	9.65139010715922	10.3783817444548	10.3093981451304	10.6044681652543	9.72245171382933	9.52911491614144	9.64517542986151	9.79286530401756
Lhfpl2	314.646	-0.857737	0.24581	-3.48943	0.000484048	0.0423222			91.8408687473219	143.24620909378	321.635064371109	187.401903695321	328.063450918107	390.570089089403	355.145641001827	504.205784225568	509.708537775616			7.92117214572387	8.23239494601839	8.9375099161389	8.44660506859785	8.95699231501488	9.40464308985295	9.13308199106348	9.03610996123278	9.41653095930714
Hist1h1e	1194.07	-0.463448	0.132947	-3.48597	0.000490361	0.0425612			485.034588071794	589.673715104491	754.178771628807	718.717191095242	702.456473149076	1343.11152938658	1766.84956398409	2158.07227503639	2228.50830007011			9.36241302423366	9.57873148357832	9.86298755858702	9.80637439486733	9.77963581645586	11.1927457071102	10.5734436481174	10.9283450064919	11.2355830237435
Timm50	1070.45	-0.511065	0.147149	-3.47312	0.000514448	0.0443282			1090.61031637445	798.284699221645	1143.46810816074	1355.05991902771	1552.6667142689	740.116269540639	786.499617468629	1008.41156845114	1158.90253218036			10.3107783914582	9.93037886367034	10.3699005690612	10.5847538735778	10.7599140957247	10.2136766329023	9.84080789346097	9.91268370805394	10.386712396824
Aqp1	438.106	-0.9989	0.288158	-3.4665	0.000527288	0.0447856			107.626018063268	172.451746870181	200.744643624727	343.9133837046	490.843025801137	686.7289911759	327.029944422516	747.368857469105	866.243793738866			8.0261785888422	8.37818824139494	8.5046549503556	9.00385693236402	9.37534404453984	9.85229027111495	9.75328277608681	8.95387907909308	10.0283215118483
Mc5r	329.932	-0.703232	0.202821	-3.46726	0.000525801	0.0447856			120.54114023086	139.073989411436	214.053680771117	197.698711590668	298.011837093547	429.34611232274	386.960771341574	507.781711773267	675.917843572012			8.10528006830945	8.21004587729534	8.56001880311299	8.4916369104324	8.86337841546757	9.41237990268525	9.23188427205263	9.12351181462513	9.73487752641763
Hebp1	468.922	0.764727	0.220953	3.46104	0.000538098	0.0453796			873.923266673735	517.355240610544	281.707952931937	389.219338444128	319.298396885943	438.899625293272	604.487476455193	415.403583457708	380.000099134506			10.0389757411897	9.43288351562497	8.80969895816248	9.12950830198385	8.93035757359505	9.19717263250555	9.25517274870641	9.60681759806914	9.10486366379239
Rfc5	1792.6	-0.45158	0.130577	-3.45835	0.000543499	0.0453909			1806.68208988872	1596.56939844329	1926.48312694006	2485.64942593684	2669.58502808169	1144.73564241024	1263.72657256483	1532.88094211367	1707.06734070887			10.9576010784585	10.7960865300406	11.0421637340238	11.3819580901022	11.4782202685213	10.74330912392	10.3712887022547	10.4959404804459	10.8832864742193
Zfp948	401.708	-0.597722	0.172893	-3.45718	0.000545867	0.0453909			327.183094912334	283.71093839933	523.488794424701	372.744445811573	490.843025801137	343.36449558795	301.873794851553	539.369071777942	432.795996269832			8.954340870191	8.81641188810887	9.44586265650385	9.08514962895246	9.37534404453984	9.47891522596118	9.00226092647515	8.87578235374555	9.24033954907481
Kif14	259.633	-1.1428	0.331125	-3.45127	0.000557961	0.0460744			43.0504072253071	30.596277670516	184.108347191738	170.927011062765	151.51021969882	440.023567995687	395.83941236662	421.363462703873	499.279718588391			7.5046760549898	7.35780402626816	8.43185263987478	8.37099331618724	8.27546248491364	9.21211797405739	9.25788684523909	9.14693435654321	9.39391407871623
Aurkb	763.827	-0.961592	0.28032	-3.43033	0.000602839	0.0490983			225.297131145774	229.47208252887	636.615610169023	941.128241634744	785.098411166614	1221.16374617449	772.441769178974	971.460317124913	1091.7670086626			8.60498828395986	8.621293610482	9.66586455423213	10.1289550662062	9.9105650308087	10.1677736197537	10.4525905750144	9.89128265535351	10.3120987195826
Brca1	320.862	-1.23483	0.359905	-3.43098	0.000601397	0.0490983			54.5305158187224	22.2518383058298	181.890174334006	78.2557400046395	226.639254260219	576.020634987969	428.394429458454	655.586717078162	664.185421986384			7.62038311926259	7.24019893750315	8.42181779560269	7.82175230739171	8.61025251207731	9.69959981865266	9.55233750170938	9.22954262685674	9.71462794569819
Ankle1	222.606	-1.2293	0.358762	-3.4265	0.000611415	0.0494581			57.4005429670762	68.1462548116039	306.107854366986	222.411050539502	363.123667046759	256.258936150745	209.38795084066	196.676015123449	323.945196003173			7.64711674518131	7.7409732308364	8.88925012751846	8.59359464296727	9.05856077910397	8.48723571344576	8.72129245164142	8.54088320418919	8.94454376198829
Blm	534.849	-0.722567	0.211283	-3.41991	0.000626425	0.0503299			195.161846088059	179.405446340753	520.161535138104	378.922530548781	374.393022230969	792.94157655417	660.718869613816	873.718297487805	838.216342173199			8.48069109744507	8.41048012304733	9.43883690857633	9.10195383417767	9.08965404224153	10.03869240997	9.92238361460336	9.70858867746597	9.98874433654858
Mki67	3638.28	-1.18185	0.346066	-3.41511	0.000637565	0.0508811			320.00802704145	372.71829162265	1322.03102320814	1305.63524113004	1473.78122797943	6981.37009605418	5628.31852312687	7253.76903050755	8086.89747849369			8.93253372635281	9.08507804741038	10.5532685714319	10.5373780588436	10.6925337538735	12.8608879254649	12.8070591501003	12.505116073247	13.0140588315165
Csnk1g1	1555.15	-0.733126	0.215034	-3.40936	0.000651163	0.051278			741.90201784946	902.590191280223	2228.15463559158	1416.84076639979	2243.85383223377	1418.41569044842	1662.5255319398	1678.30199572009	1703.80833471286			9.84364377834115	10.0780559106665	11.2353710902616	10.6418513906481	11.244748892734	10.8610912445177	10.6432775934832	10.8487708714977	10.8807890055749
Gmnn	912.526	-0.728648	0.213619	-3.41097	0.000647331	0.051278			317.137999893096	198.875804858354	391.50750938966	640.461451090603	627.327438587677	1485.29028124215	1191.21767086029	1640.15876854464	1720.7551658921			8.92371067169824	8.49668362281436	9.13555664249577	9.67276912766275	9.64904789647182	10.8311206520894	10.7025637288403	10.4212835481309	10.8937286584569
Cenpm	663.846	-0.63869	0.187642	-3.40377	0.000664625	0.0512946			253.997402629312	190.531365493668	324.962323657707	428.347208446448	507.12098328944	967.15269542858	912.280365323443	1119.86131035442	1270.36053724383			8.71314045242271	8.4604630546454	8.94762904974142	9.22942633417325	9.41095360307507	10.3437980776498	10.1623248611396	10.0910266841322	10.5025803394634
Kif2c	371.901	-1.22813	0.361342	-3.3988	0.000676821	0.0512946			57.4005429670762	90.3980931174337	342.707706519561	308.904236860419	519.642489049673	473.179877716946	544.556649536135	486.922134411689	523.396362958848			7.64711674518131	7.91104757992431	9.00034869404844	8.89807100009538	9.43773770028007	9.36662841217784	9.33564100122473	9.48954479108465	9.44566795893179
Mastl	133.955	-1.14585	0.337126	-3.39889	0.000676593	0.0512946			28.7002714835381	33.3777574587448	133.090371463907	90.6119094790563	137.736563362564	186.574488600981	153.156557682038	197.272003048065	245.077250899785			7.33275746649308	7.39308079882665	8.1772374313294	7.91255408926114	8.20279157705801	8.48980242797341	8.44291528473321	8.28386068420088	8.68048089777781
Med9	291.967	-1.26484	0.371645	-3.40335	0.00066566	0.0512946			109.061031637445	123.775850576178	445.852744404089	220.351688960432	835.184434207546	224.78854048311	170.913839732129	231.839302675823	265.934889274234			8.03524675954756	8.12426022322258	9.27187799776401	8.58540247148548	9.98439610277368	8.63044802145864	8.60298779069316	8.37093097980696	8.75560903717318
Rad51ap1	453.643	-0.96215	0.28278	-3.40247	0.000667807	0.0512946			180.81171034629	75.0999542821757	352.689484379354	444.822101079004	360.619365894713	696.282504146433	505.342651675516	683.002161610521	784.11684263947			8.41690952323458	7.79722521478337	9.02912258162184	9.26941456859022	9.05155341411926	9.74696521614268	9.76934932796862	9.40710747016604	9.90907897130841
Tpx2	853.874	-0.97706	0.287487	-3.39862	0.000677256	0.0512946			142.066343843514	314.307216069846	605.561190160778	821.685270048715	891.531210128595	1258.25385535421	1099.47171360149	1222.96722131308	1329.02264517197			8.22611739609814	8.9149509868317	9.60883159411281	9.9648727098025	10.0631068375263	10.4544543052848	10.4904396093357	10.3208623740798	10.5599914534376
Serpina3g	14056.9	0.449546	0.132372	3.39609	0.000683561	0.0514444			18592.035867036	17025.4377837481	10753.7020142837	10655.1368101054	15317.5579964931	14333.6412839055	15926.8022254278	12504.422646379	11403.2619800312			14.1967516163782	14.0710689084431	13.4172302214536	13.4041713609321	13.9202942396891	13.6314170196181	13.8256957488563	13.9759048709779	13.5004541323432
Mad2l1	1400.69	-0.481604	0.142057	-3.39022	0.000698377	0.0522289			677.326407011499	699.542166739526	872.851019517458	1225.32013954633	1163.24788512565	1828.6547768301	1759.45069646322	2146.74850446867	2233.07090846453			9.73728917682812	9.77478961944823	10.0374929358692	10.4568821898757	10.3914100685895	11.1857382585598	10.973488076076	10.9228444608543	11.238314371069
Tyms	2800.51	-0.642577	0.190173	-3.3789	0.000727755	0.0540858			1082.00023492939	841.397635939191	1724.62939688646	1863.72222905786	2442.94577382147	4668.29601448298	3473.02841429703	4450.8378210361	4657.77136949431			10.300911677009	9.9932925293638	10.8966704986358	10.9984846016177	11.3586573558614	12.1784584134786	12.2446251278335	11.8364552140512	12.2414917368054
Rad54b	228.471	-1.30146	0.385829	-3.37316	0.000743108	0.0548838			43.0504072253071	26.4240579881729	148.61758146803	193.579988432529	254.186566932731	298.406787491328	373.642809804005	305.74180532827	412.590159094584			7.5046760549898	7.30148718350877	8.2605631898523	8.47381737789516	8.71382427139323	8.88809114366016	8.8646522418548	9.08760608223298	9.19006055796352
Slc16a10	141.201	-1.02251	0.303417	-3.36999	0.000751709	0.0551764			31.5702986318919	19.4703585176011	84.2905685938079	53.543401055806	62.6075288011654	239.399795614512	146.497576913254	307.52976910212	325.900599600777			7.37034685219952	7.19588889575404	7.86708544561181	7.61100536198062	7.69374687511116	8.89374267423768	8.65925892813981	8.24952478346633	8.95046888470224
Wdfy1	2114.71	-0.595025	0.17681	-3.36533	0.000764528	0.055773			1294.38224390757	1216.89740735007	2387.86308134827	2951.06514280654	2262.63609087412	2337.80082102434	1942.94261098083	2380.97175884296	2257.83935403418			10.5263688568132	10.448172001437	11.3280339687204	11.6140965487046	11.2558886017019	11.3241564392769	11.2996248148	11.053402480688	11.2530518615482
Cdk1	1313.33	-0.815884	0.242592	-3.36319	0.000770467	0.0558636			460.639357310786	272.585019246416	597.797585158716	986.434196374272	1173.26508973384	2042.20389028905	1768.32933748826	2048.41049690695	2470.32654497389			9.30674485378254	8.77868510691804	9.59420357530269	10.1865536709572	10.4021809838828	11.1234038258352	11.1193774251881	10.9294425919485	11.3736406754417
Cenpi	299.068	-1.08593	0.324584	-3.3456	0.000821034	0.0588127			53.0955022445455	77.8814340704044	219.599112915447	257.420197383683	324.306999190037	358.53772207056	485.365709369163	407.655740437693	507.753134178011			7.60671814655759	7.81887381406244	8.58239561041144	8.72545871829753	8.94564204408711	9.17749700169235	9.04570102139435	9.36315343305762	9.41231824315658
Derl1	1749.01	-0.391395	0.116957	-3.34648	0.000818442	0.0588127			1661.74571889686	1756.50448626644	2512.08076138125	2271.47582171362	2432.92856921329	1239.14682941314	1074.31556403053	1497.12166663668	1295.78078401269			10.8481591378004	10.9206482790551	11.3961932744948	11.2611017177585	11.353136523782	10.7128019852953	10.4710667319079	10.2920474483389	10.5277417147006
Dtl	1416.52	-0.731374	0.218983	-3.33987	0.000838184	0.059548			268.347538371081	440.864546434254	902.796353096837	586.918050034796	901.548414736782	2569.33301772194	1847.49721996159	2616.38698906648	2615.02641119664			8.76402780783462	9.25991414745546	10.0783331041685	9.57344419767557	10.076654369588	11.4510346382751	11.4265532991848	10.9869732480292	11.4503325683827
Fignl1	870.65	-0.925239	0.277115	-3.33883	0.000841314	0.059548			261.172470500197	207.22024422304	870.632846659726	607.511665825491	867.740349184152	1332.99604506484	1153.48344650385	1006.62360467729	1528.47381212765			8.73883090239526	8.53189398552508	10.034420512506	9.61248277417145	10.0304040605819	10.2114892427381	10.5637981048165	10.3808322095872	10.7395841666696
Trib2	496.499	0.712686	0.213608	3.33642	0.000848657	0.0597123			619.925864044423	926.232769480167	357.125830094818	415.991038972031	349.350010710503	506.898158789413	489.065143129599	317.6615638206	486.24369460436			9.63550133022509	10.1094972408146	9.04171716085205	9.19865302255441	9.01956407244746	8.92532455109104	9.4104722665914	9.37139882909484	9.36511475277378
Chst2	776.679	0.724367	0.218201	3.31973	0.000901044	0.0622925			1302.99232535263	1674.4508325137	911.669044527764	1058.5118516417	586.006469578908	581.640348500047	301.133908099466	297.993962308255	275.711907262258			10.5347999997342	10.8580934831034	10.0902118893696	10.2736430074597	9.57169074734025	8.86332073541428	9.56326180611038	8.87341488879767	8.78939734834338
Ighm	348.987	2.87737	0.86658	3.32038	0.00089896	0.0622925			43.0504072253071	97.3517925880056	16.6362964329884	20.5936157906946	18.7822586403496	2654.75266310553	108.023465804722	64.3666958585832	117.32421585628			7.5046760549898	7.95899019769028	7.14717246060715	7.21415993745443	7.18442170052623	7.70899765166812	11.4706920018681	8.02869752771083	8.0860873313644
Mcm5	3940.08	-0.647249	0.194885	-3.32118	0.000896382	0.0622925			1831.07732064973	1723.1267288077	2845.91577646988	2963.42131228095	4567.84530133303	6055.24130926377	3658.00010231882	5586.79080535517	6229.26406076926			10.9752289516588	10.8955301852269	11.564826631102	11.6197771475971	12.2144376090647	12.4947702213513	12.6073816304913	11.9076839315375	12.6470721737799
Spag5	305.251	-1.04675	0.315569	-3.31704	0.00090977	0.0625322			47.3554479478379	104.305492058577	189.653779336068	325.379129492975	293.003234789454	405.743315572013	414.336581168798	457.122738180864	510.360338974817			7.54987634870065	8.00490806078652	8.45659234319072	8.94889131703387	8.8471175934188	9.29853212929816	9.1725966175427	9.1944796897369	9.41793236545443
Hivep3	1023.25	0.566125	0.17109	3.30893	0.000936526	0.0636356			1713.40620756722	1179.34743020898	859.541982371067	1109.99589111844	760.055399646148	890.724591664322	1174.94016231438	787.300048418411	733.92815030095			10.8881317197282	10.4086815773	10.0189578788021	10.3327467360752	9.87215419824529	9.91389256892682	10.0620103060649	10.4039741953584	9.83093649016953
Spc24	844.702	-0.95437	0.288349	-3.30977	0.000933712	0.0636356			218.12206327489	191.922105387782	470.252645839139	864.931863209174	766.316152526264	1542.61135906534	950.014589679887	1293.88978434244	1304.25419960231			8.57647357797986	8.46657273740512	9.32894982600336	10.026493364169	9.88185509491079	10.5258851269121	10.7514992842232	10.1404377483567	10.536031487077
Clic4	1697.75	-0.731652	0.22123	-3.3072	0.000942344	0.0636671			878.228307396266	997.16050408	2473.26273637094	1503.33395272071	2723.42750285069	1740.42527469048	1456.83701485958	1693.79768176012	1813.31093617872			10.0449136243356	10.1998558593913	11.3752381972701	10.7181486409771	11.5052222361023	10.8730902764655	10.9086028679071	10.6776382166675	10.9624124946943
Ncapd2	2626.24	-0.509883	0.154272	-3.30509	0.000949458	0.0637854			1027.46971911066	1524.25092394934	2127.22777056478	1968.74966959041	2285.17480124254	3694.96163419112	3025.39692928431	3859.61779981652	4123.29438614903			10.2367860663784	10.7360058330539	11.173577560701	11.0708488270234	11.2691433729243	11.9815111415785	11.9215044936916	11.6479364717928	12.0726855644219
Ska1	151.523	-1.15587	0.350617	-3.29668	0.000978365	0.0653581			31.5702986318919	19.4703585176011	97.5996057401986	90.6119094790563	135.232262210517	193.318144815474	247.862061949192	244.951037017386	303.087557628723			7.37034685219952	7.19588889575404	7.96066013515724	7.91255408926114	8.18908690072503	8.68001286453262	8.47267594388701	8.69076509974821	8.87965703136345
Spc25	580.063	-0.94923	0.288128	-3.29447	0.000986077	0.0655053			136.326289546806	155.762868140809	209.617335055654	543.671456874338	540.929048842069	821.602115465766	813.875427295853	893.981886924766	1104.80303264663			8.19509353886644	8.29703744369947	8.5418307270162	9.48773671674606	9.48212021156396	10.0664331497729	9.96475160922093	9.95345361539573	10.3268950971864
Tnik	667.666	-0.476904	0.14501	-3.28876	0.00100629	0.0664764			327.183094912334	326.823875116876	530.143312997897	387.159976865059	484.58227292102	903.087961390893	780.580523451932	1135.95298431907	1133.4822854115			8.954340870191	8.95325747269028	9.45980867542439	9.12404176542066	9.36140097844145	10.3616425973314	10.0787250918822	9.9037121411485	10.3589172152411
Msh6	1472.39	-0.600144	0.182675	-3.28531	0.00101872	0.0669257			629.970959063661	710.66808589244	1481.73946896483	1083.22419059054	1493.81563719581	1960.15607301272	1786.08661953835	1995.96355954069	2109.88048181543			9.65385464119634	9.79320203333994	10.6994767251647	10.3023184340038	10.7099484743739	11.0890196795681	11.0650627848483	10.9425486023821	11.1626838569562
Ndc1	723.779	-0.493965	0.15052	-3.28172	0.00103177	0.0674111			556.785266780639	577.157056057461	760.833290202003	691.945490567339	907.809167616898	717.637415492328	524.579707229782	899.941766170931	877.324414125292			9.514285890002	9.55455351030341	9.87336314790217	9.76207827165226	10.0850564682444	10.0744901721633	9.80461446454932	9.4481584996161	10.0436689540475
Pask	276.358	-0.849932	0.259398	-3.27655	0.00105083	0.0682812			68.8806515604914	105.696231952692	190.762865764934	230.64849685578	239.160760020452	451.262995019843	271.53843801598	447.586931387	481.681086209949			7.74706681589516	8.01386642382345	8.46148212880459	8.62585110535765	8.65835777374505	9.27601311828182	9.28473780461388	8.77508015513619	9.35489199990861
Orc6	1437.4	-0.444255	0.135762	-3.27232	0.0010667	0.0689353			697.416597049976	688.416247586611	942.723464536009	1105.8771679603	1193.29949895021	2028.15460650886	1797.92480757175	2202.77136938262	2280.00059480704			9.77124448085938	9.75613365399671	10.1310232027625	10.3281074693658	10.4234823022783	11.2200780315273	11.1102213888879	10.9512199683305	11.2661112605623
Fcer1g	399.172	0.898591	0.275755	3.25866	0.0011194	0.0713239			599.835674005946	675.899588539581	250.653532923692	133.858502639515	325.55914976606	493.410846360426	382.521450829051	332.561261936013	398.25053271215			9.59805850052172	9.73484624422449	8.70099307669795	8.18150069584708	8.94943612934442	8.97045779974824	9.38102243841268	9.11164805181166	9.15322635226888
Robo3	135.15	-1.17427	0.360279	-3.25934	0.00111672	0.0713239			44.485420799484	23.6425781999442	69.8724450185513	98.8493557953341	117.702154146191	205.119543190838	99.1448247796767	380.240295905334	177.289926182823			7.52001001977357	7.26125751599112	7.75523681496395	7.9690430356846	8.08835897463489	9.10551143672023	8.52312153473928	7.97101556432207	8.40074484429758
Ung	330.663	-1.07451	0.329796	-3.25809	0.00112165	0.0713239			144.936370991867	77.8814340704044	373.762126527806	335.675937388322	588.510770730955	385.512346928533	312.97209613286	376.068380433018	380.651900333708			8.24133026542679	7.81887381406244	9.08793200404062	8.97970416818584	9.57650258011971	9.09421640573539	9.119652336865	8.91079957225222	9.10662075357581
Sema4d	1232.25	-0.633259	0.194973	-3.24793	0.00116247	0.0735265			605.575728302654	574.375576269233	1399.66707322876	1190.31099270215	1298.48014733617	1551.60290068467	1389.50732041965	1687.83780251396	1392.89916269372			9.60885884388848	9.54912342371147	10.6262065789512	10.4203248880548	10.5303877900638	10.8684871257294	10.7590261761674	10.6168702237272	10.6199939446192
Xdh	1172.09	1.47584	0.454977	3.24377	0.00117959	0.0742141			3109.67441524135	4353.01586857796	704.269882329842	1260.32928639051	469.55646600874	153.418178879722	232.324440155362	122.177524546385	144.048065023544			11.685366390038	12.1476737623503	9.78264295095314	10.4925282075807	9.32735369751968	8.11492095990579	8.28518987809551	8.63231613603008	8.23664244576669
Homez	286.815	-0.837562	0.258911	-3.23494	0.00121668	0.0761449			196.596859662236	194.703585176011	557.870473719544	267.71700527903	505.868832713416	195.566030220305	168.694179475868	289.650131363624	204.665576549288			8.48689442467923	8.47870365580354	9.51646046032411	8.76183280222805	9.40824659131285	8.83611926376044	8.48244141192103	8.36038053313361	8.521217793227
Akr7a5	274.86	-1.0712	0.331454	-3.23181	0.0012301	0.0765815			163.591547456167	120.99437078795	327.180496515438	366.566361074364	762.559700798194	190.508288059436	139.838596144469	233.031278525056	169.468311792404			8.33577710499785	8.10795843181863	8.95433303662819	9.06813521762205	9.87604254352486	8.63503312640542	8.46036142138049	8.21417325315288	8.36407041616827
Kcnb1	125.9	-0.762552	0.236085	-3.22999	0.00123797	0.0766701			80.3607601539067	82.0536537527475	147.508495039164	160.630203167418	131.475810482447	97.221043758945	107.283579052635	146.017041531045	180.548932178831			7.83779170541472	7.85051234400947	8.25480111402581	8.32126785134345	8.1682254181666	8.24700851543083	7.95810808699038	8.02400371383017	8.4157106337752
Gm14453	1003.97	-0.839712	0.260363	-3.22516	0.001259	0.0775556			767.732262184644	549.342258175174	1572.68455613184	1009.08717374404	2481.7624416782	670.431821990875	546.776309792396	779.552205398396	658.31921119357			9.88404013105851	9.49927939515284	10.7765204627105	10.2145022933609	11.3798527417225	9.90214770712652	9.72544515927675	9.4940683399249	9.70439287197273
Me2	742.178	-0.415475	0.12888	-3.22373	0.00126531	0.0775556			640.016054082899	603.581114045634	856.214723084469	778.438676888256	917.826372225085	621.540314435798	635.562720042853	749.752809167571	876.672612926091			9.67197122530156	9.60511525304582	10.0142860571654	9.90045168593366	10.0983973865998	9.85604429275291	9.63846730832408	9.66396833348829	10.042770739811
Hist1h1b	285.492	-1.15498	0.358636	-3.22049	0.0012797	0.0780354			18.6551764642998	15.298138835258	18.8544692907202	28.8310621069725	86.3983897456082	441.147510698103	375.12258330818	606.119719334991	979.005401200735			7.18227991320497	7.12266199493276	7.18563532510422	7.33451322987924	7.88246540855175	9.60987810087023	9.26059560413689	9.09164267545459	10.177267523012
Cbx5	5908.27	-0.380366	0.118917	-3.19858	0.00138108	0.0837881			3091.01923877705	3158.37029953372	5157.2518942264	4310.24378499238	4005.62969269856	8138.46910819099	7351.51476873782	9205.62948362663	8756.29731007368			11.6771645397287	11.7065583026501	12.3831638727693	12.1340039798884	12.0327102196523	13.1970749091368	13.0230262546692	12.8797239141336	13.1263331669162
Cenph	275.82	-0.873403	0.273334	-3.19537	0.00139649	0.0838672			107.626018063268	52.8481159763459	155.272100041225	183.283180537182	267.960223268988	388.322203684572	349.966433737217	521.489434039447	455.609038241887			8.0261785888422	7.60434148170073	8.29456721718928	8.42812908501476	8.76267992418264	9.44164511689557	9.12712956596817	9.02133353722031	9.29498193734466
Runx1t1	964.835	0.534232	0.167169	3.19576	0.00139463	0.0838672			1416.3583977126	1789.88224372519	951.596155966936	1210.90460849284	788.854862894684	764.281037642573	640.002040555376	585.85612989803	535.780585743678			10.6414142882653	10.9453345688093	10.1424717254427	10.4419422121987	9.91623780178666	9.57140135372178	9.87870902148834	9.67194611354558	9.47151456470624
01,09,2011	2275.48	-0.452006	0.141934	-3.18462	0.00144945	0.0866102			1232.67666021796	1372.66027549088	2390.081254206	1882.25648326949	2057.28339640629	2858.18629224274	2570.36657675072	3229.65856349687	2886.17571006448			10.4644466156799	10.6012531715081	11.3292798448161	11.0115224478892	11.1291404127036	11.7370304798915	11.5706638801054	11.4270955382092	11.5838909363575
Laptm4b	920.828	0.496523	0.156123	3.18032	0.00147111	0.0874649			1320.21248824275	1212.72518766773	815.178525216431	1206.7858853347	996.711858514553	776.644407369144	910.800591819269	553.672781968739	494.71711019398			10.551514750381	10.4438376597796	9.95536533378616	10.4376448178678	10.1993019552763	9.5080301502481	9.89771454194387	10.0890535746301	9.38390217292462
Kif20a	1419.05	-0.521317	0.164127	-3.17631	0.00149161	0.0882427			790.692479371474	881.729092868507	1490.61216039576	1388.00970429282	1490.05918546774	1870.80262817068	1257.06759179605	1726.57701761403	1875.88385130207			9.91900460562168	10.0497239760432	10.7071780509405	10.6154888218942	10.7066992861852	10.8981471221363	11.0034792551095	10.4892444488247	11.007052979038
Gm11802	384.901	0.730938	0.230746	3.16772	0.0015364	0.0891187			572.570416096585	995.769764185885	387.071163674197	426.287846867379	329.31560149413	172.525204820787	248.601948701279	157.936800023375	174.030920186815			9.54558802366032	10.198138131016	9.12380551918166	9.22434508491409	8.96075454269035	8.30791947961512	8.37853381636581	8.69348387630019	8.38559604396297
Hspb6	433.955	0.680505	0.214651	3.17028	0.00152291	0.0891187			972.939203291941	826.099497103933	417.016497253576	523.077841083643	343.089257830386	210.177285351708	227.885119642839	200.847930595764	184.45973937404			10.1696394815083	9.97128648209707	9.20123335940085	9.44499681600479	9.00145990508867	8.50509404700225	8.54414076923777	8.61511999703251	8.43343492278539
Ndc80	519.692	-0.833889	0.263167	-3.16867	0.00153141	0.0891187			196.596859662236	111.259191529149	421.452842969039	442.762739499934	443.261303912251	757.53738142808	711.031168755741	650.81881368123	942.504534045448			8.48689442467923	8.04899659493151	9.21234087542686	9.26447908405289	9.26567557062592	9.69119715849865	9.86823374796852	9.79379887361345	10.1307395468813
Prmt2	1153.72	0.522272	0.164741	3.17026	0.00152303	0.0891187			1968.83862377071	2183.46163375955	1070.26840385559	1484.79969850908	1098.13605517244	766.528923047404	618.545324744849	610.887622731924	582.058470886988			11.0709085979637	11.2083343063649	10.287356837502	10.7021376217577	10.3193469903007	9.6187799959152	9.88218361215699	9.63296009997559	9.5640712064096
Cdc25c	220.531	-1.22913	0.388448	-3.1642	0.00155511	0.0892292			27.2652579093612	31.9870175646304	120.890420746382	205.936157906946	186.570435827473	379.892633416456	332.949038439213	362.956646091455	336.329418788002			7.31320514326131	7.37564935381416	8.10734469218798	8.52653889297059	8.44289718491826	9.05809455702978	9.1045737458884	8.97161243625784	8.98163609571254
Prc1	1383.77	-0.819941	0.259218	-3.16313	0.00156082	0.0892292			401.803800769533	524.308940081116	1034.77763813188	1293.27907165562	1771.79306507298	1876.42234168276	1854.15620073037	1610.35937231381	2087.06743984338			9.16244641594544	9.44758901904393	10.2455490321424	10.5252850129368	10.9320084513364	10.8072627287563	11.0074311894851	10.991708840281	11.1482309884489
Srl	174.125	-0.914074	0.28895	-3.16343	0.00155922	0.0892292			94.7108958956757	90.3980931174337	251.762619352558	152.39275685114	214.117748499986	144.426637260398	153.156557682038	144.825065681812	321.337991206366			7.94103256985863	7.91104757992431	8.70503462472928	8.27997170881497	8.56027957683111	8.24074388771385	8.23864252376145	8.28386068420088	8.93660271287606
Chaf1a	518.128	-0.711053	0.225127	-3.15845	0.00158611	0.0893981			133.456262398452	137.683249517322	250.653532923692	152.39275685114	279.229578453198	936.80624246336	497.943784154645	1174.09621149453	1100.89222545143			8.17927012455505	8.2025014731964	8.70099307669795	8.27997170881497	8.80134536537885	10.4030710039367	10.1233366309729	9.39099005603344	10.3224722657836
Klf4	616.587	1.63119	0.516314	3.1593	0.00158146	0.0893981			931.323809640811	2101.40798000681	446.961830832955	768.141868992909	152.762370274844	280.423704252679	568.97291235501	172.836498138788	126.449432645102			10.1161776023643	11.1573331704306	9.27452401250444	9.88467151960661	8.2818552028468	8.37999718813987	8.80537686428594	9.53851555731569	8.13971535637548
Kpna2	2337.77	-0.651589	0.206303	-3.15841	0.00158633	0.0893981			845.222995190197	859.477254562678	1771.21102689883	1964.63094643227	2315.2264150671	3527.4941715312	3157.09677115582	3291.04531973237	3308.54288714709			9.99874228513336	10.018867140647	10.9315776095374	11.068078609833	11.2866285416876	11.7627634602532	11.85779704784	11.7060080290484	11.7700149382113
Ache	154.615	-0.895022	0.283831	-3.15336	0.00161403	0.0901051			43.0504072253071	83.4443936468619	92.0541735958691	76.1963784255701	147.75376797075	165.219577255086	144.277916656992	318.853539669833	320.686190007165			7.5046760549898	7.86084715096973	7.92266089912221	7.80581392529147	8.25607777854789	8.92899157110617	8.3436808437548	8.23785720134844	8.93461008800569
Rgs2	535.849	0.527431	0.167234	3.15384	0.00161137	0.0901051			351.578325673342	449.20898579894	243.999014350496	306.84487528135	346.845709558456	891.28656301553	1011.42519010312	570.956431782617	650.497596803151			9.02594962333341	9.27986967039766	8.67647708589395	8.89158063493618	9.01235148020887	9.54241945538818	10.0627743492909	10.217355907759	9.69062925678158
Cln5	616.302	-0.662847	0.210452	-3.14963	0.00163476	0.0908363			493.644669516855	393.579390034365	934.959859533948	706.361021620825	1153.23068051747	451.824966371051	418.036014929234	475.598363843976	519.485555763639			9.38153835451898	9.14101024644201	10.1209296225405	9.78610269987527	10.3805573445034	9.34114496331592	9.2860667254956	9.20379394677518	9.43740518426132
Brca2	822.392	-0.525547	0.166989	-3.1472	0.00164841	0.0911687			243.952307610074	317.088695858075	429.216447971101	500.424863713879	545.937651146162	1214.98206131121	1254.1080447877	1351.70061303025	1544.11704090848			8.67630337110189	8.92355859244896	9.23156546346272	9.39641561933201	9.49236092190647	10.5815830047204	10.446183861042	10.4862583451476	10.7527624591786
Arhgap19	175.253	-1.10087	0.350459	-3.14122	0.00168247	0.091931			22.9602171868305	41.7221968234309	136.417630750505	133.858502639515	147.75376797075	254.573022097122	265.619343999283	249.122952489702	325.248798401576			7.25100956179794	7.4902299560422	8.19559365423196	8.18150069584708	8.25607777854789	8.69539495210123	8.71522017556791	8.7545039674552	8.94849674586718
Cnksr1	141.74	-1.37533	0.438834	-3.13406	0.00172404	0.091931			152.111438862752	127.948070258522	430.325534399967	327.438491072044	191.579038131566	8.42957026811662	2.21966025626142	30.3953841554421	5.21440959361244			8.27853617890788	8.14828912473135	9.23429001380874	8.95511060761533	8.46506836456632	7.35519042758952	6.97433592590693	6.76448257362165	6.88252492833089
Fcgrt	2556.56	0.449075	0.143262	3.13465	0.0017206	0.091931			4117.05394431354	4072.08640996686	2280.28169774828	2860.45323332748	2450.45867727761	1897.21528167745	1904.4684998723	1894.64561235589	1532.38461932285			12.0705930527319	12.0554242886175	11.2662761526454	11.5717397095862	11.3627841247341	11.0201720218028	11.0219595565961	11.0269931369574	10.7428901092556
Gde1	430.271	-0.831134	0.265166	-3.13439	0.00172212	0.091931			285.567701261204	201.657284646583	633.288350882425	601.333581088283	826.419380175383	286.605389115965	356.625414506001	377.856344206868	303.087557628723			8.82260451486819	8.50852952996682	9.65986351361804	9.60088495903289	9.97175013960005	9.09906860940868	8.82605282101724	9.04030234932315	8.87965703136345
Mios	708.676	-0.443081	0.141306	-3.13562	0.00171492	0.091931			525.214968148747	667.555149174895	873.960105946324	759.904422676631	751.290345613985	626.598056596668	545.296536288222	862.394526920091	765.866409061827			9.44949367403122	9.72047379839078	10.0390266585402	9.87191943934219	9.8584601828147	10.0229509465793	9.64771875155242	9.49105427095033	9.88116044079794
Rap1b	2480.13	-0.406056	0.129342	-3.13939	0.00169298	0.091931			1137.96576432229	1073.65119825629	1234.41319532774	1464.20608271839	1401.15649457008	3568.51808016937	3003.2003267217	5318.00025135313	4120.03538015303			10.3638590200268	10.291278513381	10.4662264057833	10.6841353401286	10.6275701908036	12.4259487165497	11.873665668688	11.637914358593	12.0715931508941
Rbl1	801.54	-0.704865	0.22489	-3.13427	0.00172284	0.091931			264.04249764855	279.538718716987	777.469586634991	560.146349506893	678.665612204633	1046.95262730008	1243.74963025848	1156.81256168065	1206.48401972208			8.74896773253264	8.80239023629414	9.89897400379272	9.52100996333557	9.73957825418708	10.3844474600296	10.2600295779139	10.475757620573	10.4373293486412
Ubap2	1687.06	-0.425196	0.135457	-3.13898	0.00169539	0.091931			1358.95785474553	1584.05273939626	2301.35433989673	1606.30203167418	2171.22909882442	1373.4579823518	1303.68045717754	1663.40229760468	1821.13255056914			10.5884243802659	10.7858663751375	11.278583641488	10.8039834521486	11.2008448448916	10.8494583496334	10.6019964910823	10.5354716921615	10.9680690083323
Gm10419	1661.38	-0.557201	0.178007	-3.13022	0.00174673	0.0927249			2062.11450609221	1933.12845281897	2969.024370074	2862.51259490655	1884.48661691508	674.365621449329	511.261745692213	1192.57183715764	862.984787742858			11.1322542675472	11.0467118321719	11.6223457198581	11.572716331154	11.0130832820386	10.4227141557104	9.7322151220854	9.4198681113799	10.0237758088233
Spry1	255.935	0.712146	0.227856	3.12542	0.00177552	0.0938345			268.347538371081	443.646026222482	174.126569331945	238.885943172058	240.412910596475	254.011050745914	328.50971792669	206.211821917313	149.262474617156			8.76402780783462	9.26659814208753	8.3860433031907	8.65732095114778	8.66307139651207	8.52769041402237	8.71318980161933	8.9583343819497	8.2639009333822
Tonsl	462.841	-0.546074	0.175034	-3.11982	0.00180962	0.0952134			220.992090423243	267.022059669958	371.543953670074	341.854022125531	484.58227292102	561.971351207774	520.140386717259	647.242886133531	750.223180280989			8.58795560639725	8.75940931419095	9.08186010702738	8.99785914893578	9.36140097844145	9.68486205612258	9.52464748978638	9.43879213853545	9.8567838127196
Esco2	364.882	-0.975889	0.313003	-3.11783	0.0018219	0.0954373			61.7055836896069	79.2721739645188	245.108100779362	156.511480009279	343.089257830386	605.805116601981	548.25608329657	578.704274802632	665.489024384787			7.68583245371889	7.82952836779261	8.68059527139422	8.30079581134918	9.00145990508867	9.55756493843383	9.60928873106925	9.49707591207279	9.7168923344096
Srd5a3	329.456	-0.664324	0.213183	-3.11622	0.00183187	0.0955387			251.127375480958	226.690602740641	464.707213694809	448.940824237143	502.112380985346	183.764631844942	295.954700834856	313.489648348285	278.319112059064			8.70272130615818	8.61045348993557	9.31618443782803	9.27923284041295	9.40009376403018	8.91241037457977	8.43030297991277	8.85672379258826	8.79826325063371
D630039A03Rik	1660.09	0.380999	0.122442	3.11166	0.00186037	0.095765			2750.92102169713	2486.64293067648	2367.89952562868	1812.23818958113	2061.03984813436	1055.94416891941	938.176401646493	750.348797092187	717.633120320912			11.5188173346329	11.3824957187329	11.3167722721585	10.9616349551172	11.1315621879744	9.85698124271118	10.270630224145	10.1251201891175	9.80460745945035
Mtrr	571.501	0.431754	0.138731	3.11218	0.00185712	0.095765			739.031990701106	714.840305574784	564.52499229274	523.077841083643	568.476361514582	630.531856055123	551.215630304919	383.816223453033	467.993261026716			9.83908320709815	9.80004521464002	9.52972147018815	9.44499681600479	9.53753655384659	9.11511891280927	9.65487241482179	9.50307168107051	9.323763018968
Ppm1g	1693.56	-0.477015	0.153213	-3.11342	0.00184934	0.095765			842.352968041843	945.703127997768	1335.34006035454	1233.55758586261	1799.34037774549	2132.6812778335	2067.24358533147	2485.86563357547	2399.93201546012			9.99465549496451	10.1348781731927	10.566039013571	10.46534976091	10.9522533651325	11.382075106559	11.1769852592388	11.1355528122116	11.3347997039286
Gm2788	137.621	-1.23292	0.397433	-3.10221	0.00192084	0.0980287			8.61008144506143	20.8610984117155	59.8906671587582	70.0182936883617	97.667744929818	259.068792906784	184.231801269698	231.243314751206	306.998364823932			6.97890529690408	7.218433043722	7.66970433543886	7.75643258547436	7.96111885565248	8.62814935100944	8.73135072250681	8.43240876970768	8.89206546752919
Psma8	693.002	0.721153	0.232429	3.10268	0.00191774	0.0980287			644.32109480543	630.005172033807	751.960598771076	444.822101079004	420.722593543831	1271.74116778319	1093.55261958479	533.409192531777	446.483821453065			9.67966454857873	9.653916743343	9.85951204314818	9.26941456859022	9.21051867895309	9.46660230510598	10.503958331542	10.314134543629	9.27338421917734
Nrk	169.702	0.71145	0.229655	3.09791	0.00194888	0.0990347			140.631330269337	204.438764434812	116.454075030919	82.3744631627785	128.971509330401	266.374420472485	273.758098272242	158.532787947992	155.780486609172			8.21843732513367	8.52026556891754	8.0808399538063	7.85290545558715	8.15410810167034	8.31088583029577	8.75714677088315	8.78271409903673	8.29712603056385
Zyx	4315.76	-0.550696	0.177863	-3.09618	0.00196034	0.0991931			3068.05902159022	3150.02586016904	5633.04997220987	4565.604620797	7455.30452964277	3731.48977201962	3444.91271771772	4122.44847457241	3670.94435390315			11.6670054162035	11.7029489587971	12.5062901283193	12.2137569777734	12.8994589313614	12.0724020957847	11.9350340015082	11.8253134098672	11.912539109466
Gm11942	434.952	-1.90708	0.616647	-3.09266	0.00198374	0.0999521			546.740171761401	378.281251199107	551.215955146349	720.776552674311	847.705939967779	29.2225102628043	31.815130339747	418.383523080791	390.428918321731			9.49399480987515	9.10021919006797	9.50307233775762	9.80972488595365	10.0022684157825	9.20466564627557	7.33974275803755	7.37346673172228	9.13270893217185
Cyth4	4443.24	0.395529	0.128065	3.08851	0.00201162	0.100587			7154.97768084605	8222.05425400413	4924.34374416456	6013.33581088283	4813.2668142336	2474.92183071904	2271.45232890752	1886.30178141126	2228.50830007011			12.8415971445081	13.037442901867	12.318829819122	12.5976585097692	12.2871067729505	11.0143524355997	11.3761400931667	11.2610878881894	11.2355830237435
Rps6ka6	132.08	-0.811384	0.262731	-3.08827	0.00201326	0.100587			81.7957737280836	122.385110682064	206.290075769056	162.689564746487	160.275273730983	96.0971010565294	67.3296944399297	168.664582666473	123.190426649094			7.84858465402102	8.11613820766574	8.52801711071664	8.33137605272698	8.31951720201374	8.36023924042147	7.95049560281182	7.73415322611271	8.12084828538637
Topbp1	1394.41	-0.44681	0.144955	-3.0824	0.0020534	0.102163			486.469601645971	457.553425163626	849.560204511274	739.310806885937	743.777442157845	2277.66988644511	2113.11656396087	2398.25540865684	2484.01437015712			9.36561895499294	9.29954058538319	10.0048960289247	9.8395269015419	9.84661596111328	11.3338617138619	11.2647433626	11.1647223147571	11.3810728528129
Nasp	1320.45	-0.556443	0.18062	-3.08075	0.00206482	0.102303			489.339628794324	371.327551728535	693.179018041183	665.173790039436	969.16454584204	2259.12483185525	1741.69341441313	2323.16093015516	2371.90456389446			9.37200866037517	9.0812662870588	9.7641501140274	9.7163450985853	10.1648722684791	11.2912098999403	11.2538126285951	10.9095565476109	11.3190386441054
Ctsh	733.581	0.482202	0.15702	3.07096	0.00213369	0.104976			1393.39818052577	1026.3660418564	764.1605494886	846.397608997549	945.373684897597	449.015109615012	491.284803385861	390.968078548431	295.265943238304			10.6204529414329	10.2354579468223	9.87852253993622	10.0004114940139	10.1344524659165	9.1341331724688	9.2794092827497	9.37632263398407	8.85448827683528
Cx3cl1	276.459	0.699642	0.227853	3.07058	0.00213642	0.104976			378.843583582703	620.269992775007	275.053434358741	218.292327381363	385.662377415179	183.202660493734	186.451461525959	126.945427943317	113.41340866107			9.10174040388178	9.63613407008039	8.78714873818874	8.57715762689132	9.12005261607494	8.14255998767221	8.42776514275556	8.44236572506742	8.06231042397762
Dnmt1	5172.71	-0.475369	0.154922	-3.06844	0.00215176	0.105295			2442.39310324909	3284.92762989813	4842.27134842849	3731.56318127386	4807.00606135348	7245.49663112184	5137.03371974101	6981.40254895781	8082.33487009928			11.358353311181	11.7602194831818	12.2954579038386	11.9350610637691	12.2852977801129	12.8070656842878	12.8592824530355	12.377691586742	13.0132627810193
Dnal4	758.334	0.529551	0.172847	3.06369	0.00218624	0.105677			1178.14614439924	1176.56595042075	615.542968020571	1021.44334321845	633.588191467794	619.292429030967	629.643626026156	489.306086110155	461.475249034701			10.4074000260041	10.4057124973396	9.62741756969826	10.2295190606469	9.66040535776899	9.37193415218425	9.63433590476554	9.65326033925245	9.30868983669608
Ehd4	1179.35	-0.492646	0.160788	-3.06395	0.00218436	0.105677			882.533348118796	910.934630644909	1590.42993899369	1357.11928060677	1779.30596852912	994.127320286553	965.552211473717	1049.53473524968	1084.59719547139			10.0508267881466	10.0892324129714	10.7910826094114	10.5866942516964	10.9375581530809	10.2630818465438	10.1961068475161	10.1602950662147	10.3038948525828
Gm15441	8421.07	0.430787	0.140597	3.06398	0.00218415	0.105677			12820.4112716965	15384.3647086931	9600.25212826317	9314.49242213117	13930.1751582593	4356.40191456267	4301.70157663463	2813.06300418993	3268.7830139958			13.6669025563843	13.926497929346	13.2564647888374	13.2137042902832	13.7850367858823	11.5490806276029	12.1487504115512	12.1312583259232	11.7534842630316
Il2rg	5234.92	0.363864	0.118992	3.05788	0.00222909	0.107312			8965.9648114573	6626.87559545495	5661.88621936038	6344.89302511301	6066.66954083293	3481.41252073216	4063.45804246257	2869.6818570285	3033.48278108403			13.1597748809967	12.7338570110552	12.5134249210335	12.6728530076657	12.6100219272901	11.5761110896393	11.8397610935131	12.0524953635688	11.6515700997862
Lynx1	129.449	0.777851	0.254682	3.0542	0.0022566	0.107541			258.302443351843	258.677620305272	128.654025748444	121.502333165098	133.980111634494	72.4943043058029	81.3875427295853	42.9111305723888	67.1355235177601			8.72861512085807	8.72995508594705	8.15230609570175	8.11095282038217	8.18217422864085	7.50317286889001	7.77651621193433	7.84552572489677	7.73252447819694
Npr2	578.432	0.689616	0.225836	3.05362	0.00226098	0.107541			754.817140017052	1038.88270090343	309.435113653584	415.991038972031	530.911844233882	575.458663636761	574.892006371707	566.188528385685	439.314008261848			9.86398619694164	10.2504479135789	8.89973903471362	9.19865302255441	9.46141034473576	9.53301696655296	9.5512403652518	9.55013320851249	9.25617402316221
Trib3	1724.71	0.433986	0.142042	3.05532	0.00224818	0.107541			3560.2686775329	3436.5182783566	2017.42821410706	2341.49411540198	2138.67318384781	558.599523100528	492.764576890035	491.094049884005	485.591893405158			11.8704886915165	11.8219700551567	11.103191439445	11.3017399450252	11.18072009662	9.37590017717808	9.51791945246794	9.37959548669521	9.36365896805396
Rgs19	3250.58	0.336811	0.110388	3.05115	0.0022797	0.107999			4012.29795339863	3945.52907960245	2753.86160287401	2953.12450438561	3142.8979458185	3316.19294347708	3389.42121131119	2594.33543585567	3147.54799094431			12.0350055722266	12.0118557153042	11.5202638338955	11.6150448725756	11.6998586379297	11.4396134317202	11.7731739023494	11.803066890812	11.701875425487
Rnf11	444.711	0.607199	0.199102	3.04969	0.00229078	0.108094			403.23881434371	371.327551728535	158.599359327823	286.251259490655	257.943018660801	662.002251722758	802.777126014546	587.048105747263	473.207670620329			9.16615246441631	9.0812662870588	8.31121671962758	8.82487703247007	8.72733012892883	9.57369418455288	9.71082754887779	9.93706641831811	9.33570437646623
Ffar2	414.968	-0.684444	0.224966	-3.04242	0.0023468	0.110092			344.403257802457	318.47943575219	410.36197868038	663.114428460367	778.837658286497	301.778615598575	215.307044857358	301.569889855955	400.857737508956			9.00527975183285	8.92784174937729	9.1844016301618	9.7127648746974	9.90105961025665	8.87481043735545	8.87547803784393	8.56511070617823	9.15999762317751
Foxm1	194.201	-0.783643	0.257634	-3.04169	0.00235257	0.110092			63.1405972637838	29.2055377764017	83.181482164942	90.6119094790563	98.9198955058413	313.01804262273	233.064326907449	378.452332131484	458.216243038693			7.69839384333851	7.33951679690606	7.85890126096551	7.91255408926114	7.96951427721606	9.10068217570845	8.91094265212595	8.63516002020197	9.30109113995602
Gm26631	986.79	-0.573304	0.188548	-3.04062	0.00236091	0.110092			1104.96045211622	688.416247586611	1340.88549249886	1686.61713325789	1804.34898004959	451.262995019843	577.851553380056	639.495043113516	587.272880480601			10.3270728403063	9.75613365399671	10.5713265964994	10.8675425101692	10.9559037952848	9.67103728980686	9.28473780461388	9.5559060464722	9.57412613060769
Col18a1	219.25	-1.04248	0.343111	-3.03832	0.002379	0.110503			152.111438862752	94.5703127997768	516.834275851506	397.456784760406	252.934416356708	172.525204820787	73.2487884566268	173.432486063405	140.137257828334			8.27853617890788	7.94006822687374	9.43177550971161	9.15115820432376	8.70929114458865	8.38279405794805	8.37853381636581	7.78255662926827	8.21578153986517
Mamdc2	1107.96	0.727263	0.239502	3.03656	0.00239292	0.110717			1676.09585463862	2403.19853702962	754.178771628807	687.8267674092	999.2161596666	836.775341948376	876.76580122326	773.592326152231	964.013973619099			10.8593747411681	11.3366254293366	9.86298755858702	9.75513829225226	10.2023910504029	9.89304642182195	9.98667937705842	10.0428991926906	10.1583414830783
Rgs7bp	103.452	1.46777	0.483978	3.03272	0.00242363	0.111703			17.2201628901229	44.5036766116597	0	12.3561694744168	6.26075288011654	265.812449121277	258.220476478412	158.532787947992	168.164709394001			7.15754413736122	7.52020331888714	6.5420429682671	7.06452349592429	6.91495285176718	8.31088583029577	8.75518035035248	8.72832218913615	8.35785042710669
Cks2	930.098	-0.58124	0.192117	-3.02545	0.0024826	0.113106			348.708298524988	315.697955963961	423.671015826771	650.75825898595	768.820453678311	1384.13543802475	1294.80181615249	1612.14733608766	1572.14449247415			9.01771955166337	8.91926170308416	9.21786111756508	9.69109011716822	9.88571690457282	10.8087054445391	10.6119090041187	10.5267808624957	10.7760749517176
Cpt2	1398.44	0.345373	0.114145	3.02575	0.00248018	0.113106			1825.33726635302	2019.35432625406	1643.66608757925	1433.31565903235	1631.55220055837	1214.98206131121	1085.41386531183	843.322913332363	889.05683571092			10.9711006363207	11.1044563253298	10.8339027628112	10.6567007689475	10.8242707212789	9.996037970893	10.446183861042	10.3048316885969	10.0597404419496
Hist1h1c	1117.31	0.593258	0.196063	3.02585	0.00247937	0.113106			1556.98972798194	1641.07307505495	667.670030177268	972.018665320786	986.694653906367	903.087961390893	1402.08539520513	820.675372196935	1105.45483384584			10.763516685374	10.8318464273225	9.7206726684014	10.168478356526	10.1868781522503	9.96340126395657	10.0787250918822	10.6284199717627	10.327630905379
Rsbn1l	2240.25	-0.353372	0.116939	-3.02186	0.00251226	0.11402			1689.01097680622	1596.56939844329	2465.49913136888	2436.22474803917	2117.38662405541	2281.04171455236	2351.36009813293	2550.82831735867	2674.34032032398			10.8693944018932	10.7960865300406	11.3710103175541	11.3549555023894	11.1674076764945	11.4168103967988	11.2667218760484	11.3073749410047	11.4806255388778
Dhcr24	433.115	-0.513045	0.169892	-3.01983	0.00252921	0.114295			258.302443351843	219.73690327007	270.617088643278	327.438491072044	401.940334903482	520.947442569607	461.689333302375	722.337364635211	715.025915524105			8.72861512085807	8.582946669127	8.77189838211571	8.95511060761533	9.16279945967352	9.81225897258893	9.44049961083501	9.30918753556383	9.80034887842976
Mpv17l2	181.419	-1.25867	0.416941	-3.01883	0.00253754	0.114295			68.8806515604914	73.7092143880613	362.671262239147	117.383610006959	465.80001428067	149.484379421268	96.1852777713281	186.544220404968	112.109806262667			7.74706681589516	7.78622503288963	9.05729756609187	8.08644462708689	9.31870936702733	8.44278009967743	8.26504729157045	7.95109475929998	8.05427249919985
Oxct1	2765.04	-0.395913	0.131467	-3.0115	0.00259958	0.116626			1823.90225277885	1771.8026251017	2965.6971107874	2794.55366279726	2732.19255688286	3238.0789256592	2944.00938655473	3361.96788276174	3253.13978521496			10.9700667010297	10.9320155268725	11.6208209791984	11.5401328597603	11.509570368151	11.7919325395627	11.7405875674403	11.6108426713774	11.7469280361381
Pold1	2247.55	-0.39346	0.130699	-3.01042	0.0026089	0.116626			1625.87037954243	1654.98047399609	2201.5365612988	1958.45286169506	2571.91728315187	2542.92036421518	1992.51502337067	2631.2866871819	3048.47420866567			10.819730600506	10.8428410893313	11.2193299134915	11.0639132469167	11.4279087067793	11.4587006873362	11.4126265853836	11.0867297446102	11.6582828039696
RP24-286D13,3	104.543	-0.882507	0.29397	-3.00203	0.00268185	0.119438			60.27057011543	43.1129367175453	119.781334317516	148.274033693001	93.9112932017481	83.7337313299584	109.503239308897	145.421053606429	136.878251832326			7.67310312618141	7.50535005099993	8.10077590870297	8.25878130486559	7.9355360944811	8.243880311608	7.86298444281473	8.03802641525693	8.19811243738406
Prosc	1741.35	0.40469	0.134946	2.9989	0.00270955	0.120075			2557.19418918324	2586.77620305272	2014.10095482046	2207.63561276246	1720.45489145602	1463.93536989625	1172.72050205812	851.666744276994	1097.63321945542			11.4201695359008	11.4356773126742	11.1010037890382	11.223021291216	10.8935003976021	10.0078752413347	10.6838971796957	10.4015975027077	10.3187760762426
Trim14	245.318	-0.753061	0.251176	-2.99814	0.00271636	0.120075			172.201628901229	150.199908564351	461.379954408212	325.379129492975	356.862914166643	146.674522665229	198.289649559353	202.635894369614	194.236757362063			8.37701086149917	8.26873627027833	9.3084682399617	8.94889131703387	9.04097400988926	8.51267103818326	8.25045000659252	8.49417304187963	8.47667582754789
Rps23-ps2	239.306	0.835785	0.279124	2.99431	0.00275065	0.121141			592.660606135062	483.977483151799	332.725928659768	306.84487528135	411.957539511668	8.99154161932439	10.35841452922	2.97993962308255	3.25900599600777			9.58443996754088	9.36004661809584	8.97094822945151	8.89158063493618	9.18845626217036	6.79969033561456	6.98840292741314	7.02084315297199	6.81145109709018
Dek	2487.73	-0.400036	0.133832	-2.98909	0.00279812	0.122776			1324.51752896528	1226.63258660887	1678.0477668741	1703.09202589044	2256.375337994	3390.93513318771	3174.11416645383	3932.32832661974	3703.53441386323			10.5556631211381	10.4582346641315	10.8608935446081	10.8802394949463	11.2521849423021	12.0072344421313	11.8036784015758	11.7133436990167	11.9246911569347
Mcm8	260.735	-0.699678	0.23453	-2.98333	0.00285135	0.124563			149.241411714398	107.086971846806	211.835507913386	218.292327381363	304.272589973664	351.232094504859	221.226138874055	383.220235528416	400.205936309754			8.2637920656882	8.02275311606973	8.55095719870359	8.57715762689132	8.88342916648156	9.11352236209563	9.02495942437666	8.58888743778052	9.15830794540331
Ticrr	208.942	-1.1579	0.388243	-2.98242	0.00285978	0.124563			20.0901900384767	13.9073989411436	130.872198606175	78.2557400046395	58.8510770730955	359.661664772976	406.937713647927	420.17148685464	391.732520720134			7.20603764112606	7.09597626337434	8.16483831315167	7.82175230739171	7.66034047884594	9.20914189564134	9.04886404263505	9.17565918988408	9.13614997242558
Tomm20	1052.75	-0.687049	0.230574	-2.97973	0.002885	0.125203			678.761420585676	631.395911927922	1204.46786174836	1443.61246692769	2078.56995619869	817.106344656104	887.12421575248	891.5979352263	842.127149368408			9.73974187511039	9.65643884268984	10.4352205453008	10.665904097383	11.1428101794264	10.0631975069262	9.95818883381753	10.0571055465007	9.99433343919789
Nup210	5029.18	-0.389456	0.130812	-2.97721	0.00290881	0.125777			2944.64785421101	3710.49403749713	5212.7062156697	4038.40805655521	4341.20604707281	6260.92282380581	4851.43743343537	6815.1219179898	7087.6862401177			11.6111374138917	11.9272730071729	12.398067494971	12.043958191492	12.1439123286565	12.7731914837695	12.6541768097118	12.2980870213121	12.8283079772867
Ddost	4093.84	-0.501803	0.168749	-2.97367	0.00294258	0.126319			5079.94805258624	3271.02023095699	5587.57742862637	7382.81126096402	8108.92713032694	1775.82946981657	1665.48507894815	2036.49073841462	1936.50136282782			12.3621276196141	11.7544194680472	12.4949668850994	12.8857032479695	13.0178962340038	11.1156611484885	10.9349927660404	10.8510901542018	11.049014775419
P2ry10	111.098	1.49257	0.501761	2.97467	0.00293299	0.126319			116.236099508329	255.896140517043	32.1635064371109	18.5342542116252	103.928497809935	130.377353480204	190.890782038482	28.011432456976	123.842227848295			8.07952165419501	8.71998812298739	7.37788383336016	7.1802348348579	8.00246714627493	7.32343881910359	8.16205419297317	8.4620448667755	8.12464644322211
Cdkn3	246.088	-0.962776	0.323901	-2.97244	0.00295446	0.126372			58.8355565412531	51.4573760822315	98.7086921690645	253.301474225544	196.587640435659	369.215177743508	354.40575424974	418.383523080791	413.893761492987			7.66019997182824	7.59086270346428	7.96810272284259	8.71062162421866	8.4868546688103	9.20466564627557	9.07545614217535	9.03400889160052	9.19336052947809
E2f4	1235.49	-0.461018	0.155209	-2.9703	0.00297511	0.126799			838.047927319312	816.364317845132	1388.5762089401	1173.83610006959	1572.70112348527	1315.5749331774	1214.89404692708	1469.70622210432	1329.67444637117			9.98850315240591	9.95710272095055	10.6160115227041	10.4027925190367	10.7765341273162	10.6889655556507	10.5470324758532	10.4460924351303	10.5606165953679
Gfi1	144.521	1.07824	0.363468	2.96652	0.00301187	0.127001			97.5809230440295	127.948070258522	27.7271607216473	59.7214857930144	91.4069920497015	198.375886976344	432.093863218889	168.068594741856	97.7701798802332			7.96053432742406	8.14828912473135	7.31955746032169	7.66818680951144	7.91813751777517	8.35739057740176	8.49454272160847	9.23862290761492	7.96180809550147
Ptplb	330.618	-0.613366	0.206735	-2.96692	0.00300803	0.127001			276.957619816143	214.173943693612	462.489040837077	411.872315813892	505.868832713416	292.78707397925	204.948630328138	296.205998534406	310.25737081994			8.79364086762438	8.56050826327934	9.31104509589712	9.18823999501381	9.40824659131285	8.85753850080746	8.84641131514491	8.52240513474642	8.90231849627408
Slc15a2	263.162	1.94876	0.656528	2.96829	0.00299465	0.127001			413.283909362949	542.388558704602	12.1999507175248	80.315101583709	116.450003570168	374.834891255586	407.677600400014	185.352244555735	235.952034110963			9.19181772317173	9.48511213149046	7.06124554808694	7.83744644407225	8.08081534392113	8.43744478267103	9.0908588331879	9.1775529142845	8.64619996488978
Ercc6l	278.522	-1.00112	0.337679	-2.96472	0.00302962	0.127298			66.0106244121376	44.5036766116597	218.490026486581	117.383610006959	255.438717508755	536.120669052217	320.370963653731	473.21441214551	475.163074217933			7.72303474704444	7.52020331888714	8.57795143979689	8.08644462708689	8.71834173298453	9.33571974850653	9.47221761823398	8.93364534518542	9.340155950034
Ccna2	773.626	-0.445777	0.150477	-2.96242	0.00305231	0.1278			383.148624305234	308.744256493389	513.507016564908	467.475078448768	606.040878795281	1033.4653148711	1092.8127328327	1324.8811564225	1232.55606769014			9.11333040187397	8.8975679274216	9.42467808340802	9.32257069439004	9.60973042600649	10.5560129654778	10.2439793804984	10.3132913307223	10.4643229370551
Nlk	472.66	-0.482665	0.163753	-2.94752	0.00320333	0.133652			242.517294035897	210.001724011269	352.689484379354	265.65764369996	361.871516470736	628.8459420015	574.892006371707	880.274164658587	737.187156296958			8.67095483009905	8.54341695212283	9.02912258162184	8.75463814621865	9.05506162048985	10.0477267692673	9.65181101974269	9.55013320851249	9.83614391208896
Atad2	1618.67	-0.614786	0.209505	-2.93447	0.00334118	0.134678			490.774642368501	510.401541139972	1004.8323045525	698.123575304547	1391.13928996189	2577.20061663885	2420.90945282912	2726.64475512054	2747.99385583375			9.3751925054456	9.41802090477284	10.2092943985924	9.77242460628606	10.6183740380905	11.5068197632334	11.4306757685645	11.3464842931111	11.5173759897286
Btg2	726.374	0.563524	0.191732	2.93913	0.00329137	0.134678			727.551882107691	1158.48633179727	586.706720870057	591.036773192935	587.258620154931	692.910676039186	961.852777713281	741.408978222939	490.154501799569			9.82069227941013	10.3862616395674	9.57303789564154	9.58133941821593	9.57409873072347	9.84286136773531	9.7636996637523	10.155592197602	9.37381750474735
Cep152	404.584	-0.622163	0.211822	-2.9372	0.00331195	0.134678			137.761303120983	262.849839987615	394.834768676258	333.616575809253	355.610763590619	483.295362038686	455.770239285678	536.38913215486	681.132253165624			8.20292617264579	8.74476481200582	9.14430409277289	8.97359776771625	9.03742911174325	9.47277236110798	9.35851749269171	9.29536044863662	9.74378472617389
Gnb5	957.101	0.457465	0.155792	2.93637	0.00332074	0.134678			1457.97379136374	1222.46036692653	784.124105208186	1194.42971586029	932.852179137364	965.466781374956	775.401316187322	615.059538204239	666.140825583989			10.6786424072289	10.4539307619567	9.90908997230613	10.4246745829765	10.1181769906642	9.62652307952181	10.1601866390977	9.89581510752651	9.71802316434015
Mrps24	156.465	-1.00604	0.342601	-2.93647	0.00331976	0.134678			96.1459094698526	70.9277345998326	168.581137187616	142.095948955793	380.653775111086	120.823840509671	107.283579052635	191.3121238019	130.360239840311			7.95082729451825	7.76385647907852	8.35984079106945	8.22627531821994	9.10662580423063	8.46389667895528	8.1069514179674	8.02400371383017	8.16195778848919
Naa15	1571.52	-0.43611	0.148134	-2.94402	0.00323984	0.134678			777.777357203882	789.940259856959	1302.06746748856	934.950156897535	1336.04466461687	1919.13216437455	2202.64286096341	2605.65920642339	2275.43798641263			9.89944346376949	9.91787268111857	10.5338967398324	10.1209169630866	10.566711939301	11.4454896938898	11.0371158693461	11.2200001918455	11.2634322351799
Nek2	151.756	-1.12591	0.382849	-2.94088	0.00327282	0.134678			54.5305158187224	38.9407170352022	168.581137187616	243.004666330196	224.134953108172	188.822374005812	125.780747854814	187.736196254201	134.27104703552			7.62038311926259	7.45913549958147	8.35984079106945	8.67277381911534	8.60041238862279	8.44809273372577	8.45291425588094	8.135869227822	8.18378401071342
Tcn2	1590.67	0.391134	0.133022	2.94038	0.00327809	0.134678			2555.75917560907	2382.33743861791	1582.66633399163	2053.18349433225	1764.28016161684	1012.1104035252	1190.47778410821	789.684000116877	985.52341319275			11.4194129929959	11.3249256947773	10.7847298499446	11.1264925515731	10.9264372206425	9.91748686001534	10.2181911483456	10.420501290256	10.185418424188
Tmod1	959.059	-0.454022	0.154669	-2.93543	0.00333081	0.134678			496.514696665209	689.806987480725	896.141834523642	893.762925316146	1011.73766542683	1107.64553323052	1029.9223589053	1150.25669450987	1355.74649433923			9.3878553114244	9.75847919455404	10.0693584128755	10.0661362689654	10.2177368601289	10.3773193679029	10.3301011760384	10.2397330492089	10.5854010729008
Uhrf1bp1l	927.604	-0.612208	0.208057	-2.9425	0.00325577	0.134678			500.81973738774	490.931182622371	1333.1218874968	708.420383199895	927.843576833271	978.392122452735	1083.93409180766	1211.04746282075	1113.92824943546			9.3972771670112	9.3755393774432	10.563918500932	9.78950160185758	10.111614305148	10.4420910320627	10.1764981994234	10.3031337260673	10.3371620611276
Palm	93.698	-1.08261	0.369149	-2.93271	0.00336014	0.134985			20.0901900384767	36.1592372469735	128.654025748444	57.6621242139449	57.5989264970722	111.270327539139	100.624598283851	151.97692077721	179.245329780427			7.20603764112606	7.42680015545312	8.15230609570175	7.64951533394335	7.64893640379914	8.27784914506336	8.04906582560113	7.98084126570836	8.409745959335
C7	195.523	-1.03171	0.352095	-2.93021	0.00338737	0.13562			311.397945596388	125.166590470293	360.453089381415	273.895090016238	364.375817622783	53.3872783647386	28.1156965793113	169.260570591089	73.6535355097757			8.90588831851009	8.13232543299421	9.05108686660066	8.78318380168468	9.06205093917935	8.36308131017799	7.60951327949957	7.32485712538408	7.78578212693301
Coro2a	2196.35	-0.516902	0.176799	-2.92367	0.0034593	0.136572			1104.96045211622	1208.55296798538	2712.82540500597	1701.03266431138	1716.69843972795	2754.78356362051	2582.20476478412	3097.94523215662	2888.13111366209			10.3270728403063	10.4394901392455	11.4999451816691	10.8786584994645	10.8906417693515	11.680215044158	11.5207170558904	11.4332917154695	11.5848104835824
Fkbp4	3696.12	-0.579226	0.198191	-2.92256	0.00347163	0.136572			3033.61869580998	2647.96875839375	5248.19698139341	3416.48085967624	7259.96903978314	2772.20467550795	2652.49400623239	3003.77914006721	3230.3267432429			11.6516310990062	11.4672356206542	12.4075255963488	11.8139580079619	12.8620900265598	11.6381765894054	11.5292543032999	11.4695421435482	11.7373130659914
Malsu1	182.667	-1.10993	0.379876	-2.92181	0.00348005	0.136572			83.2307873022605	82.0536537527475	356.016743665952	201.817434748807	498.355929257276	92.163301598075	117.641993581855	101.913935109423	110.806203864264			7.85926646045876	7.85051234400947	9.0385794771188	8.50920821843917	9.39189279455264	7.98933129646404	7.92342175509721	8.08799767526487	8.04617682888033
Skil	817.824	-0.56018	0.191444	-2.92607	0.00343272	0.136572			383.148624305234	458.94416505774	829.596648791688	871.109947946382	822.662928447313	857.006310591856	1089.85318582436	1091.25388997283	956.844160427882			9.11333040187397	9.3027919917691	9.97634724911069	10.0350819137412	9.96629572870425	10.311513161351	10.0153989238628	10.309913488699	10.1492001841988
Tcf19	413.451	-0.725411	0.248266	-2.9219	0.00347898	0.136572			190.856805365528	132.120289940865	276.162520787607	374.803807390642	434.496249880088	657.506480913096	396.579299118707	578.704274802632	679.828650767221			8.46189541890717	8.17183104404285	8.79093393789041	9.09077411543517	9.2444876387809	9.55756493843383	9.70296897128847	9.14886822702541	9.74156320017377
Wnk4	106.397	-0.872396	0.298461	-2.92298	0.00346697	0.136572			86.1008144506143	102.914752164463	180.781087905141	207.995519486016	100.172046081865	41.5858799893753	52.5319593981869	86.4182490693941	99.0737822786363			7.88030771615276	7.99587661838596	8.41676987204755	8.53511626309264	7.97784566291463	7.88260924952883	7.48873307750498	7.60129501308042	7.97054161502728
Akr1c19	125.815	0.95857	0.328384	2.91905	0.00351098	0.137333			202.336913958944	214.173943693612	49.9088892989652	137.977225797654	68.8682816812819	150.046350772476	122.821200846465	106.681838506355	79.5197463025897			8.51140718012455	8.56050826327934	7.57561253580335	8.20410023964018	7.74696448964677	8.02017167066491	8.26794554292314	8.11869117461925	7.83141349627699
Cnr2	115.202	-1.30661	0.448438	-2.91369	0.00357181	0.137371			11.4801085934152	25.0333180940586	138.635803608237	74.1370168465006	126.467208178354	169.715348064748	155.376217938299	184.756256631118	151.217878214761			7.04585369895053	7.28166946492294	8.20767402614098	7.78962156718094	8.13981742329083	8.43476854971397	8.36524558027853	8.29509170483553	8.27396506676853
Depdc1a	92.6213	-1.28507	0.440876	-2.91481	0.00355907	0.137371			12.9151221675921	8.34443936468619	69.8724450185513	47.3653163185976	76.3811851374218	118.013983753633	171.653726484216	175.220449837254	153.825083011567			7.07608018462492	6.97216361305357	7.75523681496395	7.54997728179142	7.80725445692601	8.39114684981655	8.09022986124118	8.37442778379411	8.2872542913417
Mcm10	349.117	-1.06084	0.364191	-2.91287	0.00358128	0.137371			61.7055836896069	83.4443936468619	341.598620090695	164.748926325557	393.175280871319	689.538847931939	353.665867497653	519.701470265597	534.476983345275			7.68583245371889	7.86084715096973	8.99711344323676	8.34140118019004	9.1399482582362	9.43786265130927	9.75802726967035	9.03190455731301	9.46881634025683
Mfsd1	1445.93	-0.55034	0.188861	-2.914	0.00356835	0.137371			1183.88619869595	1204.38074830304	2331.29967347611	2378.56262382523	2653.30707059339	836.775341948376	804.256899518721	877.89021296012	743.053367089772			10.4135132630135	10.4351293587276	11.2958940709782	11.3227984263786	11.4699561718224	10.0444481925096	9.98667937705842	9.93926235799711	9.84546918355716
Tbxas1	9240.79	0.395257	0.13546	2.91788	0.0035242	0.137371			15317.3348907643	16225.7623446323	9234.25360673743	10865.1916911705	9910.77180922448	5062.79990303084	6024.89782224558	5135.03195849586	5391.04771859606			13.9202734772696	14.0024287548241	13.20146600449	13.431860335965	13.3015367685497	12.3771486548931	12.3574193037797	12.6003477401037	12.4449792869992
Tmem127	2096.2	0.382287	0.131136	2.91519	0.00355471	0.137371			2194.13575491649	2674.39281638192	2228.15463559158	1979.04647748575	2211.29791725716	2304.08253995188	2277.37142292422	1408.91545379343	1588.43952245419			11.2148379039811	11.4806520694506	11.2353710902616	11.0777511004507	11.225233313301	10.6346528463319	11.2801693775882	11.2645680997062	10.7894565819379
Ank1	113.989	0.80422	0.276303	2.91065	0.0036068	0.137662			150.676425288575	200.266544752469	66.5451857319536	129.739779481376	105.180648385958	108.4604707831	128.000408111075	67.9426234062822	69.0909271153648			8.27118672792518	8.50262045324949	7.72755586012234	8.15845722034917	8.01055375895513	7.73927691073871	8.03146062993724	8.14858741032082	7.74880463711737
Hbb-bs	100.287	1.61437	0.554728	2.9102	0.00361203	0.137662			77.4907330055529	372.71829162265	15.5272100041225	51.4840394767365	38.8166678567225	121.947783212087	66.5898076878426	108.469802280205	49.5368911393181			7.8158605720544	9.08507804741038	7.12693472329229	7.59112302903689	7.45772080439752	8.03151955684567	8.11357229399488	7.72793230859605	7.57190964061128
Cenpa	951.635	-0.611208	0.210127	-2.90875	0.00362879	0.137804			436.244126549779	408.877528869623	466.925386552541	959.662495846369	900.296264160758	1215.54403266242	1186.03846359568	1684.26187496626	1306.86140439912			9.24873892026375	9.18061855106395	9.32130474296032	10.1528004836362	10.0749679735935	10.8657181336955	10.4467674771958	10.4157987314672	10.5385725572741
Noa1	225.305	-0.74835	0.257353	-2.90788	0.00363892	0.137804			121.976153805037	87.616613329205	177.453828618543	166.808287904626	257.943018660801	320.885641539639	173.133499988391	364.744609865305	357.187057162452			8.11373892544656	7.89125289169697	8.4015018346113	8.3513447764611	8.72733012892883	9.06307717748088	8.93522014659389	8.38139175980857	9.04189016511886
Slc29a2	438.438	0.419179	0.144655	2.89779	0.00375803	0.141863			684.501474882383	599.408894363291	456.943608692748	453.059547395281	484.58227292102	366.405320987469	347.006886728868	257.466783434333	296.569545636707			9.74951019289312	9.59725214916036	9.29811247960301	9.28898171247696	9.36140097844145	8.72562557914344	9.06768885268871	9.01281684394936	8.85871624006488
Itsn1	2367.61	0.423003	0.146029	2.89671	0.00377095	0.1419			2420.86789963644	3543.6052502034	2214.84559844519	2065.53966380667	1739.23715009637	2406.9232972229	2650.27434597613	2180.1238282472	2087.06743984338			11.3464612412049	11.8640498940204	11.2273728642451	11.1344578482635	10.9077087869473	11.206294575901	11.3387044508677	11.4684112424928	11.1482309884489
Hbb-bt	245.22	1.15815	0.400578	2.89119	0.00383783	0.143508			380.27859715688	649.475530551408	52.127062156697	146.214672113932	185.31828525145	191.070259410643	216.046931609445	244.355049092769	142.092661425939			9.10561470070837	9.6888207474617	7.59737836390321	8.24804402670916	8.43729244539584	8.67780051175178	8.46283401047503	8.56810706534812	8.22625778263318
Sgol2	173.1	-1.10293	0.381431	-2.89155	0.0038335	0.143508			31.5702986318919	22.2518383058298	98.7086921690645	150.333395272071	145.249466818704	309.646214515484	248.601948701279	256.2748075851	295.265943238304			7.37034685219952	7.24019893750315	7.96810272284259	8.26942322138196	8.24297817017659	8.7213494832025	8.90040174354724	8.69348387630019	8.85448827683528
Gm29216	514.904	0.600205	0.207771	2.88878	0.00386734	0.143708			1328.82256968781	965.173486515369	663.233684461804	675.470597934783	886.522607824502	26.9746248579732	41.4336581168798	18.4756256631118	28.0274515656668			10.5597995064598	10.1598143290331	9.71297245121825	9.73411091717688	10.0562843279603	7.17924077357538	7.30917871049968	7.48705835375477	7.32365691066951
Net1	3337.11	0.658122	0.227743	2.88976	0.00385533	0.143708			4294.99562751148	10109.2882903173	4114.71065109246	3115.8140691321	3274.37375630095	1177.32998078029	1548.58297211838	1242.63482282543	1156.29532738356			12.1290992157741	13.3296305653324	12.0698065269427	11.6880555398538	11.7558201779706	10.4746228890785	10.4065286732742	10.7565025723417	10.3838863696799
Gm15411	599.058	0.561851	0.19481	2.88409	0.00392545	0.145413			743.337031423637	952.65682746834	615.542968020571	588.977411613866	413.209690087692	483.295362038686	717.690149524525	506.589735924034	370.223081146483			9.84591855707906	10.1438341779258	9.62741756969826	9.57739737194466	9.19162984442676	9.40980574875037	9.35851749269171	9.80470046692501	9.07823150699299
Gm2830	927.496	0.534408	0.185438	2.88187	0.00395324	0.145987			1574.20989087206	1200.2085286207	623.306573022632	904.059733211493	966.660244689994	708.645873873004	984.049380275895	738.429038599857	647.890392006345			10.7777779998957	10.4307552363616	9.64170501781872	10.0800305939121	10.1617006244561	9.83812322195508	9.78987326924086	10.183579194739	9.68601129350368
Akt1s1	386.37	-0.82214	0.285608	-2.87856	0.00399491	0.146465			282.69767411285	218.346163375955	350.471311521622	500.424863713879	965.40809411397	266.374420472485	252.301382461715	327.793358539081	313.516376815948			8.81302022540317	8.57737384105325	9.02278108512813	9.39641561933201	10.160112148966	8.95617941014308	8.75714677088315	8.70699338964729	8.9124935102444
Pidd1	726.418	-0.42477	0.147565	-2.87853	0.00399531	0.146465			479.294533775086	496.494142198828	654.360993030877	704.301660041756	795.1156157748	872.741508425674	666.637963630513	931.529126175606	937.290124451835			9.34951461317112	9.38781017292419	9.69744446614345	9.78269559009073	9.92564221306021	10.1164463575959	10.0373414063487	9.71888505420922	10.123966763319
Slc25a15	333.283	-0.639046	0.222052	-2.87792	0.00400311	0.146465			153.546452436929	204.438764434812	303.889681509255	253.301474225544	438.252701608158	345.050409641573	375.12258330818	406.46376458846	519.485555763639			8.28584105061002	8.52026556891754	8.88221147737033	8.71062162421866	9.25360812870158	9.17444475014448	9.00715708348808	9.09164267545459	9.43740518426132
Cd1d1	2797.47	0.394231	0.137122	2.87505	0.0040397	0.146705			3606.18911190656	3953.87351896714	2825.9522207503	3535.92383126227	2364.06028753201	2286.66142806443	2789.37305536852	1835.04681989424	1980.17204317432			11.8880850166236	12.0147692819008	11.5552788407836	11.8610720545261	11.3145963668977	10.9780769393907	11.2700133635508	11.5376184638097	11.0785035967113
Csad	3022.81	0.315345	0.109711	2.87433	0.00404892	0.146705			4458.58717496764	4369.70474730733	3353.87736089046	3492.67723810181	3219.27913095592	2018.03912218712	2451.98469641678	1815.97520630651	2025.14632591923			12.1808692684919	12.1529724982387	11.7886347519875	11.84419089856	11.7326336840436	10.9643417708191	11.1035927458641	11.3636209089819	11.1082532639827
Nuf2	475.962	-0.708106	0.246505	-2.87258	0.00407137	0.146705			160.721520307813	137.683249517322	267.28982935668	389.219338444128	450.774207368391	713.703616033873	687.354792688953	696.709883876701	780.206035444261			8.32171785574754	8.2025014731964	8.76034363789546	9.12950830198385	9.28358090302821	9.77006381009813	9.79818412787535	9.75434083635225	9.90314261310597
Pak6	209.071	-0.628975	0.218693	-2.87606	0.00402674	0.146705			133.456262398452	198.875804858354	323.853237228841	275.954451595308	299.263987669571	147.236494016437	135.399275631947	202.039906444997	165.557504597195			8.17927012455505	8.49668362281436	8.94426447067583	8.79022464536179	8.86741276968263	8.51015041149979	8.2533837336157	8.19000585551903	8.34531502581261
Wdr90	500.216	-0.490797	0.170808	-2.87339	0.00406091	0.146705			367.363474989288	280.929458611102	556.761387290678	376.863168969711	479.573670616927	555.227694993281	483.885935864989	661.546596324327	739.794361093764			9.07034247107207	8.80708064854772	9.51423800146932	9.09637545046015	9.35014464421982	9.71003306172801	9.51115885137497	9.35984149260044	9.84029607590824
Gm10143	3083.35	-0.391212	0.136376	-2.86863	0.00412251	0.147273			2301.76177297975	1851.07479906622	2746.09799787195	2792.49430121819	3367.03289892667	3777.57142281866	2943.26949980264	3730.88440809936	4239.96680080611			11.278820568512	10.9895194148514	11.516441693307	11.5391338790635	11.7939932614468	11.9348108152209	11.9519227712705	11.6105010342288	12.1112583887547
Mthfd2	394.971	-0.813117	0.283389	-2.86926	0.00411437	0.147273			87.5358280247912	187.749885705439	282.817039360803	218.292327381363	384.410226839155	672.117736044498	320.370963653731	771.804362378381	629.639958428702			7.8906724166021	8.44815361667771	8.81342022407741	8.57715762689132	9.11670828927668	9.89030458437157	9.72835055784767	8.93364534518542	9.65325367898169
Pigg	448.197	-0.446074	0.155508	-2.86849	0.0041243	0.147273			421.89399080801	369.936811834421	584.488548012326	543.671456874338	633.588191467794	300.654672896159	361.804621770611	392.756042322281	424.974381879414			9.2134405042447	9.07744381125167	9.56876610125118	9.48773671674606	9.66040535776899	9.13884563716505	8.87187920143729	9.05487442782159	9.22109441437033
Mrfap1	3866.02	-0.410873	0.143413	-2.86497	0.00417053	0.148478			2614.59473215032	2310.01896412396	3167.55084084099	3309.39405756462	4525.27218174823	3987.74870817037	4731.57577959726	5302.5045653131	4845.49011486436			11.450109746706	11.2836138308557	11.7105188772865	11.7703667576151	12.2014502826487	12.4218792325378	12.0265371117371	12.2633225087117	12.2963816921897
Cyp2u1	244.691	-0.631989	0.220731	-2.86316	0.00419433	0.14888			179.376696772113	210.001724011269	321.635064371109	448.940824237143	265.455922116941	151.170293474891	181.272254261349	238.395169846604	205.969178947691			8.41034833299647	8.54341695212283	8.9375099161389	9.27923284041295	8.75393128299802	8.65546730829951	8.27372115392045	8.41900790696085	8.52667688561395
AA986860	218.832	-0.628056	0.219523	-2.86101	0.00422298	0.149451			150.676425288575	194.703585176011	357.125830094818	341.854022125531	287.994632485361	156.228035635761	130.220068367337	166.876618892623	183.807938174838			8.27118672792518	8.47870365580354	9.04171716085205	8.99785914893578	8.83065537544033	8.35167333160279	8.29937416572338	8.16116787509816	8.43049833503493
BC030867	222.876	-0.835002	0.292141	-2.85821	0.00426033	0.149729			88.9708415989681	45.894416505774	163.035705043286	183.283180537182	170.29247833917	391.132060440611	212.347497849009	347.460960051426	403.464942305762			7.90093649015503	7.53480191079203	8.33306685531872	8.42812908501476	8.36798664878166	9.01412702034282	9.13456605094327	8.55305448352693	9.16673554551716
Cenpk	422.096	-0.561299	0.196423	-2.8576	0.00426862	0.149729			166.461574604521	141.855469199665	175.235655760811	226.529773697641	303.02043939764	642.895225781694	503.862878171342	865.97045446779	773.036222253044			8.3496763197885	8.22499192272963	8.39121764539766	8.60982390056975	8.879443064537	10.0279408133762	9.67712110958366	9.40389891561076	9.89219420706929
Slc28a2	868.444	0.603412	0.211062	2.85894	0.00425066	0.149729			759.122180739583	1358.75287654973	438.089139402028	638.402089511533	822.662928447313	1049.76248405612	1135.72616445376	734.853111052158	878.628016523695			9.87070248209098	10.5882315958932	9.25321226291738	9.66907610276064	9.96629572870425	9.8324163957886	10.2633507515415	10.3613926132344	10.0454636802951
Tuba8	1278.18	-0.581269	0.203635	-2.85446	0.00431098	0.15077			519.474913852039	504.838581563514	449.180003690687	823.744631627785	1025.51132176309	1900.02513843349	1373.96969862582	2448.31839432463	2458.59412338826			9.43738263291054	9.40601534000123	9.2798008578673	9.96786852626542	10.2344285611846	11.3616096919135	11.0239116307305	10.6024731157647	11.3672395452428
Fkbp9	978.264	-0.675805	0.236942	-2.85219	0.00434193	0.151317			619.925864044423	670.336628963124	1561.59369184318	792.854207941743	1741.74145124842	913.203445712633	674.036831151384	1018.54336316962	812.144294205137			9.63550133022509	9.72528093065451	10.7673434821245	9.92225250373524	10.9095926603267	10.2260088237884	10.0922561213732	9.73165052751053	9.95090995072915
Hars2	1413.32	0.362935	0.127281	2.85145	0.00435208	0.151317			1701.92609897381	1767.63040541936	1529.43018540607	1511.57139903698	1513.85004641218	1304.89747750445	1494.57123921602	871.334345789339	1024.63148514484			10.8793446133242	10.9289242808793	10.7403933267768	10.7252076621683	10.7271542127029	10.0353928879775	10.5366588668552	10.7106011528826	10.2333681493741
Lphn1	871.469	-0.583498	0.20525	-2.84286	0.00447108	0.155002			431.939085827248	272.585019246416	554.543214432947	790.794846362673	613.553782251421	1415.60583369238	952.974136688236	1510.23340097824	1300.9951936063			9.23824420484896	8.77868510691804	9.50978244505377	9.91915857545766	9.62373331949384	10.724063435407	10.6407320797459	10.1442415142599	10.5328487924468
Cks1b	1794.24	-0.533499	0.18785	-2.84002	0.00451102	0.155932			912.668633176511	599.408894363291	798.542228783443	1472.44352903466	1302.23659906424	2605.29918419924	2171.56761737575	3333.95645030476	2952.00763118384			10.091543941939	9.59725214916036	9.93076308368147	10.6913634032122	10.5340619643169	11.780482442613	11.4453032357302	11.2010526310052	11.6145306365475
Asf1b	1057.23	-0.608494	0.21442	-2.83786	0.00454165	0.155998			469.249438755848	520.136720398772	760.833290202003	1091.46163690681	1179.52584261396	1559.47049960157	1060.25771574087	1214.02740244383	1660.13765436636			9.32664919181097	9.43878437699486	9.87336314790217	10.3117502659058	10.4088718125922	10.4451918863114	10.7655799613849	10.2756878839502	10.8468968485446
Cpq	4296.72	0.370996	0.1307	2.83854	0.00453205	0.155998			6786.17919228258	6217.99806658533	4254.45554112957	6200.73771457815	4801.99745904938	2822.22012576544	3080.88843569085	2065.69414672083	2440.34368981062			12.76721319364	12.6445354710917	12.1159772230587	12.6406403755808	12.283848949754	11.13455715554	11.5534868800065	11.6726908309253	11.3572252913644
Dock8	1017.82	-0.418528	0.147555	-2.83642	0.0045622	0.155998			487.904615220148	482.586743257685	862.869241657665	710.479744778964	677.413461628609	1316.69887587982	1459.05667511584	1473.28214965201	1690.12050952963			9.36881748858863	9.35692717787982	10.0236143762246	9.79289233634171	9.73743809067822	10.6920972227756	10.5481200744309	10.679598336904	10.8702519334838
Nomo1	4629.66	-0.385189	0.135812	-2.8362	0.0045654	0.155998			3977.85762761838	4137.45118499024	6105.52079090674	5632.35391875498	6149.31147885046	4329.9892610559	3000.98066646544	4382.89519762982	3950.56706836062			12.023110990881	12.0774213141187	12.6189618612123	12.5061174705598	12.6289723969769	12.1571467420211	12.1403306657688	11.6369083008557	12.0136154972819
Cd97	1846.02	-0.378856	0.133636	-2.83499	0.00458267	0.156139			1730.62637045735	1718.95450912536	2071.77344912149	2195.27944328805	2625.75975792088	1608.92397850786	1160.88231402472	1748.62857082484	1753.34522585218			10.9012123591581	10.8923593017942	11.1384597176258	11.2155329967181	11.4558617859065	10.914760822736	10.8061034525974	10.3888546138715	10.9182895462976
Fam53a	871.027	-0.46204	0.163129	-2.83236	0.00462059	0.156981			849.528035912728	862.258734350906	1459.55774038752	1474.50289061373	1369.8527301695	387.198260982157	484.625822617076	528.045301210229	423.67077948101			10.0048504853789	10.0227611149071	10.6800404431262	10.6931647388151	10.5986339710953	9.4554268825283	9.1241435899148	9.36149845214314	9.2178605305649
Cdc16	1014.23	-0.664784	0.234883	-2.83028	0.00465071	0.157409			706.026678495037	559.077437433975	1618.15709971534	809.329100574298	1694.15972935954	925.566815439204	853.829311908559	1030.46312166195	931.423913659021			9.78555010522352	9.51887504050759	10.8135441447359	9.94676363335007	10.8733694312586	10.2403819868518	10.1086210640643	10.0109272005435	10.1163086428622
Wdr62	188.187	-0.666694	0.235609	-2.82967	0.00465966	0.157409			78.9257465797297	108.47771174092	121.999507175248	172.986372641835	140.24086451461	243.333595072966	162.035198707084	311.105696649819	354.579852365646			7.82688469500536	8.03156950139018	8.11387607068574	8.3807011206745	8.21633894984706	8.90497453208629	8.67400002189562	8.32817323199149	9.03450357444812
Neil1	586.075	0.566286	0.20054	2.8238	0.00474577	0.159864			1005.94451549801	920.66980990371	448.070917261821	776.379315309187	596.023674187094	427.098226917909	452.070805525242	244.951037017386	403.464942305762			10.2106575662068	10.1021615818524	9.27716495913495	9.89730969695246	9.59083967369993	8.68001286453262	9.22634685103454	9.28664767106798	9.16673554551716
Dnaaf3	821.75	-0.491623	0.174316	-2.82029	0.00479798	0.161166			997.334434052949	757.953242292329	879.505538090653	1416.84076639979	1272.18498523968	466.436221502453	371.423149547744	652.010789530463	582.058470886988			10.2000705378649	9.86888197577595	10.0466705267359	10.6418513906481	10.5044010191179	9.69330253380989	9.32017721062325	9.0815286452117	9.5640712064096
Kif24	198.162	-0.856576	0.303842	-2.81915	0.00481504	0.161283			34.4403257802457	51.4573760822315	125.326766461846	82.3744631627785	154.014520850867	355.165893963313	254.521042717976	347.460960051426	378.696496736103			7.40613575946366	7.59086270346428	8.13325072345798	7.85290545558715	8.28821419387612	9.01412702034282	9.03616742812649	8.7150325089957	9.1013426706336
Chtf18	432.234	-0.60166	0.213724	-2.81512	0.00487589	0.162863			353.013339247519	294.836857552245	465.816300123675	514.840394767365	499.6080798333	472.055935014531	228.625006394926	471.42644837166	589.880085277407			9.03004596417684	8.85309368243053	9.31874696081529	9.42752668261389	9.39463183656743	9.33163683485086	9.33307567673076	8.61800198874948	9.57912664306294
Pik3r1	5613.56	0.527163	0.187517	2.81128	0.00493443	0.164357			7241.07849529666	10437.5029053283	5339.14206856041	4404.97441762958	4039.43775825119	4345.16248753851	5224.34035648729	5043.84580602953	4446.587780953			12.8584242671421	13.3749114630924	12.4314825293088	12.1641069840543	12.0443101178613	12.3521971819118	12.1451735504284	12.4011747726616	12.1771344949766
Ttc7	866.969	-0.329376	0.117295	-2.8081	0.00498346	0.165526			589.790578986708	613.316293304435	765.269635917466	796.972931099882	753.794646766031	1017.73011703728	903.401724298397	1193.76381300687	1168.67955016839			9.57895526929532	9.62329280958877	9.88023816419632	9.92842015848677	9.86238630875118	10.4239722336459	10.2250228883094	10.0791467397288	10.3972604945471
Nap1l1	5608.29	-0.361689	0.128998	-2.80383	0.00505003	0.16727			3164.20493106007	2791.21496748753	4232.27381255225	3871.59976865059	5036.14961676574	7796.79052665666	7163.58353370768	8297.34388651106	8121.44294205137			11.7090766801917	11.538512934759	12.1087465682902	11.9857818067154	12.3500713617659	13.0503065339773	12.9625480913334	12.8432878888214	13.0200718565385
Cenpp	245.883	-0.794835	0.283577	-2.80289	0.00506469	0.16729			86.1008144506143	84.8351335409763	143.0721493237	257.420197383683	279.229578453198	328.19126910534	313.711982884947	374.280416659169	346.106436776025			7.88030771615276	7.87108057646892	8.23147093087553	8.72545871829753	8.80134536537885	9.0893468435807	8.95737684187799	8.91310176215982	9.01021493690661
Hmgb3	3172.94	-0.386719	0.138282	-2.7966	0.00516442	0.170111			2351.98724807595	2084.71910127743	3154.2418036946	3513.2708538925	3812.79850399097	3445.44635425487	3195.57088226436	3500.23708127277	3498.21703611474			11.307732395301	11.1467349526734	11.704773673606	11.8522542150895	11.9647011983199	11.8471561579806	11.8255256856887	11.722540092013	11.8463644163322
Rbm45	120.649	-0.719282	0.257601	-2.79223	0.00523458	0.171608			81.7957737280836	79.2721739645188	166.362964329884	152.39275685114	149.005918546774	76.4281037642573	115.422333325594	133.501295114098	131.663842238714			7.84858465402102	7.82952836779261	8.34920137126661	8.27997170881497	8.26257420044233	8.17952005867119	7.80761985369756	8.07458649786398	8.16927853608987
Slc22a18	646.903	0.43808	0.156907	2.79198	0.00523872	0.171608			895.448470286388	1002.72346365646	662.124598032938	846.397608997549	552.198404026279	497.34464581888	562.313931586226	404.675800814611	398.902333911351			10.0684200309637	10.2067061377842	9.71104079726744	10.0004114940139	9.5050570071313	9.16985357979755	9.38967669056313	9.52532925398524	9.15492231539739
Cd82	3827.99	0.448225	0.160846	2.78668	0.00532515	0.173387			6446.08097520266	6576.80895926683	2992.31518508018	5197.82862557132	4163.4006652775	2430.52609397362	2401.67239727485	2149.72844409175	2093.58545183539			12.6950419957934	12.723212318708	11.6329739430859	12.3940841660905	12.0860617708396	11.1875856369903	11.351809280558	11.3357727270615	11.1523752244972
Ncapd3	1573.23	-0.370916	0.133062	-2.78754	0.00531102	0.173387			856.703103783612	853.91429498622	1370.83082607824	1324.16949534166	1100.64035632449	1963.52790111996	2130.87384601096	2369.64798827525	2188.74842691882			10.014972758525	10.0110470004019	10.5995469949279	10.5553281994692	10.3221869503484	11.3177621316642	11.067335803854	11.1758567551994	11.2115591537089
Rap1gap2	128.916	-0.848822	0.304677	-2.78597	0.00533677	0.173387			97.5809230440295	79.2721739645188	140.853976465968	187.401903695321	277.977427877174	61.8168486328552	96.9251645234153	103.701898883273	114.717011059474			7.96053432742406	7.82952836779261	8.21963217196207	8.44660506859785	8.7971047225598	8.00099739659904	7.68681234368161	7.9561092604456	8.07029157725981
Trit1	834.872	0.382466	0.137505	2.78147	0.0054114	0.175332			1148.01085934152	1016.6308625976	754.178771628807	788.735484783604	823.915079023336	713.703616033873	930.777534125621	705.649702745949	632.247163225508			10.3748693047369	10.2236891269891	9.86298755858702	9.91605787322442	9.96811619792505	9.78492678865041	9.79818412787535	10.1154622912835	9.6579803512042
Celsr2	84.0266	-1.02732	0.369577	-2.77971	0.00544077	0.175805			30.135285057715	25.0333180940586	94.2723464536009	43.2465931604587	93.9112932017481	74.742189710634	113.942559821419	118.005609074069	162.950299800389			7.35179273626974	7.28166946492294	7.93802144596633	7.50678890706259	7.9355360944811	8.0901796556963	7.79440687455627	8.06555688115047	8.33264989127894
Ccdc122	204.698	-0.808489	0.291319	-2.77527	0.00551562	0.176307			143.50135741769	147.418428776123	146.399408610298	253.301474225544	381.905925687109	183.202660493734	100.624598283851	233.031278525056	252.898865290203			8.23374813311993	8.25433197019488	8.24901116693132	8.71062162421866	9.10999492623508	8.63503312640542	8.42776514275556	7.98084126570836	8.70916221015848
Hif1a	564.027	-0.631804	0.22752	-2.77692	0.00548774	0.176307			223.862117571597	236.425781999442	627.742918738095	360.388276337156	515.886037321603	697.406446848848	809.436106783331	831.403154840033	773.688023452245			8.59933577651115	8.64800218271011	9.64980445944835	9.05090496722294	9.42975649524977	9.97895440727747	9.77122753041482	9.94692145788238	9.89319302370382
Shisa5	21665.4	0.307892	0.110937	2.77537	0.00551389	0.176307			38896.042928065	36840.6997950895	24968.8627730578	31254.9306855372	27896.6626832233	9115.73728794131	9394.34209125041	7841.41312417943	8779.76215324494			15.2542238005825	15.1762837116767	14.6185512477275	14.9403607092719	14.7773953484297	12.9705918898098	13.1831974038843	13.2257810037134	13.1301145436464
Twistnb	1032.68	-0.423099	0.152427	-2.77575	0.00550739	0.176307			997.334434052949	691.197727374839	1328.68554178134	1169.71737691145	1367.34842901745	874.427422479297	861.968066181517	1032.2510854358	971.183786810316			10.2000705378649	9.76082083888994	10.5596680307641	10.3983756133952	10.5962936232167	10.2425255167658	10.0396724010499	10.0223546890405	10.1674244591066
Nprl3	1983.37	0.314156	0.113499	2.76792	0.00564161	0.179851			2917.38259630165	2860.75196219325	2279.17261131941	2395.03751645778	2062.29199871039	1329.06224560639	1573.73912168935	1290.31385679475	1142.60750220033			11.5984966394241	11.5718814183814	11.2656254641447	11.3320597255487	11.1323685407196	10.5223676760808	10.5600294419668	10.7773899995666	10.3689573117039
Lyar	1476.81	-0.423559	0.153171	-2.76528	0.00568742	0.179958			1234.11167379214	955.438307256569	1266.57670176485	1865.78159063693	1655.34306150281	1554.97472879191	1288.8827221358	1677.11001987086	1793.10509900348			10.4659175325632	10.1474008587138	10.4987969182458	10.9999391075118	10.843126613728	10.8601640743643	10.7618386086739	10.5209575187568	10.9476958911892
Mtmr14	558.094	-0.73627	0.266171	-2.76616	0.00567213	0.179958			284.132687687027	312.916476175732	665.451857319536	418.050400551101	981.686051602273	682.795191717446	414.336581168798	665.122523872026	598.353500867027			8.8178210380823	8.91062634820707	9.71682782474222	9.20383004307282	10.1806253779088	9.71625608219274	9.74661353828612	9.1944796897369	9.59525610930287
Nrgn	1427.83	-1.04117	0.376538	-2.76511	0.00569037	0.179958			911.233619602334	687.025507692496	1607.06623542668	1322.11013376259	3634.99312219566	1071.11739540202	822.754068320899	1594.86368627378	1199.31420653086			10.0896312513445	9.75378420393535	10.804601679967	10.5533448180345	11.8990138030272	10.7946980519109	10.2883420876194	9.96642831350186	10.4298158917491
Thumpd2	556.347	0.414483	0.150057	2.76216	0.00574202	0.18111			875.358280247912	816.364317845132	619.979313736034	696.064213725478	577.241415546745	372.587005850754	437.273070483499	345.672996277576	266.586690473436			10.0409577951183	9.95710272095055	9.63559962538783	9.76898425610029	9.55471787051167	9.00896069499056	9.08471867373991	9.25123544805315	8.75788877026115
Cdca2	853.79	-0.574715	0.208181	-2.76065	0.00576872	0.181471			334.358162783219	354.638672999163	524.597880853567	757.845061097562	826.419380175383	1220.60177482329	1158.66265376846	1104.96161223901	1402.02437948254			8.97579990504125	9.03467066672487	9.44819671424925	9.86871337570911	9.97175013960005	10.3270741501246	10.452009331158	10.3864526188099	10.628364168555
Atad5	817.066	-0.435013	0.157649	-2.75938	0.00579105	0.181692			307.092904873858	296.22759744636	483.561682985529	438.644016341795	552.198404026279	1327.93830290397	1170.50084180185	1363.02438359796	1414.40860226737			8.89236400682164	8.85760850130055	9.35911471082543	9.25455475702127	9.5050570071313	10.5922436434276	10.5589508566229	10.3992168507722	10.6396461049475
Bola3	351.785	-0.714835	0.259492	-2.75475	0.00587377	0.18332			340.098217079926	186.359145811325	428.107361542235	461.296993711559	775.081206558427	200.061801029968	237.503647419972	287.266179665158	250.291660493397			8.99272432795734	8.44195319368957	9.22883550367307	9.3082752954259	9.89532556930605	8.8282440077198	8.50174818651585	8.65209324677297	8.69967168883391
Tlcd2	1773.08	0.384022	0.139377	2.75527	0.00586442	0.18332			3142.67972744742	2465.78183226477	2177.13665986375	1836.95052852996	1734.22854779228	1166.09055375613	1281.48385461493	1017.947375245	1135.43768900911			11.6997639242647	11.3711644880267	11.2044666633381	10.9794407883202	10.9039336092006	10.2252863471391	10.3944748836946	10.5136448582396	10.3610746136907
Ttc1	2215.11	0.296316	0.107626	2.75319	0.00590169	0.183709			2765.27115743889	2595.12064241741	2014.10095482046	2456.81836382987	2171.22909882442	2096.153140005	2306.9668930077	1738.49677610636	1791.80149660507			11.5258625820195	11.4400216751375	11.1010037890382	11.3662682171826	11.2008448448916	10.9071513631293	11.1540045198234	11.281843977279	10.9467412349826
Rnf185	969.991	0.402613	0.146289	2.75218	0.00591999	0.183798			1278.59709459162	1497.82686596117	871.741933088592	1124.41142217193	1283.45434042389	814.296487900065	738.406978582965	569.764455933384	551.423814524515			10.5107815681633	10.713409925062	10.0359575550727	10.348866478668	10.5155960387565	9.5400747547202	9.9540716171324	9.8380880869141	9.50349247505657
Fbxo32	855.338	0.376698	0.13702	2.74922	0.00597366	0.184501			1070.52012633597	1251.66590470293	947.159810251473	1042.03695900915	797.619916926847	690.100819283147	799.817579006198	554.864757817972	544.254001333298			10.2876490310494	10.4837895887816	10.1367589769893	10.254200726309	9.92938656289581	9.51042919827739	9.75897425508786	9.93266430206535	9.48892687238684
Hmgb2	8124.78	-0.477412	0.173613	-2.74986	0.005962	0.184501			4307.91074967907	3266.84801127464	3645.56709168219	7057.43213147104	5995.2969579996	11629.4351418937	9548.23853568453	13640.9716186227	14031.3244152119			12.1332546099181	11.7526749001698	11.9030050588139	12.8222930548788	12.5934527767489	13.7551708993438	13.5283408482961	13.2487753560011	13.7953381569326
Brip1	335.705	-0.813239	0.296316	-2.7445	0.00606029	0.185729			96.1459094698526	105.696231952692	93.163260024735	189.46126527439	321.80269803799	531.062926891347	342.567566216346	632.939175942735	708.50790353209			7.95082729451825	8.01386642382345	7.93036860179162	8.45574163285611	8.93802156600245	9.65923225349191	9.46172499439755	8.99994032667256	9.78964586979402
Itgb7	615.039	-0.759945	0.276896	-2.74452	0.00605996	0.185729			437.679140123956	474.242303892998	413.689237966978	1165.59865375332	1267.17638293559	459.130593936752	301.873794851553	531.025240833311	484.940092205957			9.25221945074976	9.33806155407833	9.19284331848006	10.3939450132208	10.4993972012936	9.46164651483812	9.30322726203117	8.87578235374555	9.36220165274786
Pfas	5416.59	-0.28512	0.103859	-2.74525	0.00604642	0.185729			3636.32439696428	3668.77184067369	4917.68922559137	5109.27607767133	4473.93400813128	6707.690048016	6078.16966839585	6991.53434367629	7165.90238402189			11.8995169153888	11.9117253766638	12.3169488499801	12.3701446627743	12.1856318633685	12.8091042112478	12.7508749517802	12.6126739634723	12.8437431217319
Atp6ap1	6161.91	0.279047	0.101845	2.73993	0.00614525	0.187367			9171.1717525646	8785.30391112044	7487.44248127364	7566.0944415012	6951.9399980814	4685.71712637042	3767.50334162771	3494.87318995122	3547.10212605486			13.1917711133866	13.1310061567629	12.905515422539	12.9202312072121	12.8011213654348	11.8450528638445	12.2497968109108	11.9482497141919	11.8654034846763
Steap3	329.229	-0.53109	0.193817	-2.74016	0.00614086	0.187367			129.151221675921	137.683249517322	226.253631488642	199.758073169738	271.716674997058	490.600989604387	418.775901681321	557.248709516438	531.869778548469			8.1551268960054	8.2025014731964	8.60874218182736	8.50045310908902	8.77569478990973	9.51521496474748	9.37480761292276	9.20564923508257	9.46340416785785
Ybx1	3541.62	-0.317836	0.116167	-2.73602	0.00621878	0.189124			1828.20729350138	1468.62132818477	1904.30139836274	2184.9826353927	2084.83070907881	5148.78151976563	4830.72060437693	6784.72653383436	5639.38397549185			10.9731662770114	10.688014090834	11.0268773702479	11.2092628307383	11.1468060889345	12.7669124843787	12.3808737940474	12.2921379497641	12.5078603439893
Dleu2	506.891	-0.553948	0.202838	-2.73099	0.00631436	0.190569			357.318379970049	254.505400622929	443.634571546357	453.059547395281	618.562384555514	422.602456108246	642.961587563724	759.288615961435	610.085922452655			9.04226115866028	8.71497602943594	9.26657068247381	9.28898171247696	9.63299153094751	9.87096149806428	9.21520462257782	9.67723958666682	9.61728713048472
Pde10a	103.679	-1.21026	0.443048	-2.73167	0.00630135	0.190569			12.9151221675921	25.0333180940586	65.4360993030877	18.5342542116252	96.4155943537947	141.054809153151	123.561087598552	308.721744951353	141.440860226737			7.07608018462492	7.28166946492294	7.71815209264907	7.1802348348579	7.95265818958302	8.89749712265105	8.22070892320507	8.12300972526594	8.22277596968244
Trim35	1111.71	-0.716876	0.262458	-2.73139	0.00630671	0.190569			515.169873129509	721.794005045355	1266.57670176485	821.685270048715	2198.77641149693	1023.91180190057	1099.47171360149	1289.71786887013	1068.30216549135			9.4282296746982	9.81137730650041	10.4987969182458	9.9648727098025	11.2176562469844	10.5217805928732	10.232500173471	10.3208623740798	10.2850724125296
Susd1	1535.7	-0.444949	0.162983	-2.73004	0.00633264	0.190636			1373.3079904873	1308.68624036162	2020.75547339366	1604.24267009511	2679.60223268988	1091.3483640455	1154.22333325594	1320.70924095019	1268.40513364623			10.6018567550375	10.5403484244902	11.1053757657099	10.8023161364246	11.483282387067	10.5519940391035	10.3116209908482	10.3816364801406	10.500626399117
Tbc1d10c	5754.34	0.314374	0.115247	2.72783	0.00637516	0.191432			8219.75775288531	8502.98371261523	5492.1959957439	6676.45023934319	7158.54484312525	4096.77115030468	4425.26266423318	3330.38052275706	3886.69055083887			13.0370487237415	13.0848675801347	12.4709228355319	12.744320248657	12.8422982056834	11.7790141561015	12.0637708750978	12.1704731465579	11.9911425842663
C330027C09Rik	345.49	-0.730703	0.268558	-2.72084	0.00651156	0.192282			74.620705857199	118.212890999721	272.83526150101	183.283180537182	256.690868084778	618.168486328552	430.614089714715	501.225844602486	653.756602799159			7.79344807852591	8.09142164554066	8.77954560858825	8.42812908501476	8.72284364681415	9.39816266717361	9.63226563382777	9.23499798661629	9.69638047015874
Dck	1252.13	-0.487589	0.179115	-2.72221	0.0064847	0.192282			703.156651346683	956.829047150683	1562.70277827204	1118.23333743472	1607.76133961393	1255.44399859817	1271.12544008571	1256.3425450916	1537.59902891647			9.78079766559807	10.1491808530843	10.768263826548	10.3419802887479	10.8051637761794	10.4885134723567	10.4876070585779	10.5033439444774	10.7472862118958
Gm5879	297.721	0.474548	0.174329	2.72214	0.00648616	0.192282			561.09030750317	563.249657116318	411.471065109246	399.516146339475	464.547863704647	77.5520464666729	90.266183754631	59.0028045370346	52.7958971353259			9.5228926081703	9.52718973431162	9.18722130602313	9.15651751252413	9.31581587214076	7.6617129564576	7.8163340340433	7.9101171093395	7.60383901110481
Hiat1	856.895	-0.711402	0.261478	-2.72069	0.00651453	0.192282			548.175185335578	406.096049081395	1462.88499967411	939.068880055674	1480.04198085955	726.628957111652	768.742335418538	731.873171429075	648.542193205547			9.49691165805242	9.17350177918426	10.6829727384912	10.1262807411929	10.697998612008	9.82764303562405	9.81920331937986	9.8855965998166	9.68716720672548
Ncapg2	565.97	-0.721239	0.265029	-2.72136	0.00650146	0.192282			137.761303120983	130.72955004675	413.689237966978	195.639350011599	385.662377415179	1026.1596873054	825.713615329248	868.354406166256	1110.01744224025			8.20292617264579	8.16403641843485	9.19284331848006	8.48275866183983	9.12005261607494	10.0312576756121	10.235209490933	9.97072696033552	10.3327709713251
Paqr4	153.736	-1.07244	0.393785	-2.72343	0.00646083	0.192282			81.7957737280836	11.1259191529149	130.872198606175	121.502333165098	159.02312315496	194.44208751789	161.295311954996	276.538397022061	247.032654497389			7.84858465402102	7.03809776357745	8.16483831315167	8.11095282038217	8.31332090282939	8.79221430719758	8.4775681528409	8.32454166004176	8.68771061279775
Rasgrp2	1245.1	-0.372364	0.136952	-2.71895	0.00654902	0.192282			1086.30527565192	969.345706197712	1440.7032710968	1408.60332008351	1496.31993834785	1200.37080617981	1009.94541659895	1473.87813757663	1120.44626142747			10.3058535610546	10.1651014304063	10.6633098308811	10.6343685943999	10.712110516379	10.6926185028197	10.4309256172603	10.2155504666903	10.3444506672735
Rpl36-ps2	157.908	0.675823	0.248554	2.71902	0.00654762	0.192282			304.222877725504	210.001724011269	113.126815744321	133.858502639515	135.232262210517	145.550579962814	142.058256400731	119.793572847919	117.32421585628			8.88327113906229	8.54341695212283	8.06054821341162	8.18150069584708	8.18908690072503	8.10084859975776	8.24456086310906	8.22607425171809	8.0860873313644
Tmem123	1492.97	-0.369011	0.13571	-2.71911	0.00654572	0.192282			1063.34505846509	1120.93635465618	1594.86628470915	1237.67630902075	1687.89897647942	1685.91405362332	1380.6286793946	1840.41071121579	1825.04335776435			10.2792968330829	10.3449972010101	10.7947001681028	10.4695648204359	10.8685344488837	10.9819164107811	10.8669981493699	10.6086610315955	10.9708889341344
Hoxa9	1663.29	0.314791	0.115866	2.71686	0.00659053	0.193025			2052.06941107297	2319.75414338276	1716.8657918844	1583.64905430442	1624.03929710223	1429.65511747258	1602.59470502074	1240.25087112696	1400.72077708414			11.12577219395	11.2892446213959	10.8907692441446	10.7855355415464	10.818264388497	10.472193305903	10.6534146696297	10.8009805016769	10.6271714120926
Iws1	837.498	-0.498198	0.183584	-2.71374	0.00665285	0.193895			581.180497541646	506.229321457629	1094.66830529064	689.88612898827	1021.75487003502	930.624557600074	782.800183708193	984.572051466476	945.763540041456			9.5623710869131	9.40902646904919	10.3154050951344	9.7586125526984	10.2298956298793	10.184231631248	10.1152619143169	9.90708314443923	10.1349562239846
Snx1	4248.37	0.346178	0.127542	2.71422	0.00664312	0.193895			4758.50501197062	5163.81722684664	3389.36812661417	4186.68209024821	4647.98293819852	4557.58765829505	4647.96857661141	3037.15446384574	3846.27887648837			12.271206363708	12.3849363991112	11.8030454438695	12.0937700021833	12.2385714056661	11.6532170625617	12.2113191023	12.2385671166069	11.9767418907903
Gm13881	287.335	-0.66755	0.246262	-2.71073	0.00671344	0.195182			205.206941107297	216.955423481841	359.344002952549	368.625722653434	609.797330523351	179.830832386488	204.948630328138	201.443918520381	239.862841306172			8.52348771642223	8.5717766558942	9.04797082037154	9.07383038718824	9.61674934733156	8.50762475525309	8.41242848959028	8.52240513474642	8.66100281248687
AI504432	276.628	-0.826053	0.304947	-2.70884	0.00675183	0.19582			35.8753393544226	20.8610984117155	99.8177785979304	43.2465931604587	92.6591426257248	524.881242028061	473.527521335769	666.910487645876	531.869778548469			7.42342458641368	7.218433043722	7.97549491418348	7.50678890706259	7.92687204787945	9.71935730617833	9.44879241703544	9.33643351269952	9.46340416785785
Rrm1	4553.4	-0.409921	0.151394	-2.70764	0.00677629	0.196051			2422.30291321061	2385.11891840614	3144.26002583481	3556.51744705296	4604.1576680377	6392.98609133964	5471.4625316844	5988.4866665467	7015.33630700633			11.3472571106474	11.3264911667076	11.7004496829624	11.8690417124506	12.2254233201845	12.5918617718894	12.6834416724216	12.4656428041725	12.8138818841288
Prim1	1490.62	-0.494971	0.182999	-2.70477	0.00683508	0.197272			664.411284843907	535.43485923403	791.887710210248	881.406755841729	1339.80111634494	2314.19802427361	1946.64204474126	2298.72542524588	2643.0538627623			9.71502053588179	9.47079948131422	9.92080130572866	10.0492817401393	10.5702941758325	11.277053958535	11.286033683437	11.055916450013	11.4647263002361
Cenpf	1035.8	-1.06032	0.392454	-2.70177	0.0068972	0.198513			169.331601752875	191.922105387782	495.761633703054	788.735484783604	786.350561742637	1794.37452440642	1544.14365160586	1776.0440153572	1775.50646662503			8.36341959625804	8.46657273740512	9.38620059333532	9.91605787322442	9.91245848074483	10.9351512167894	10.9486249094457	10.7527847739245	10.9347541818573
Fmo5	952.569	0.34755	0.128671	2.70108	0.00691148	0.198513			1366.13292261641	1397.69359358494	1059.17753956693	980.256111637064	980.43390102625	692.910676039186	807.216446527069	591.220021219579	698.079084344865			10.595156314427	10.6243977951556	10.2744230528988	10.1788351818494	10.1790578856642	9.58168965605824	9.7636996637523	9.94364405414131	9.77235036873786
Wdr76	431.793	-0.582682	0.215943	-2.69831	0.00696918	0.199688			129.151221675921	95.9610526938912	182.999260762872	232.707858434849	265.455922116941	636.151569567201	770.222108922712	786.108072569178	787.375848635478			8.1551268960054	7.94957051068318	8.42684532323712	8.63379065257748	8.75393128299802	9.91209199635644	9.66502914760589	9.88787376451239	9.91400699367942
Rpl3-ps2	303.096	0.645706	0.239524	2.69579	0.00702226	0.200244			761.992207887936	621.660732669121	350.471311521622	448.940824237143	493.347326953183	10.1154843217399	20.7168290584399	9.53580679386417	11.0806203864264			9.87516235226171	9.63868828303239	9.02278108512813	9.27923284041295	9.38088225368789	7.00160386600793	7.01524570920992	7.21613190877325	7.03709671251548
Traf1	1430.85	0.461357	0.171134	2.69588	0.00702033	0.200244			2096.55483187246	2802.34088664045	1980.82836195448	1775.16968115788	1424.94735551452	608.053002006812	988.488700788418	578.108286878016	623.121946436686			11.1542592415969	11.5439041298252	11.0789421964718	10.9345053752721	10.6491773641901	9.55640570510894	9.61349444179568	10.1891111927204	9.64136693007476
Creb3	1323.6	0.357865	0.132927	2.69219	0.00709846	0.200971			1579.94994516877	1656.37121389021	1012.59590955456	1233.55758586261	1381.12208535371	1317.82281858223	1453.87746785123	1047.15078355121	1229.94886289333			10.7825004387002	10.8439359373726	10.218782659538	10.46534976091	10.6091184714166	10.2602640468208	10.5492068473558	10.6750205464911	10.4616463923867
Mtus2	211.068	0.855068	0.317492	2.6932	0.00707708	0.200971			325.748081338157	335.168314481562	214.053680771117	117.383610006959	202.848393315776	106.774556729477	343.307452968433	144.825065681812	109.502601465861			8.95000767328625	8.97820153754773	8.56001880311299	8.08644462708689	8.51356855320502	8.24074388771385	8.02076298465741	9.00209495500083	8.03802241082807
Smarcc1	2196.39	-0.506291	0.18801	-2.69289	0.00708353	0.200971			1102.09042496786	798.284699221645	1949.77394194624	1394.18778903003	1969.63285608466	3410.04215912877	2742.76018998703	3214.75886538146	3186.0042616972			10.323828796718	9.93037886367034	11.0580413149908	10.621178923359	11.0714421559634	11.7307146670192	11.8113739785301	11.5147953157922	11.7184470697817
Nceh1	4706.63	0.337286	0.12549	2.68775	0.00719349	0.202288			5378.43087601504	7238.80114886527	5232.66977138928	4153.7323049831	5021.12380985346	4102.95283516796	4281.72463432828	3312.50088501857	3637.70249274388			12.441710198263	12.8579817121373	12.4033953090539	12.0828485262154	12.3459119194924	11.7716501926997	12.0658535261764	12.1248168058443	11.9000375372721
Slc37a3	168.961	0.689788	0.256556	2.68865	0.00717423	0.202288			176.506669623759	307.353516599275	126.435852890712	164.748926325557	166.5360266111	146.112551314021	213.827271353183	123.965488320234	95.162975083427			8.39712093882047	8.89318662323774	8.13963737551757	8.34140118019004	8.35003478997808	8.12536329851678	8.24750906349015	8.55909682605778	7.94412782732219
Ssbp4	103.825	-0.920389	0.342453	-2.68763	0.00719601	0.202288			86.1008144506143	41.7221968234309	114.235902173187	70.0182936883617	189.074736979519	75.3041610618418	78.4279957212368	140.05716228488	139.485456629133			7.88030771615276	7.4902299560422	8.06735259359766	7.75643258547436	8.4540318366524	8.21535044136177	7.79883036943551	7.82307427703089	8.21226878155545
Rbbp8	569.28	-0.587731	0.218847	-2.68558	0.00724039	0.203055			213.817022552359	404.70530918728	484.670769414395	514.840394767365	669.90055817247	738.430355487016	533.458348254827	723.529340484444	840.171745770804			8.55905507546998	9.16992947707991	9.36159904567331	9.42752668261389	9.72452836901191	9.81419117004839	9.83812531933673	9.46670430543449	9.99154164018426
Nipa2	476.189	-0.686517	0.25612	-2.68045	0.00735226	0.205708			299.917837002973	183.577666023096	674.324548750463	397.456784760406	568.476361514582	472.617906365738	557.874611073703	675.850306515123	455.609038241887			8.86951458732871	8.42945922430902	9.73214460493124	9.15115820432376	9.53753655384659	9.73476179008018	9.33435893343743	9.51646874440365	9.29498193734466
Gstcd	192.095	-0.751962	0.280746	-2.67844	0.00739658	0.205978			133.456262398452	123.775850576178	333.835015088634	127.680417902307	194.083339283613	147.798465367645	159.815538450822	299.185938157488	209.228184943699			8.17927012455505	8.12426022322258	8.97424679576266	8.14676251311938	8.47600868872973	8.86716165559523	8.25631028537518	8.3172458578469	8.54022283839389
Mtfr2	457.578	-0.484158	0.180732	-2.67888	0.00738687	0.205978			342.96824422828	276.757238928759	469.143559410273	483.949971081323	309.281192277757	481.047476633855	432.093863218889	705.053714821332	617.907536843074			9.0011075701112	8.79295918986386	9.32640615749646	9.35998497634609	8.89925562224063	9.7839407807116	9.35346638310467	9.23862290761492	9.63178453505947
H2afj	548.583	-1.51619	0.566293	-2.6774	0.00741952	0.206134			156.416479585283	140.464729305551	899.469093810239	492.187417397601	1472.52907740341	474.303820419362	349.22654698513	545.924938948724	406.72394830177			8.30031951249609	8.21754246069297	10.0738528423348	9.3783198867312	10.6914382779476	9.49233502516903	9.33820157918944	9.01920938691188	9.17511157417836
Cln6	1950.42	-0.335117	0.125278	-2.67499	0.0074731	0.207064			1914.30810795199	1588.2249590786	2398.95394563693	2607.15175910194	2521.83126011094	1533.61981744602	1590.75651698735	1755.78042592024	1643.19082318712			11.0337935544275	10.7892811889726	11.3342525898459	11.4462624403934	11.4014092749545	10.9201080310853	10.7439326840181	10.7913492242977	10.8335260845708
Dsg2	164.505	-0.997606	0.373355	-2.672	0.00754007	0.207064			67.4456379863145	186.359145811325	476.907164412334	201.817434748807	146.501617394727	71.9323329545951	71.0291282003654	106.681838506355	151.869679413962			7.73512449491264	8.44195319368957	9.34411441529133	8.50920821843917	8.24954591853633	8.02017167066491	7.77199326376859	7.7646807424791	8.27730114260626
Mfap2	590.867	0.543159	0.203135	2.67389	0.00749774	0.207064			1148.01085934152	1223.85110682064	491.325287987591	696.064213725478	674.909160476563	270.870191282147	280.417079041026	238.395169846604	293.962340839901			10.3748693047369	10.4553668357297	9.37641227762631	9.76898425610029	9.73314798444319	8.65546730829951	8.77277320845287	8.80535453071809	8.85024683349125
Sqrdl	1529.77	0.386611	0.144662	2.67252	0.0075284	0.207064			2656.21012580145	2424.05963544134	1790.06549618955	2370.32517750895	1513.85004641218	830.031685733883	851.609651652297	631.747200093502	700.03448794247			11.4714334934686	11.3482308032881	10.9454689384142	11.3181453268413	10.7271542127029	9.65707518616836	9.9769755347573	10.0077945794429	9.77560946956463
Ubash3b	1140.44	-0.392197	0.146763	-2.67232	0.00753297	0.207064			629.970959063661	706.495866210097	733.106129480355	879.34739426266	860.227445728012	1572.95781203056	1105.39080761819	1977.48793387758	1798.97130979629			9.65385464119634	9.78632550668824	9.82961998265166	10.0464531088747	10.0199184343169	11.0767084862119	10.7767458251162	10.3275586439654	10.951984009203
Ect2	291.106	-0.634448	0.237623	-2.66997	0.00758575	0.207839			97.5809230440295	148.809168670237	196.308297909263	228.58913527671	300.516138245594	407.429229625636	335.908585447561	388.584126849965	516.226549767631			7.96053432742406	8.2615557491535	8.48564947104877	8.61786241285267	8.87143494361472	9.12782447894936	9.17691750644669	8.98039227755328	9.43048186059216
Bard1	134.829	-0.829284	0.310766	-2.66852	0.00761866	0.208261			17.2201628901229	26.4240579881729	47.6907164412334	45.3059547395281	66.3639805292353	261.316678311615	161.295311954996	293.226058911323	294.614142039103			7.15754413736122	7.30148718350877	7.55329892240572	7.52865517075202	7.72602564612447	8.84784525062255	8.73934211179346	8.32454166004176	8.85236924595081
Exoc3l	1126.87	0.384737	0.144383	2.6647	0.00770578	0.210159			1290.07720318504	1750.94152668999	1243.28588675867	1309.75396428818	1093.12745286835	876.11333653292	1122.40820291619	744.984905770639	711.115108328896			10.5221345871646	10.9164923236378	10.4752856982984	10.5413864757128	10.3136500627059	9.84852625403242	10.0419995762707	10.3466372951461	9.79393681864623
Tfdp1	2738.41	-0.303957	0.114251	-2.66043	0.00780404	0.212352			1585.68999946548	1397.69359358494	1998.57374481634	1944.03733064157	2159.95974364021	3868.04881036311	3532.219354464	3985.96723983522	4173.48307848755			10.7872073835445	10.6243977951556	11.0907505011943	11.0541468613142	11.1939104097595	12.0259206390654	11.9845174777958	11.8596337451794	12.0894050118988
Pnpla8	946.927	-0.544486	0.204796	-2.65867	0.00784491	0.212492			528.084995297101	685.634767798382	1390.79438179783	864.931863209174	1232.11616680693	1024.47377325177	824.233841825073	1060.85850581739	911.218076483773			9.45550991349715	9.75143083101785	10.6180563463797	10.026493364169	10.46387168793	10.2763908933451	10.2331779857365	9.9685792658861	10.0896105202516
Rnf126	120.996	-0.906339	0.340875	-2.65886	0.00784047	0.212492			162.15653388199	61.1925553410321	164.144791472152	172.986372641835	224.134953108172	64.0647340376863	32.5550170918341	120.389560772535	87.3413606930083			8.32876774757201	7.68130120767434	8.33846872490998	8.3807011206745	8.60041238862279	8.10438291223212	7.70639698112836	7.38281713679726	7.88927378159669
Tmem70	530.957	-0.803953	0.302701	-2.65593	0.00790907	0.213743			351.578325673342	228.081342634756	766.378722346332	638.402089511533	1257.1591783274	411.363029084091	386.960771341574	373.684428734552	365.008671552871			9.02594962333341	8.61588494902571	9.88195171050197	9.66907610276064	10.489336757829	9.0877197760616	9.18694689645777	9.12351181462513	9.06381150576841
Rps11-ps1	256.862	0.549084	0.206807	2.65505	0.00792957	0.213811			309.962932022211	219.73690327007	156.381186470091	146.214672113932	160.275273730983	334.934925319834	393.619752110358	326.005394765231	264.631286875831			8.90139539895611	8.582946669127	8.300142517436	8.24804402670916	8.31951720201374	8.95078569094031	8.97751011218503	9.14111627158011	8.75103767448656
2810468N07Rik	447.685	0.476157	0.179576	2.65156	0.00801203	0.214358			809.347655835774	680.071808221924	594.470325872119	496.30614055574	535.920446537976	255.696964799537	279.677192288939	233.627266449672	144.048065023544			9.94679100195121	9.74197784128476	9.58788738250039	9.38739724502282	9.47180374157232	8.63731959263662	8.71927148999428	8.80285799895451	8.23664244576669
Ap3m2	398.212	0.475681	0.179463	2.65057	0.00803552	0.214358			594.095619709238	575.766316163347	363.780348668013	488.068694239462	326.811300342083	329.315211807756	363.284395274785	238.395169846604	304.391160027126			9.58717428428175	9.55184110175139	9.06039228819825	9.36918273829699	8.95321953167614	8.65546730829951	8.96075337346917	9.05900928449777	8.88380600651221
Mfsd2b	799.193	-1.26154	0.475646	-2.65226	0.00799552	0.214358			47.3554479478379	109.868451635035	412.580151538112	282.132536332516	418.218292391785	1605.55215040061	1156.4429935122	1600.82356551995	1559.76026968932			7.54987634870065	8.04031690091997	9.19003519384283	8.811124779177	9.20425124587528	10.7995436496123	10.8033765519348	10.3840465788256	10.7658207718402
Slc16a1	700.344	-0.478672	0.180605	-2.65039	0.00804001	0.214358			318.573013467273	411.659008657852	653.251906602011	492.187417397601	677.413461628609	967.15269542858	782.060296956106	1088.27395034975	912.521678882176			8.92812945630619	9.18769854840208	9.69549136307475	9.3783198867312	9.73743809067822	10.3081077716137	10.1623248611396	9.90596036830746	10.0913481887703
Slc26a11	685.253	0.442486	0.166779	2.65313	0.00797495	0.214358			793.562506519828	1161.26781158549	580.052202296862	768.141868992909	842.697337663686	579.392463095215	593.389175173886	423.151426477723	425.626183078615			9.92331507191777	10.3892713670319	9.56018320379455	9.88467151960661	9.99514648381049	9.21657003314393	9.55890231351044	9.58582887120742	9.22270850642474
Lims1	3263.13	-0.284646	0.107505	-2.64776	0.00810271	0.215547			2176.91559202636	2243.26344920647	2772.71607216473	2662.75452173681	2871.18127082144	4254.12312864285	3382.7622305424	4567.65145426094	4436.81076296498			11.2043312948024	11.244397335801	11.5295041509597	11.4747582887325	11.5768200748773	12.2143787385866	12.1158691326839	11.8003740767288	12.174084258687
Troap	131.896	-1.02082	0.385789	-2.64607	0.00814332	0.216143			50.2254750961917	16.6888787293724	90.9450871670032	115.32424842789	132.727961058471	230.970225346395	119.861653838117	249.122952489702	181.200733378032			7.57875171807853	7.14811422251405	7.91489736586704	8.07399020203916	8.17522059197182	8.69539495210123	8.62709470159204	8.10125288424325	8.41868226738385
Setd8	834.52	-0.345043	0.130585	-2.64229	0.00823469	0.218082			486.469601645971	422.784927810767	631.070178024693	617.808473720838	602.284427067211	1161.59478294647	1012.90496360729	1358.85246812564	1216.9128389093			9.36561895499294	9.2156586206247	9.65584853198054	9.63160185442234	9.60267619419598	10.5883252661677	10.3896247535205	10.2191590644699	10.4481880082656
Asph	1231.31	-0.331391	0.12557	-2.6391	0.00831269	0.219408			1242.7217552372	1250.27516480881	1759.01107618131	1499.21522956257	1695.41187993556	928.938643546451	735.447431574617	1005.43162882805	965.317576017502			10.4747114075324	10.4823817852487	10.9225169695635	10.7146060558184	10.8743344767142	10.2100291150117	10.1130517407547	9.83336647098474	10.1599972491851
Rbm38	3563.82	-1.26665	0.480021	-2.63873	0.00832166	0.219408			1937.26832513882	1414.38247231431	6968.39003256441	3739.80062759014	11268.1030336337	1710.64079307647	1334.7557007652	2044.83456935925	1656.22684717115			11.049537924575	10.6396223940252	12.8044433194379	11.9380945679687	13.4835282542655	11.121085397927	10.8860199277662	10.5654806863882	10.843822324752
Tbc1d1	451.263	-0.655021	0.248307	-2.63794	0.00834103	0.219432			165.026561030344	250.333180940586	575.615856581398	240.945304751127	373.140871654946	582.202319851254	501.643217915081	719.357425012129	653.104801599958			8.34274645661157	8.69982336995341	9.55154733967087	8.66507037673988	9.08623414799043	9.80741687938099	9.56434956070068	9.3990721446291	9.69523210711302
Cenpe	1043.71	-1.09735	0.41636	-2.63559	0.00839912	0.220472			149.241411714398	154.372128246695	571.179510865935	698.123575304547	656.126901836213	2059.06303082529	1509.36897425776	1755.18443799562	1840.68658654519			8.2637920656882	8.29002415264534	9.54285783127092	9.77242460628606	9.70054864960787	10.9196631900945	11.1302882472072	10.7233237107479	10.9821136050511
Wdpcp	334.722	0.489487	0.186101	2.63022	0.00853292	0.223491			476.424506626732	528.481159763459	297.235162936059	459.23763213249	328.063450918107	244.457537775382	295.954700834856	201.443918520381	181.200733378032			9.34302008577265	9.45633832800874	8.86086986230902	9.30347711060903	8.95699231501488	8.50762475525309	8.67818122557077	8.85672379258826	8.41868226738385
Teddm2	532.031	0.51905	0.197443	2.62886	0.00856713	0.223894			921.278714621573	876.16613329205	751.960598771076	428.347208446448	458.287110824531	340.554638831911	401.758506383317	300.973901931338	308.953768421537			10.1029663674898	10.042072393481	9.85951204314818	9.22942633417325	9.30125682063991	8.872902353038	8.99406100574118	9.16232927566624	8.89822671817229
Ccnl2	2427.85	-0.613066	0.233615	-2.62426	0.00868373	0.226444			1602.9101623556	1578.4897798198	4559.45430906769	2518.59921120195	4193.45227910206	1819.10126385957	2019.89083319789	1817.16718215574	1741.61280426655			10.8012362682447	10.7813006096588	12.2118870998351	11.399682393562	12.0960038246118	10.9652040772179	10.9666021418772	11.1048084535873	10.9094959451726
Knstrn	651.767	-0.670147	0.255499	-2.6229	0.00871859	0.226855			241.08228046172	250.333180940586	431.434620828832	724.89527583245	716.230129485332	920.509073278335	873.066367462824	786.704060493794	921.646895670998			8.66558418194377	8.69982336995341	9.23700917708121	9.81640211064147	9.80231742561901	9.9129925688433	10.1019490612365	10.0377908637517	10.1034527692733
Snhg4	813.127	-0.396377	0.151175	-2.62198	0.00874196	0.226966			321.443040615627	319.870175646304	385.962077245331	531.315287399921	507.12098328944	1228.46937374019	1192.69744436447	1512.02136475209	1319.24562718395			8.93692358328953	8.93211126730252	9.12085185944842	9.46225041017411	9.41095360307507	10.7255922579725	10.4601253247703	10.4228467807805	10.5505814202269
Apitd1	497.27	-0.630728	0.241081	-2.61625	0.00889006	0.227358			154.981466011106	137.683249517322	190.762865764934	376.863168969711	360.619365894713	827.221828977844	707.331734995305	941.064932969471	778.902433045858			8.29310196059927	8.2025014731964	8.46148212880459	9.09637545046015	9.05155341411926	10.1288729272481	9.97291258979093	9.78770584741608	9.90115828233811
Arfrp1	2351.2	0.306981	0.117492	2.61277	0.00898112	0.227358			2819.80167325762	2848.23530314622	2255.88179631323	2547.43027330892	2583.18663833608	2066.93062974219	2584.42442504038	1722.40510214172	1732.48758747773			11.5523244711157	11.5659318763142	11.2518925730805	11.4150141047537	11.4338044380009	10.8949822501822	11.1353517650515	11.4344505351681	10.9026190518238
Ascl4	721.097	0.370455	0.141793	2.61264	0.00898457	0.227358			1320.21248824275	1151.53263232669	892.814575237044	1109.99589111844	916.574221649061	292.78707397925	332.209151687126	216.93960456041	256.809672485412			10.551514750381	10.3787094653374	10.0648497245669	10.3327467360752	10.0967366012573	8.57171284990101	8.84641131514491	8.96940850402632	8.72326998632087
Dgcr8	789.113	-0.367599	0.140353	-2.6191	0.00881622	0.227358			464.944398033317	595.236674680948	773.033240919527	687.8267674092	723.743032941472	944.673841380269	805.736673022895	1000.06773750651	1106.75843624424			9.31673284714117	9.58934468124491	9.89218963686999	9.75513829225226	9.81453728704134	10.2034399610054	10.1335477033507	9.94145489970996	10.3291013850037
Dscc1	306.153	-0.770662	0.294647	-2.61555	0.00890849	0.227358			109.061031637445	43.1129367175453	130.872198606175	203.876796327877	232.900007140335	511.955900950283	429.134316210541	528.045301210229	566.415242106151			8.03524675954756	7.50535005099993	8.16483831315167	8.51790317519311	8.63452896885424	9.4554268825283	9.42135695573552	9.23136348605199	9.53346548967608
Enc1	155.564	0.834038	0.318564	2.61812	0.00884169	0.227358			216.687049700713	187.749885705439	187.435606478336	164.748926325557	80.1376368654917	174.21111887441	220.486252121968	57.8108286878016	110.806203864264			8.5706937327053	8.44815361667771	8.44675513259133	8.34140118019004	7.83610339163583	7.65087614111862	8.38643852539825	8.58593936612971	8.04617682888033
Enthd2	327.56	0.527916	0.202008	2.61335	0.00896606	0.227358			417.588950085479	457.553425163626	352.689484379354	222.411050539502	281.733879605244	327.629297754132	371.423149547744	207.403797766546	309.605569620738			9.20267170143954	9.29954058538319	9.02912258162184	8.59359464296727	8.80978606825236	8.53265762778593	8.95568539160225	9.0815286452117	8.90027417258146
Krt80	523.252	-1.4192	0.543221	-2.61257	0.0089865	0.227358			387.453665027764	94.5703127997768	975.996057401986	1035.85887427194	1545.15381081276	141.054809153151	146.497576913254	228.85936305274	153.825083011567			9.1248226951981	7.94006822687374	10.1734884807898	10.2468409865626	10.7536315994212	8.61891350778009	8.22070892320507	8.24952478346633	8.2872542913417
Ric8	6069.5	0.259529	0.0991943	2.61637	0.00888704	0.227358			8239.84794292379	7561.4528042998	5821.59466511707	6614.66939197111	6444.81901479196	5089.21255653761	5493.65913424701	4505.66871010082	4854.61533165318			13.0404934168853	12.9193669132503	12.5523139448645	12.7312690775469	12.6947673588488	12.1954304902618	12.3646649637171	12.471294712394	12.2989974229522
Shcbp1	403.14	-0.636045	0.242891	-2.61865	0.00882796	0.227358			199.46688681059	136.292509623208	255.089878639155	300.666790544141	473.31291773681	585.012176607293	464.648880310724	604.331755561142	609.434121253453			8.4992102602943	8.19490853174421	8.71708477266249	8.87191805369822	9.33594434169604	9.60652526750139	9.56977568988885	9.31604952808107	9.61607222362014
Slc20a2	344.21	-0.46836	0.179191	-2.61375	0.00895537	0.227358			255.432416203489	184.968405917211	283.926125789669	378.922530548781	334.324203798223	366.405320987469	366.243942283134	478.578303467058	449.091026249871			8.71831903839542	8.43572184602098	8.81713106016765	9.10195383417767	8.97569914268759	9.34789671973126	9.06768885268871	9.06724140198385	9.27958957632389
Usp12	272.872	0.456566	0.17422	2.62062	0.00877696	0.227358			256.867429777666	254.505400622929	184.108347191738	172.986372641835	187.822586403496	354.603922612106	446.891598260632	288.458155514391	309.605569620738			8.72347720302917	8.71497602943594	8.43185263987478	8.3807011206745	8.44847689870201	8.83218747818001	9.034571953495	9.27435660491807	8.90027417258146
Snf8	585.895	-0.41478	0.158849	-2.61116	0.00902363	0.227813			697.416597049976	546.560778386945	664.34277089067	821.685270048715	843.949488239709	346.736323695197	349.22654698513	556.652721591821	446.483821453065			9.77124448085938	9.49362974081281	9.71490145790329	9.9648727098025	9.99693032083794	9.51402005978988	9.01203556122444	9.01920938691188	9.27338421917734
Arid3b	616.708	0.556206	0.213201	2.60884	0.009085	0.228579			684.501474882383	972.127185985941	734.215215909221	383.04125370692	413.209690087692	617.044543626136	724.349130293309	467.850520823961	554.031019321321			9.74951019289312	10.1686152888285	9.83139595125753	9.11304253482669	9.19162984442676	9.32343468006315	9.63019230446462	9.81551851970775	9.50875159537358
Ccz1	703.519	-0.533356	0.204551	-2.60745	0.00912189	0.228579			447.724235143194	435.301586857796	825.160303076224	733.132722148728	1043.04142982742	694.034618741601	712.510942259915	818.291420498469	622.470145237485			9.27633998607306	9.24644805498344	9.96992428189347	9.8296625913495	10.2553937359489	9.95992171855999	9.76558540149184	9.79622873699295	9.6401727018323
Lag3	531.687	-0.528635	0.202853	-2.60601	0.00916049	0.228579			691.676542753268	870.603173715592	783.01501877932	1087.34291374868	952.886588353737	66.8745907937252	73.2487884566268	103.105910958656	156.432287808373			9.7616261402386	10.0343793669928	9.90740898933575	10.3070421415513	10.1441291383175	7.99712238565038	7.73033143665314	7.78255662926827	8.30039878238508
Nup50	1023.97	-0.528702	0.202901	-2.60572	0.00916818	0.228579			586.920551838354	517.355240610544	1247.72223247413	739.310806885937	1179.52584261396	1227.90740238899	1188.25812385195	1346.3367217087	1182.36737535162			9.5734490069439	9.43288351562497	10.4797939183429	9.8395269015419	10.4088718125922	10.5765053953069	10.4595471359707	10.4181519447548	10.4118982375174
Rnf114	6209.19	0.260841	0.100105	2.60568	0.0091693	0.228579			9030.54042229526	9334.64616929562	6894.08124183039	7403.40487675471	8127.70938896729	4040.01204383269	4073.81645699179	3240.38634613997	3738.07987742092			13.169920367132	13.216761958748	12.7893760843992	12.8896242703086	13.0211599208494	11.7415607800719	12.0445063570352	12.0560108425665	11.9374614156474
Serpinb6a	2156.79	0.372829	0.143047	2.60635	0.00915137	0.228579			3396.67713007673	3216.78137508653	1785.62915047409	2423.86857856476	2335.26082428347	1621.84931958564	1608.51379903744	1523.3451353198	1499.14275816358			11.8059953809619	11.7315736119339	10.9422124574986	11.3481249387476	11.2981683653576	10.7352371338601	10.8165088270372	10.8057720046283	10.7145436434877
Vps37a	431.386	-0.555777	0.213668	-2.60113	0.00929171	0.231146			222.42710399742	212.783203799498	473.579905125736	329.497852651114	469.55646600874	514.765757706321	531.238687998566	636.515103490434	492.109905397174			8.59365829891228	8.5548365708561	9.33655289093065	8.96130126059965	9.32735369751968	9.66568365541812	9.4273673837422	9.46209095080053	9.37814848542876
Plrg1	1746.73	0.287166	0.110558	2.59742	0.00939278	0.233172			2369.20741096607	2464.39109237065	1816.68357048233	2145.85476539038	2083.57855850278	1436.96074503828	1246.70917726683	1088.27395034975	1068.95396669055			11.3175127712104	11.3704058910147	10.9648542823313	11.185183732629	11.1460077949567	10.3081077716137	10.6599655234508	10.4787657014789	10.2858300968528
Map1b	685.973	-0.505551	0.194843	-2.59466	0.0094685	0.234562			1084.87026207774	860.867994456792	1601.52080328235	1182.07354638587	951.634437777714	93.2872443004906	93.9656175150667	126.945427943317	178.593528581226			10.3042081671118	10.0208154628659	10.8001094614454	10.4115855866642	10.1425209218425	8.14255998767221	7.93122681573211	7.93591040854679	8.40675284080828
Car12	136.933	-1.29726	0.500156	-2.5937	0.00949485	0.234581			66.0106244121376	18.0796186234867	334.9441015175	47.3653163185976	171.544628915193	139.368895099528	118.381880333942	197.867990972682	138.833655429931			7.72303474704444	7.17248268999887	8.97753730376461	7.54997728179142	8.37391279775429	8.49236392875242	8.21163949518421	8.09243319484905	8.20874556533577
Fam111a	2053.84	-0.370605	0.143026	-2.59117	0.00956494	0.234581			1044.68988200079	1176.56595042075	1737.93843403285	1361.23800376491	1884.48661691508	2777.82438902003	2609.58057461134	2840.47844872229	3051.73321466168			10.2573494415993	10.4057124973396	10.9067308470428	10.5905671388065	11.0130832820386	11.5622324361422	11.531997490727	11.4475190366772	11.6597379568272
Fen1	2946.97	-0.385316	0.148714	-2.59099	0.00957006	0.234581			2326.15700374076	1656.37121389021	2547.57152710496	2860.45323332748	3229.29633556411	3587.06313475922	2848.56399553549	3422.16266314801	4045.07824224485			11.2929360338817	10.8439359373726	11.4150888197578	11.5717397095862	11.7368772635391	11.8162344306094	11.8807821959985	11.5660884283252	12.0462363715656
H2-K2	979.666	0.467085	0.180229	2.59163	0.00955231	0.234581			1569.90485014953	1838.55814001919	825.160303076224	1390.06906587189	1434.96456012271	491.724932306803	520.880273469346	319.44952759445	426.277984277817			10.7742259410093	10.9805915007332	9.96992428189347	10.6173880346632	10.658178543526	8.93082132721742	9.37729688537872	9.44035758237704	9.22432070480105
H2afz	17467.1	-0.392866	0.151665	-2.59036	0.00958763	0.234581			9575.84558048248	8082.98026459269	8116.29448644061	13332.3068628957	13322.882128888	24828.4562677107	20456.3889217052	30069.3787606768	29419.0471259622			13.2528617492281	13.0133754114059	13.0191772982047	13.7225980158022	13.7215917745499	14.8849080878873	14.6104759185443	14.333318934747	14.8535593745904
Uck2	1506.22	-0.318612	0.122972	-2.59093	0.00957168	0.234581			901.188524583096	1081.99563762098	1425.17606109267	1138.82695322541	1242.13337141512	1838.77026115184	1675.84349347737	2195.61951428723	2056.4327834809			10.0761698745078	10.3009063904641	10.6493835045513	10.3648062899923	10.4741121819552	11.2157396148867	10.9807432661318	10.8591782589282	11.1285914577062
Afap1l1	4543.78	0.329727	0.127377	2.5886	0.00963665	0.234938			6184.90850470246	8465.43373547414	5672.97708364904	5296.67798136665	4961.02058220435	2866.61586251086	2587.38397204873	2466.19803206312	2392.76220226891			12.6370589698388	13.0786181984592	12.5161596992709	12.4203460762198	12.3291531032067	11.3713914318561	11.5746602722904	11.4359941783262	11.3307842084326
Selplg	3156.77	-0.336061	0.129833	-2.58842	0.00964174	0.234938			3284.74607129093	2938.63339626365	3857.40259959558	4623.26674501094	4511.49852541198	2459.18663288522	1866.73427551585	2381.56774676758	2487.92517735233			11.7601439152587	11.6083585013519	11.9807202023259	12.2311710130229	12.1972233252938	11.3244921959228	11.3675634979787	11.0006114812001	11.3831893014417
Bex6	82.5649	-1.19332	0.461183	-2.58753	0.00966677	0.235067			4.30504072253071	12.5166590470293	14.4181235752566	53.543401055806	18.7822586403496	144.988608611606	87.3066367462825	168.664582666473	238.559238907769			6.85153902445881	7.06786886272394	7.10593036532094	7.61100536198062	7.18442170052623	8.36023924042147	8.24160536386052	7.8890238474461	8.6560872893956
Ptpn11	659.69	-0.472074	0.182523	-2.58638	0.009699	0.235369			251.127375480958	362.983112363849	567.852251579337	393.338061602267	464.547863704647	981.763950559982	767.262561914364	1169.32830809759	979.005401200735			8.70272130615818	9.0581684456273	9.53630508071419	9.14037614099941	9.31581587214076	10.397957670653	10.1807228379649	9.88331576446578	10.177267523012
Efna1	1272.72	0.386202	0.149485	2.58356	0.00977873	0.236821			2379.25250598531	1962.33399059537	1390.79438179783	1851.36605958345	1609.01349018995	689.538847931939	572.672346115446	574.532359330316	424.974381879414			11.3231874392034	11.0665313751121	10.6180563463797	10.9897265067592	10.8061757728706	9.54943006143852	9.75802726967035	9.54578789150036	9.22109441437033
4632415L05Rik	247.448	-0.78442	0.304516	-2.57595	0.0099964	0.239366			144.936370991867	127.948070258522	398.162027962856	366.566361074364	482.077971768973	174.21111887441	195.330102551005	151.380932852594	186.415142971645			8.24133026542679	8.14828912473135	9.15299590383645	9.06813521762205	9.35578424277031	8.27480048759503	8.38643852539825	8.48142002566786	8.44220344453882
Anpep	179.044	0.647097	0.251478	2.57318	0.0100769	0.239366			216.687049700713	251.7239208347	149.726667896896	148.274033693001	91.4069920497015	174.21111887441	256.00081622215	145.421053606429	177.941727382024			8.5706937327053	8.70489381651407	8.266297702465	8.25878130486559	7.91813751777517	8.243880311608	8.38643852539825	8.72036458822653	8.40375248236936
Arhgef9	223.784	0.603279	0.234475	2.5729	0.0100851	0.239366			232.472199016659	296.22759744636	260.635310783485	183.283180537182	184.066134675426	229.84628264398	329.989491430864	156.744824174142	140.789059027536			8.63288457346998	8.85760850130055	8.73692494302821	8.42812908501476	8.43166242609559	8.30196492273583	8.62274502952356	8.96277497387956	8.21928391220022
Gstm1	15677.9	0.347091	0.134748	2.57586	0.0099991	0.239366			29466.5687321486	25207.1605808229	17460.3476496358	21363.8170212666	16457.0150206743	8443.61955189681	7538.70611701586	7467.13270752026	7696.46856017196			14.8558733284797	14.6321540703122	14.1070721910879	14.3953859407813	14.0226162290586	12.901690944932	13.0749752262906	12.9151238720675	12.9442982663023
Heatr3	898.048	-0.559181	0.217158	-2.57499	0.0100242	0.239366			474.989493052555	550.732998069289	1345.32183821433	809.329100574298	1014.24196657888	913.765417063841	1024.0032648886	1073.37425223434	876.672612926091			9.33976136241327	9.50209566868452	10.5755426494084	9.94676363335007	10.2207862906728	10.2909578544695	10.0930040824975	10.2326105119723	10.042770739811
Kif20b	1013.76	-0.543462	0.211154	-2.57377	0.0100597	0.239366			338.663203505749	374.109031516764	563.415905863874	640.461451090603	955.390889505784	1549.35501527983	1551.54251912673	1551.35656777678	1599.52014284061			8.98851309575959	9.08887915553251	9.52752002366567	9.67276912766275	10.1473401299398	10.7588204942614	10.7571481529149	10.7589757617836	10.7984853169727
Mpzl1	1086.58	-0.463166	0.179976	-2.57349	0.0100678	0.239366			1067.65009918762	898.41797159788	1889.88327478748	1680.43904852068	1776.80166737707	538.930525808256	694.013773457737	628.171272545802	604.871512859043			10.284314017187	10.0724345318822	11.0168533138117	10.8627520383958	10.9357106342877	9.65058403806112	9.47801290151758	9.76555045046575	9.60753827868441
Rad54l	2217.63	-0.332637	0.129249	-2.57362	0.0100641	0.239366			1429.2735198802	1693.9211910313	2044.04628839984	1760.75415010439	2395.36405193259	2582.25835879972	2278.85119642839	2764.19199437138	3010.01793791278			10.6530716721247	10.8731855137044	11.120573818092	10.9238150185083	11.3322426851488	11.5253339603948	11.4333197063311	11.2654368386338	11.6410000439054
Tbc1d22a	1629.99	0.373927	0.145182	2.57558	0.0100072	0.239366			2118.08003548511	2752.27425045233	1553.83008684112	2034.64924012063	1701.67263281568	1093.03427809912	1365.83094435286	946.428824291019	1104.15123144743			11.1678432771944	11.5194831809665	10.7608844841018	11.1144612451192	10.8791499971013	10.1358154709236	10.3135438673282	10.5948736233327	10.3261589095473
Ube2d2a	890.918	-0.527016	0.204523	-2.57681	0.00997178	0.239366			598.400660431769	574.375576269233	962.687020255595	1017.32462006031	1406.16509687417	722.695157653198	977.390399507111	967.288401652597	791.938457029889			9.5953453617363	9.54912342371147	10.1566540776948	10.2245310308541	10.6321462259769	10.1624968359445	9.81283923420595	10.1752406999941	9.92087753916453
Jam3	1144.06	0.457874	0.178203	2.5694	0.0101873	0.240979			2000.4089224026	1841.33961980742	914.996303814362	1124.41142217193	1192.04734837419	743.488097647886	865.667499941953	824.847287669251	789.331252233083			11.0919661663649	10.9825802820324	10.0946409695361	10.348866478668	10.4221602299477	9.96946999572232	9.84615781389806	10.0275187484	9.91695559571224
Raf1	1722.85	-0.404103	0.157288	-2.56919	0.0101936	0.240979			1285.77216246251	1383.78619464379	2208.19107987199	1717.50755694393	2402.87695538873	1726.93796226149	1407.26460246974	1604.99548099226	1768.33665343382			10.5178877526593	10.6115858636289	11.2233570107947	10.8912579818804	11.3364457935752	10.8029258575048	10.8984206120627	10.6331488196002	10.9294480162872
Uqcrfs1	915.826	-1.41287	0.551529	-2.56173	0.0104151	0.245726			342.96824422828	305.96277670516	1550.50282755452	737.251445306867	2891.21568003782	589.507947416955	500.163444410906	747.368857469105	577.495862492577			9.0011075701112	8.88879090319582	10.7581074138881	9.83624644387792	11.5862598377559	9.85229027111495	9.57841398933103	9.39584495232367	9.55521350046569
5830444B04Rik	165.306	3.88709	1.51976	2.55769	0.0105369	0.245967			4.30504072253071	934.577208844853	63.2179264453559	16.4748926325557	214.117748499986	195.004058869098	55.4915064065355	0	4.56260839441088			6.85153902445881	10.1204302760527	7.69906608506696	7.14427194624492	8.56027957683111	6.5420429682671	8.48000714083935	7.62942118832314	6.86062663062381
Akap8l	2217.07	0.279669	0.109324	2.55816	0.0105227	0.245967			2941.77782706265	3568.63856829746	2486.57177351733	2502.1243185694	2564.40437969573	1567.90006986969	1550.80263237464	1406.53150209497	1364.87171112806			11.6098120190464	11.8737120187351	11.3824572191753	11.390847526404	11.4239647604757	10.6324804136728	10.7725688045521	10.7583578640935	10.5939752854618
Emc8	3366.41	0.440651	0.172312	2.55728	0.0105494	0.245967			4933.5766680202	3862.08468595559	3043.33316080801	2440.34347119731	2186.2549057367	3373.51402130027	3598.80916215185	3783.92733339023	3075.84985903214			12.3214355435889	11.9823914349543	11.6559843225638	11.3572251709901	11.2100390522035	11.954236735719	11.7966258401291	11.8852715338016	11.6704606375493
Mcm4	3672.76	-0.424437	0.165843	-2.55927	0.0104892	0.245967			1930.09325726794	2296.11156518282	3636.69440025126	2644.22026752519	3986.84743405821	5000.42108304678	3932.49808734315	4487.19308443771	5140.75605810266			11.0446363129792	11.2755314211127	11.8996567150079	11.46532220901	12.0262252610359	12.1897339313765	12.3401612648492	12.0072939655209	12.3787006424484
Rab38	9048.86	0.287247	0.112307	2.55768	0.0105372	0.245967			13456.1222850568	11488.9022652788	8848.29152949209	10545.9906464147	9624.02932731514	7342.15570352957	7304.90190335633	5812.07424086021	7017.29171060394			13.7357525252108	13.5110769321918	13.1411016867775	13.3895713408093	13.2599662865625	12.5500248856389	12.8779309975208	12.8707721093898	12.8142736818379
Usp40	1235.02	-0.270823	0.105767	-2.56057	0.01045	0.245967			968.634162569411	951.266087574226	1143.46810816074	1142.94567638355	1115.66616323677	1354.35095641074	1237.0906494897	1578.77201230914	1622.98498601187			10.1642011388357	10.14204748016	10.3699005690612	10.3693280379573	10.3391090807953	10.7815326005018	10.5840852638055	10.4689662194667	10.8174194844758
Srpk1	10195.2	-0.266383	0.104199	-2.55649	0.0105733	0.246042			9125.25131819094	9080.14076867269	12677.966968366	11763.0733396448	11154.1573312156	9702.43537860223	8426.57021952043	10196.1614143393	9631.01451940217			13.1846725081379	13.1776649164854	13.6510140227877	13.5445683143727	13.4691029664526	13.3417546927869	13.2714527247972	13.072121565287	13.2609933324996
B130046B21Rik	1899.01	0.360777	0.141208	2.55494	0.0106207	0.246661			2687.78042443334	2553.39844559397	1654.75695186791	2446.52155593452	1705.42908454375	1744.35907414893	1555.24195288717	1389.8438402057	1353.79109074163			11.4874020170226	11.4181675441483	10.8426650455281	11.3606229760495	10.8820315751499	10.6171804465353	10.9115591423109	10.7620612639026	10.5835570439814
Zgrf1	419.105	-0.506839	0.198526	-2.55301	0.0106798	0.24755			159.286506733636	157.153608034923	306.107854366986	236.826581592988	306.77689112571	564.781207963813	665.158190126338	773.592326152231	602.264308062236			8.31462688938125	8.30401031421705	8.88925012751846	8.64952493659766	8.89136583484439	9.89304642182195	9.53022954477556	9.71631801215553	9.60263831704078
Chrnb1	1011.37	0.385109	0.151122	2.54834	0.0108238	0.24966			1485.2390492731	1741.20634743118	1346.43092464319	1245.91375533702	1219.5946610467	476.551705824193	710.291282003654	398.715921568446	478.422080213941			10.7025192360395	10.9091903333167	10.5765947259355	10.4779578567514	10.4509670874987	9.1544374919383	9.34330856833589	9.79258237124416	9.34754357561822
Mrpl3	581.692	-0.795473	0.312152	-2.54835	0.0108232	0.24966			287.002714835381	219.73690327007	853.996550226738	424.228485288309	1010.48551485081	555.789666344489	705.112074739044	698.497847650551	480.377483811546			8.82737079019319	8.582946669127	10.0111629452243	9.21924497912371	10.2162096944992	9.7730489618976	9.51228789340384	9.7840373623407	9.35195730667308
Mturn	334.771	0.563539	0.221221	2.5474	0.0108527	0.24966			364.493447840934	664.773669386666	403.707460107185	306.84487528135	280.481729029221	329.315211807756	247.862061949192	199.059966821915	216.397998134916			9.06237835309061	9.71565019658017	9.16736061263745	8.89158063493618	8.80557244951486	8.4974713833613	8.96075337346917	8.69076509974821	8.56952634560591
Prnp	1066.05	0.383465	0.150556	2.54698	0.0108659	0.24966			1575.64490444624	2055.51356350103	1062.50479885353	1334.46630323701	1269.68068408763	572.648806880722	636.30260679494	531.025240833311	556.638224118128			10.7789600677663	11.1279979904411	10.2783155156053	10.5652041004875	10.5019012975913	9.46164651483812	9.54574173750655	9.66530111260498	9.51399098085106
Slc39a1	2452.97	-0.427353	0.167849	-2.54606	0.0108948	0.24966			1146.57584576735	1375.44175527911	1639.22974186379	2456.81836382987	1705.42908454375	2631.71183770601	3743.82696556093	3891.2051598212	3486.48461452911			10.3733015931704	10.6038433405779	10.8303828158713	11.3662682171826	10.8820315751499	11.9927424650458	11.4589188337378	11.9395749783159	11.8417573598477
Wdr54	770.888	0.39839	0.156477	2.54599	0.0108968	0.24966			1356.08782759717	1389.34915422025	913.887217385496	996.731004269619	833.932283631523	398.437688006312	366.983829035221	395.139994020747	287.444328847886			10.5857227214355	10.6167243940454	10.0931661419281	10.1993255972938	9.98259642522445	9.14510374060996	9.15371353887167	9.06929165728072	8.8288341327675
Gata2	7364.21	-0.23912	0.0940108	-2.54354	0.0109736	0.250937			5180.39900277863	5384.94487001082	6218.64760665106	6519.93875933391	7008.28677400245	8738.65451128089	8325.20573448449	9373.10209044387	9528.68173112753			12.3894035140914	12.4433989330399	12.6446818457788	12.7110250324868	12.8124685084581	13.2225784575512	13.123483473634	13.0550379445616	13.2458735376239
Xrcc6bp1	128.065	-1.05572	0.415527	-2.54067	0.0110641	0.252519			28.7002714835381	57.020335658689	208.508248626788	125.621056323237	230.395705988289	102.840757271023	155.376217938299	121.581536621768	122.538625449892			7.33275746649308	7.64361933485778	8.53724284197031	8.13494882383758	8.62487313646106	8.11141901396972	7.99539402150817	8.29509170483553	8.11703756277717
Macrod2	140.951	-0.791183	0.311511	-2.53983	0.0110908	0.252644			156.416479585283	112.649931423264	249.544446494826	193.579988432529	262.951620964895	79.2379605202962	28.8555833313984	109.065790204821	76.2607403065819			8.30031951249609	8.05760982459717	8.69693897252534	8.47381737789516	8.7451240132986	8.03527670799369	7.82926757904737	7.33484193300141	7.80631584507827
Ears2	324.05	-0.424063	0.167084	-2.53802	0.0111482	0.253467			292.742769132089	271.194279352301	381.525731529867	424.228485288309	452.026357944414	264.126535067654	233.804213659536	295.014022685173	301.78395523032			8.8462665082695	8.77389254201125	9.10897283013471	9.21924497912371	9.28654265454699	8.85366967355947	8.74926337334123	8.63799766047815	8.87549511204687
Abca4	545.225	-0.542995	0.214785	-2.52808	0.0114688	0.258288			430.504072253071	556.295957645746	1149.01354030507	817.566546890576	612.301631675398	343.926466939158	270.798551263893	335.541201559096	391.080719520933			9.23472810086727	9.51330428903422	10.3759636850763	9.95886201908105	9.62140918994356	8.97930549570956	9.00389495157473	8.7725256501626	9.13443053622889
Bco2	224.894	0.615847	0.243495	2.52919	0.0114325	0.258288			381.713610731057	286.492418187559	168.581137187616	238.885943172058	272.968825573081	220.292769673448	195.330102551005	93.5701041647922	166.209305796396			9.10947801155254	8.82567784583624	8.35984079106945	8.65732095114778	8.78000466220222	7.93318220089616	8.5851673181676	8.48142002566786	8.3484609199256
Maged1	4835.03	0.259672	0.102658	2.52947	0.0114233	0.258288			7116.23231434327	7597.61204154678	6177.61140878302	5463.48626927128	5490.6802758622	3139.17196784663	2962.50655535691	2725.4527792713	2842.50502971798			12.8339604100617	12.9260862689598	12.635404980242	12.4636063900248	12.4705374932188	11.506228094126	11.698240590538	11.619357366355	11.5631998814677
Oaz2	1181.94	0.440342	0.174084	2.52948	0.0114233	0.258288			1643.09054243256	1549.2842420434	745.30608019788	1048.21504374636	1288.46294272798	1095.28216350395	1241.52997000222	920.205355607893	1106.10663504504			10.8334465928553	10.7570889846062	9.84903394033082	10.2615226764312	10.520543628715	10.1015474091196	10.3161036795848	10.4734974012293	10.3283663345199
Rorc	1275.42	0.504376	0.199507	2.52812	0.0114677	0.258288			2471.09337473263	3049.8925877928	1735.72026117512	1818.41627431833	1576.45757521334	166.343519957501	285.596286305636	238.991157771221	136.226450633125			11.3740580629859	11.65891629385	10.905059009622	10.9661071479401	10.7796290596759	8.65771800026826	8.34910769725755	8.82269962512578	8.1945466534359
1700101I11Rik	919.025	0.474128	0.187867	2.52375	0.0116111	0.260942			2006.14897669931	1681.40453198427	893.92366166591	941.128241634744	1280.95003927184	360.785607475391	381.041677324877	385.604187226883	340.240225983211			11.0957618912271	10.8635017266485	10.0663542106542	10.1289550662062	10.5131158145024	9.11989737942281	9.05201970325047	9.10767041128041	8.99314035747345
Pdia3	12830.6	-0.374697	0.148503	-2.52316	0.0116306	0.260942			19794.5772421962	14593.033708942	21274.4958785056	17737.2812805253	25272.1550758784	3079.6030046186	4041.26143989996	4332.83221196203	5349.98424304636			14.2863061378981	13.8512433018176	14.3893936121876	14.1295381228077	14.6358420155285	12.1412392985688	11.6721221967109	12.0449331959958	12.4343122214284
Nfkbid	461.525	0.558389	0.221497	2.52097	0.011703	0.262073			505.12477811027	830.271716786276	308.326027224718	518.959117925504	383.158076263132	363.033492880222	538.637555519437	351.632875523741	354.579852365646			9.40663552551321	9.97732207140989	8.896251872546	9.43628916769731	9.11335574023209	9.02610556636438	9.05830908694736	9.47740977885766	9.03450357444812
Actn1	419.844	-0.387938	0.154202	-2.51577	0.0118772	0.264049			317.137999893096	289.273897975788	453.61634940615	467.475078448768	380.653775111086	428.222169620324	425.434882450105	508.377699697884	508.404935377212			8.92371067169824	8.83487949863428	9.29029437368986	9.32257069439004	9.10662580423063	9.41366519380004	9.2291183495717	9.22223497443455	9.4137239011233
Cenpl	725.383	-0.407772	0.162036	-2.51655	0.0118509	0.264049			473.554479478379	471.46082410477	730.887956622624	774.319953730118	838.940885935616	825.535914924221	762.823241401841	836.171058236965	814.751499001943			9.33649494931474	9.33171544742472	9.82606133353558	9.89416071770096	9.98978147634827	9.98581254055716	9.9704692236231	9.87645111338248	9.95473914613785
Copg2	1403.11	-0.394464	0.156802	-2.51569	0.0118801	0.264049			1282.90213531415	1550.67498193752	2199.31838844107	1330.34758007887	1734.22854779228	921.63301598075	959.63311745702	1395.80371945187	1253.41370606459			10.5150495119764	10.7582512331344	11.2179850381589	10.5612619109151	10.9039336092006	10.6226634964201	10.1034344359147	10.1527630009647	10.4855568723471
Tbkbp1	566.338	0.427509	0.16991	2.5161	0.0118662	0.264049			949.978986105111	753.781022609986	470.252645839139	549.849541611546	587.258620154931	441.709482049311	494.244350394209	445.202979688534	404.768544704165			10.1403919268218	9.86236497890274	9.32894982600336	9.50030731180302	9.57409873072347	9.27032545219976	9.26194798881415	9.38286063645728	9.17009210840723
Ccnf	568.714	-0.52229	0.20773	-2.51428	0.0119276	0.264611			284.132687687027	471.46082410477	506.852497991713	628.105281616186	741.273141005798	655.258595508265	462.429220054462	618.039477827322	750.874981480191			8.8178210380823	9.33171544742472	9.41037361139397	9.65046396666398	9.84264572986688	9.632027808288	9.69902316273468	9.31090623058226	9.85780793906999
Fbxw2	1111.22	-0.355658	0.141531	-2.51294	0.0119731	0.264633			767.732262184644	830.271716786276	1245.5040596164	1235.61694744168	1198.30810125431	1106.52159052811	1206.75529265412	1205.08758357458	1205.18041732367			9.88404013105851	9.97732207140989	10.4775415843733	10.4674588434363	10.4287583982028	10.4358690754065	10.3288343326768	10.4376128496936	10.435966199279
Rab20	371.914	0.458237	0.182349	2.51297	0.0119719	0.264633			664.411284843907	677.290328433696	365.998521525745	504.543586872018	457.034960248507	158.475921040592	213.087384601096	159.724763797225	146.65526982035			9.71502053588179	9.73722745693566	9.06656064729314	9.40537579909476	9.29832650638021	8.31679687931909	8.31060310505678	8.5560792312533	8.25034937102703
Bcl2	3210.04	-0.289848	0.115415	-2.51135	0.0120271	0.265237			2577.28437922172	2549.22622591163	3777.54837671723	3531.80510810413	3226.79203441206	3256.62398024905	3131.20073483277	3272.56969406926	3567.30796323011			11.4307195950769	11.4159637700334	11.9519143742279	11.8594728195732	11.7358175400435	11.7550668214333	11.7483908805797	11.694772878179	11.8732000714326
RP23-70F22,2	121.098	-0.645925	0.25732	-2.5102	0.0120662	0.265237			91.8408687473219	95.9610526938912	174.126569331945	179.164457379043	113.945702418121	77.5520464666729	98.4049380275895	123.965488320234	134.922848234722			7.92117214572387	7.94957051068318	8.3860433031907	8.40937497946211	8.06557613385036	8.12536329851678	7.8163340340433	7.96606940965487	8.1873825176593
Vmn2r-ps20	124.268	-0.865536	0.344812	-2.51017	0.0120674	0.265237			48.7904615220148	76.4906941762901	83.181482164942	195.639350011599	83.8940885935616	77.5520464666729	153.156557682038	200.251942671148	199.451166955676			7.56443249724241	7.80810709623607	7.85890126096551	8.48275866183983	7.86416709501516	8.5025582641434	7.8163340340433	8.28386068420088	8.49914312962341
Gadl1	212.129	0.599748	0.239256	2.50671	0.0121859	0.266674			308.527918448034	293.446117658131	158.599359327823	113.26488684882	187.822586403496	205.681514542045	244.162628188756	194.292063424983	203.361974150885			8.89688733165488	8.84856348646344	8.31121671962758	8.06139753205785	8.44847689870201	8.4769162393302	8.52547425181646	8.67708542632604	8.51573510174619
Ncapg	638.52	-1.26212	0.503709	-2.50566	0.0122225	0.266674			110.496045211622	90.3980931174337	389.289336531928	364.506999495295	747.533893885915	1157.09901213681	796.858031997849	882.062128432436	1208.43942331968			8.04424205895226	7.91104757992431	9.12969372637097	9.06241606791944	9.852550476262	10.0501807454352	10.3847581037036	9.92824846443869	10.4393716388908
Plxnb2	1179.94	-0.47345	0.188911	-2.50621	0.0122032	0.266674			886.838388841327	1424.11765157311	1893.21053407408	1678.37968694161	1198.30810125431	808.11480303678	663.678416622164	856.434647673926	1210.39482691729			10.0567154406842	10.6484292738949	11.019172772118	10.8611516553126	10.4287583982028	10.0145953294102	9.94497142121817	9.71374628041716	10.4414110160599
Taf8	2484.01	0.316055	0.126065	2.50707	0.0121736	0.266674			3330.6665056646	3258.50357190996	2769.38881287814	3000.48982070421	2277.6618977864	1959.59410166151	2350.62021138084	1549.56860400293	1859.58882132204			11.7791316366043	11.7491794135329	11.5278778099243	11.6366857308194	11.2647386718008	10.7573267039737	11.0646835986082	11.306953116315	10.9955607668975
Tcerg1	1836.21	-0.435477	0.174019	-2.50246	0.0123333	0.268108			1175.27611725088	799.67543911576	1644.77517400812	1375.6535348184	1917.04253189168	2295.09099833255	2363.93817291841	2664.66201096042	2289.77761279506			10.4043335736628	9.93245253442729	10.834781402284	10.6040403621254	11.0356776878506	11.4757259203701	11.2749365173364	11.314527103873	11.2718352841835
Ube2f	1647.7	0.322885	0.129018	2.50264	0.0123271	0.268108			2265.88643362533	1983.19508900708	1722.41122402873	1983.16520064389	1672.87316956714	1356.59884181557	1614.43289305414	999.471749581889	1231.25246529174			11.257807645833	11.0805227043978	10.8949868994438	11.0805027556841	10.8568636137835	10.2027059482683	10.5862041304187	10.8105475607068	10.4629852908593
Smc2	2477.24	-0.340998	0.136543	-2.49737	0.0125119	0.271495			1231.24164664378	1173.78447063252	1554.93917326998	1869.90031379507	1938.32909168408	3765.7700244433	3296.19548054821	3606.32293185451	3858.6630992732			10.4629741844444	10.4027372361988	10.7618089806604	11.0028437092563	11.050261165497	11.8881359825736	11.9476164163382	11.7649016231951	11.9811703181067
Fam96a	4918.54	-0.310221	0.124274	-2.49626	0.0125509	0.271632			3607.62412548074	3250.15913254527	3465.89509020592	4526.47675079468	5008.60230409323	5498.32770021687	5532.87313210763	6931.93555121464	6445.01025770497			11.8886314542644	11.7456754246718	11.8336365374614	12.2018193606516	12.342436527515	12.7970712884118	12.4724806520913	12.4812259273155	12.6948089818762
Gm27022	699.351	-0.499135	0.199982	-2.4959	0.0125639	0.271632			429.069058678894	602.19037415152	1113.52277458136	836.100801102201	647.36184780405	604.119202548358	630.383512778243	799.815794835358	631.595362026306			9.23120298438157	9.6024991161662	10.3367074172789	9.98571172330173	9.68507326781134	9.93266164410804	9.60612614915011	9.65460331078117	9.65680017337752
Arhgap11a	454.891	-0.764313	0.306386	-2.49461	0.0126097	0.271635			60.27057011543	161.325827717266	231.799063632972	216.232965802293	415.713991239738	776.082436017937	672.55705764721	755.712688413736	804.322679814718			7.67310312618141	8.32469165420474	8.63029295191999	8.56885935448329	9.1979550602977	9.86538597000838	9.89685616943368	9.72910667367282	9.9393598950302
Gm17509	349.044	0.481977	0.193193	2.49479	0.0126031	0.271635			575.440443244939	431.129367175453	368.216694383476	286.251259490655	272.968825573081	298.968758842536	352.186093993478	268.790554002046	287.444328847886			9.55120477918205	9.23626131830014	9.07270111679506	8.82487703247007	8.78000466220222	8.76556784244928	8.86646266036882	9.02768605164687	8.8288341327675
Brms1	2147.16	0.327864	0.131518	2.49291	0.0126699	0.271705			3534.43843319772	3090.22404472212	2160.50036343076	3051.97386018094	2344.02587831563	1341.98758668417	1447.21848708244	1199.72369225304	1154.33992378595			11.8604955026071	11.6768138883538	11.1942438369952	11.6598453472812	11.3031880780322	10.4302460686636	10.5723751241058	10.6691132508267	10.3817631749144
Sdf2l1	443.042	-0.566526	0.227267	-2.49278	0.0126746	0.271705			585.485538264177	332.386834693333	540.12509085769	465.415716869698	752.542496190008	265.25047777007	208.648064088573	362.360658166839	475.163074217933			9.57068773456338	8.96993810522017	9.48046939328795	9.3178219687505	9.86042460845953	9.05642961041057	8.75321098365742	8.53782211957611	9.340155950034
Tmed9	5146.98	-0.386862	0.155205	-2.49259	0.0126815	0.271705			7286.99892967032	4873.15258897673	7236.78894834995	6542.59173670368	9095.62178423331	2723.31316795287	2029.50936097502	3425.14260277109	3109.74352139062			12.8673190960615	12.3042965340702	12.8575905697019	12.715891915263	13.1800736171608	11.8174269113328	11.5051654304605	11.1111068385944	11.685396686276
Bdp1	904.832	-0.434155	0.174325	-2.49049	0.0127568	0.272825			361.62342069258	488.149702834142	783.01501877932	533.374648978991	743.777442157845	1234.08908725227	1251.14849777935	1388.65186435647	1359.65730153444			9.05436723974587	9.36936303279992	9.90740898933575	9.4665306212185	9.84661596111328	10.6160813137833	10.4658943926336	10.483265995375	10.5890820228007
Ccdc152	1741.75	0.291736	0.117182	2.48959	0.012789	0.272856			2009.01900384767	1924.78401345428	1390.79438179783	1686.61713325789	1500.07639007592	1787.63086819193	2045.78686952094	1750.41653459869	1580.61790806377			11.0976560016958	11.0409985369164	10.6180563463797	10.8675425101692	10.7153474789367	10.9160994926559	10.9436827241965	11.121703180504	10.7830489745889
Fam213a	3851.46	0.333937	0.134225	2.4879	0.01285	0.272856			5501.84204339425	5913.42602977428	3406.00442304716	4732.41290870162	4194.70442967808	2886.28485980313	2881.85889937941	2854.18617098847	2292.38481759187			12.4733727455127	12.5742089893544	11.8097511552148	12.2635682386726	12.0964165923544	11.5687635671098	11.5839422805412	11.5818588334833	11.2733578517923
Nsl1	371.739	-0.50685	0.20371	-2.48809	0.012843	0.272856			190.856805365528	269.803539458187	357.125830094818	405.694231076684	376.897323383016	456.320737180713	332.949038439213	398.715921568446	557.290025317329			8.46189541890717	8.76908248119198	9.04171716085205	9.17247061268909	9.0964681543047	9.1544374919383	9.29665227434831	8.97161243625784	9.51529776152506
Socs2	1504.1	0.589305	0.236768	2.48895	0.012812	0.272856			1770.8067505343	1582.66199950215	1375.26717179371	467.475078448768	976.67744929818	1748.29287360739	2312.14610027231	1689.02977836319	1614.51157042225			10.9312782761797	10.7847262952742	10.6036809026728	9.32257069439004	10.1743450306637	10.8694089374392	10.9145093429947	11.2848460412575	10.810610931109
Serpina3f	747.649	0.650775	0.261667	2.48703	0.0128815	0.273036			1026.03470553649	1350.40843718505	324.962323657707	753.726337939423	1056.81508616367	534.996726349801	779.840636699845	445.79896761315	456.260839441088			10.2350589887904	10.5803614401176	8.94762904974142	9.8622793618678	10.2716528257605	9.27174957003319	9.46989274181457	9.90258668723372	9.29651177392481
Anxa6	2633.96	0.512591	0.20625	2.48529	0.0129447	0.273402			3731.03529285995	4650.63420591844	1828.88352119986	1989.3432853811	2500.54470031855	2604.17524149683	1769.06922424035	2398.85139658146	2233.07090846453			11.9348664468273	12.2393629829137	10.973652545369	11.0846203867406	11.3899975801557	11.3341952137593	11.4447209820886	10.9299910702673	11.238314371069
Dnajc2	1219.41	-0.635107	0.255503	-2.48571	0.0129292	0.273402			609.880769025184	495.103402304714	1377.48534465144	813.447823732437	1790.57532371333	1521.25644771945	1504.92965374524	1510.82938890286	1351.18388594482			9.61690485388422	9.38475263256275	10.6057433911326	9.95282573450123	10.9458427025866	10.7245732240555	10.733462993164	10.7195187821972	10.5810946393267
Cdca3	716.534	-1.12576	0.454052	-2.47937	0.0131614	0.274248			225.297131145774	101.524012270349	283.926125789669	817.566546890576	593.519373035048	1025.03574460298	899.702290537962	1113.90143110826	1388.33655429931			8.60498828395986	7.98677064124206	8.81713106016765	9.95886201908105	9.58607692823457	10.3371319952069	10.2338554758622	10.0741673098718	10.6157904221532
Fanca	474.063	-0.435858	0.175764	-2.47979	0.0131461	0.274248			241.08228046172	244.770221364128	400.380200820587	389.219338444128	443.261303912251	624.912142543045	606.707136711454	616.847501978089	699.382686743268			8.66558418194377	8.67934206048783	9.15875989934685	9.12950830198385	9.26567557062592	9.62982850730933	9.64464170534487	9.61097789295693	9.77452393919739
Ppp1cb	3117.49	-0.296566	0.119486	-2.48202	0.0130642	0.274248			1812.42214418543	1977.63212943063	2686.20733071319	2456.81836382987	2807.32159144426	3910.7586330549	4019.06483733734	4365.61154781594	4021.61339907359			10.961768317519	11.0768049800333	11.4866105120144	11.3662682171826	11.5463110635092	12.1516747048794	11.9996513659168	12.0373311419029	12.0382060322717
Pus7	1033.7	-0.520806	0.209771	-2.48274	0.0130377	0.274248			657.236216973022	614.707033198549	1456.23048110092	906.119094790563	1434.96456012271	1075.61316621168	1055.81839522835	1114.49741903288	988.130617989557			9.70249515035692	9.62587047983959	10.6771021369576	10.0827932342478	10.658178543526	10.3378000056591	10.2935480952086	10.2704824843236	10.1886657685393
Ska2	596.116	-0.424172	0.17095	-2.48126	0.0130919	0.274248			350.143312099165	372.71829162265	625.524745880364	566.324434244102	547.189801722186	792.94157655417	586.730194405102	714.589521615197	808.885288209129			9.02184084593975	9.08507804741038	9.64576057846009	9.53328585560462	9.49490939623202	9.79963482030125	9.92238361460336	9.57308303174581	9.94610886235031
Slc39a13	1536.44	0.275329	0.110933	2.48194	0.013067	0.274248			2419.43288606226	2097.23576032446	1944.22850980191	1888.4345680067	1684.14252475135	1007.61463271554	1053.59873497209	847.494828804678	885.797829714913			11.3456649313477	11.1546909304651	11.0542768185874	11.0158422378588	10.8656256236024	10.0019689488409	10.2127020785624	10.2678726434799	10.0552943464537
Smc4	4015.27	-0.291641	0.117667	-2.47854	0.0131923	0.274248			2575.84936564754	2453.26517321774	3061.07854366986	3064.33002965536	3892.93614085646	5007.16473926127	4973.51874752975	5408.59041589484	5700.6532882168			11.4299685784683	11.3643226761998	11.6639025315974	11.6653486777752	11.9933554169454	12.449512407912	12.3420369892397	12.3326540938278	12.5229615451674
Spns3	824.406	-0.477065	0.192452	-2.47888	0.0131795	0.274248			477.859520200909	463.116384740084	613.324795162839	778.438676888256	1050.55433328356	973.896351643073	957.413457200758	949.408763914102	1155.64352618436			9.34627115693814	9.31250054437467	9.62330858177459	9.90045168593366	10.2642853004244	10.1396578540167	10.1708457819526	10.1499281700751	10.3831789886181
Txnip	35722.4	0.341659	0.137789	2.47958	0.0131538	0.274248			48954.0530694709	56523.8415164901	36564.3613868508	40040.1671818475	56853.8969043383	23560.0869280347	24197.9962270099	17377.8159059682	17429.8158678488			15.584617534992	15.7913170776554	15.1654761523952	15.2958522687766	15.7996893175306	14.1003086604395	14.5354025700932	14.5736479163742	14.1045737855509
Gm20490	282.881	-1.68757	0.68108	-2.47779	0.0132199	0.274343			111.931058785799	69.5369947057182	727.560697336026	207.995519486016	1128.187668997	83.1717599787506	51.7920726460998	95.3580679386417	70.3945295137679			8.05316587461697	7.75248106175539	9.82070649350166	8.53511626309264	10.3530592491256	7.94546083997352	7.85882923434873	7.59412501658143	7.75951058802315
Herc2	1327	-0.440395	0.178024	-2.4738	0.0133685	0.276461			596.965646857592	827.490236998047	1456.23048110092	864.931863209174	965.40809411397	1712.32670713009	1614.43289305414	1994.77158369146	1910.42931485976			9.59262696014742	9.97330120072015	10.6771021369576	10.026493364169	10.160112148966	11.0882285831244	10.8873077353484	10.8105475607068	11.0311166577404
Tnip3	4828.08	0.415897	0.168091	2.47424	0.0133521	0.276461			7298.47903826374	8945.2389989436	4141.32872538524	5506.73286243174	4952.25552817218	2668.23997553451	3677.23715787308	3166.48384348752	3096.70749740659			12.8695342581577	13.156503459	12.07871572369	12.4746133306774	12.3266927515012	11.7100591231483	11.4775391988889	11.9148935414038	11.6796703666068
Dusp12	553.246	0.436503	0.176689	2.47047	0.0134937	0.278083			968.634162569411	710.66808589244	592.252153014387	642.520812669672	468.304315432717	378.206719362832	497.943784154645	343.28904457911	377.3928943377			10.1642011388357	9.79320203333994	9.58366071228352	9.67645247483562	9.32447825359286	9.00204138951076	9.10001743998219	9.39099005603344	9.09781255130391
Ptn	318.471	-0.767378	0.310562	-2.47093	0.0134762	0.278083			152.111438862752	83.4443936468619	229.58089077524	383.04125370692	262.951620964895	576.020634987969	244.902514940843	436.859148743902	497.324314990786			8.27853617890788	7.86084715096973	8.62171581609742	9.11304253482669	8.7451240132986	9.25023169352339	9.55233750170938	8.67983288749105	9.38963210174078
Ptger3	467.471	-0.587381	0.237911	-2.46892	0.0135523	0.278807			354.448352821695	286.492418187559	556.761387290678	385.100615285989	858.975295151989	447.329195561388	367.723715787308	486.326146487073	464.082453831507			9.03412994799337	8.82567784583624	9.51423800146932	9.11855323874358	10.018163275948	9.3652987984906	9.27539933843318	9.07133882276902	9.31473884775692
Cdca5	510.08	-0.586083	0.237492	-2.4678	0.0135944	0.279191			269.782551945258	201.657284646583	448.070917261821	545.730818453407	570.980662666628	731.124727921315	557.874611073703	553.076794044122	712.418710727299			8.76900975833867	8.50852952996682	9.27716495913495	9.49193951158667	9.542467078497	9.5068290786547	9.82644161706503	9.51646874440365	9.7960774103121
Aurka	478.659	-0.67776	0.274803	-2.46635	0.0136497	0.279842			169.331601752875	271.194279352301	402.598373678319	512.781033188296	668.648407596446	672.117736044498	457.250012789852	455.930762331631	698.079084344865			8.36341959625804	8.77389254201125	9.16449971011479	9.42312465191988	9.72236519602726	9.29573726484964	9.72835055784767	9.29883022020684	9.77235036873786
Rnf170	454.234	-0.350333	0.142147	-2.46459	0.013717	0.280738			370.233502137641	385.234950669679	517.943362280372	475.712524765046	433.244099304064	411.363029084091	420.255675185495	515.529554793282	558.593627715732			9.07826017267848	9.11891193804699	9.43413329366325	9.34140422925878	9.24143399520012	9.42899670465686	9.18694689645777	9.2093523056055	9.51790766058389
Pik3r2	410.427	-0.38043	0.154604	-2.46067	0.0138676	0.283333			436.244126549779	415.831228340195	534.57965871336	465.415716869698	619.814535131537	256.258936150745	266.35923075137	362.360658166839	336.981219987204			9.24873892026375	9.19825045733243	9.46902904957489	9.3178219687505	9.63529657179363	9.05642961041057	8.72129245164142	8.75709365846925	8.98356030150607
Raph1	107.963	-0.76176	0.309873	-2.45829	0.0139599	0.284729			30.135285057715	36.1592372469735	76.5269635917466	96.7899942162647	75.1290345613985	144.426637260398	153.896444434125	193.696075500366	164.905703397993			7.35179273626974	7.42680015545312	7.80838933307893	7.95519488597116	7.79745395399758	8.47432309560244	8.23864252376145	8.28761597720323	8.34216102394455
Map3k14	1414.84	0.32902	0.133886	2.45746	0.0139923	0.284901			1912.87309437781	2177.8986741831	1645.88426043699	1752.51670378811	1348.5661703771	950.855526243554	1184.55869009151	829.615191066183	930.77211245982			11.0328037802576	11.2049331770613	10.8356595041779	10.9176703223476	10.5786180405824	9.97637403376881	10.1415195987146	10.4142277674838	10.1154551901735
Nrm	1755.17	-0.435793	0.177393	-2.45666	0.0140236	0.285051			1307.29736607516	998.551243974114	1469.53951824731	2044.94604801598	2099.85651599109	2172.58124376926	1584.09753621857	1869.61411952199	2250.01773964377			10.5389970204377	10.2015715192275	10.6888193954507	11.1211577308331	11.1563512051821	11.002642069351	11.2016746256816	10.7859030829468	11.2484142086328
4930427A07Rik	288.703	-0.579966	0.23657	-2.45157	0.0142236	0.28683			192.291818939705	168.279527187838	286.1442986474	288.310621069725	425.731195847925	350.108151802443	216.786818361532	313.489648348285	357.187057162452			8.46819194049548	8.35839953412265	8.82452169372204	8.83170001810089	9.22296837821987	8.91241037457977	9.02174001706798	8.57109641931133	9.04189016511886
Cdc6	833.71	-0.673563	0.274813	-2.45098	0.0142466	0.28683			262.607484074374	244.770221364128	598.906671587582	675.470597934783	874.001102064269	1506.08322123684	1113.52956189114	972.652292974146	1255.36910966219			8.74390910346327	8.67934206048783	9.59630266205114	9.73411091717688	10.0390833191229	10.1692776873574	10.7205084728261	10.336715028828	10.4875314880135
Itgb3	2661.51	-0.347716	0.141786	-2.4524	0.0141908	0.28683			2712.17565519435	2880.22232071085	4760.19895269241	3669.78233390178	3236.80923902025	1580.82541094747	1540.44421784542	1969.74009085757	1603.43095003582			11.4996211473858	11.5810876773504	12.2717008467886	11.912103922422	11.7400517645948	11.071514180128	10.7832193347476	10.7496792301813	10.801658412859
Phka2	833.314	-0.401175	0.163698	-2.4507	0.0142578	0.28683			476.424506626732	646.69405076318	1013.70499598343	807.269738995229	772.576905406381	892.972477069154	899.702290537962	954.77265523565	1035.71210553127			9.34302008577265	9.68388720984859	10.2201329831026	9.94372283115219	9.89148992876613	10.1465481088779	10.0650640171437	10.0741673098718	10.2466656832357
Rit1	1505.47	0.334802	0.136562	2.45165	0.0142202	0.28683			2221.40101282585	1979.02286932474	1244.39497318753	1705.15138746951	1567.69252118118	1315.01296182619	1233.39121572926	1115.09340695749	1168.02774896919			11.2313179777066	11.07773531301	10.4764140860551	10.8818187512989	10.7723971369521	10.3384677037248	10.5464883665493	10.4651792381011	10.3965597053409
Rpl9-ps6	379.194	0.519432	0.212001	2.45014	0.01428	0.28683			566.830361799877	488.149702834142	229.58089077524	356.269553179017	381.905925687109	311.894099920315	453.550579029416	332.561261936013	292.006937242296			9.5342863762698	9.36936303279992	8.62171581609742	9.03929533266094	9.10999492623508	8.97045779974824	8.90743823610011	9.29013938498238	8.84385919008935
Vim	5645.7	0.356237	0.145256	2.45248	0.0141874	0.28683			7272.64879392855	7366.74921912379	4461.85470332749	4229.92868340867	6213.17115822765	5801.79222986906	5240.61786503321	4875.18122336306	5349.33244184716			12.8645453503777	12.8826376201399	12.1818846024115	12.1079799940424	12.643447255407	12.3048752644312	12.5475486248433	12.405511005344	12.4341422650531
Pde12	334.968	-0.772537	0.315506	-2.44856	0.0143427	0.287603			130.586235250098	137.683249517322	377.089385814404	172.986372641835	517.138187897626	475.427763121777	343.307452968433	430.303281573121	430.188791473026			8.16323022332297	8.2025014731964	9.09698934352118	8.3807011206745	9.43242198762964	9.23423540117743	9.34075742885321	9.00209495500083	9.23395438660402
Nkg7	1890.92	-0.99616	0.407473	-2.44473	0.0144962	0.290192			360.188407118403	159.935087823152	487.998028700993	951.425049530091	1002.97261139467	3189.74938945533	3206.66918354566	3953.18790398132	3706.14161866004			9.05034387575941	8.31783690552587	9.36902544437879	10.1422518137831	10.2070121713279	12.0145301127204	11.7200507861624	11.7272739085472	11.9256589081253
Art4	6112.9	0.378894	0.155648	2.4343	0.0149207	0.296888			11010.8591546594	12309.4388028062	8985.81824667147	6900.92065146177	6251.98782608438	2433.33595072966	2400.19262377068	2555.00023283098	2168.54258974357			13.4507545034093	13.6090766805078	13.1629016618947	12.7907694746567	12.652175223373	11.4190127155572	11.3533614596493	11.3349454482827	11.1991947730626
Fgfr3	542.926	0.536531	0.22037	2.43468	0.0149048	0.296888			944.238931808403	919.279070009595	832.923908078286	743.429530044076	513.381736169556	189.946316708228	384.741111085312	168.068594741856	190.325950166854			10.1329851592665	10.1003217395968	9.98114545633082	9.84606506005804	9.42441013707011	8.35739057740176	8.45788394709026	9.1175928344212	8.45955811355884
Mcu	1035.94	-0.417786	0.171727	-2.43285	0.0149805	0.296888			1057.60500416838	759.343982186443	1409.64885108855	1701.03266431138	1096.88390459642	781.140178178806	767.262561914364	899.941766170931	850.600564958029			10.2725796872156	9.87104765162461	10.6353205100648	10.8786584994645	10.3179248886219	10.0744901721633	9.90456284719546	9.88331576446578	10.0063681593634
Parp16	483.794	-0.365351	0.150131	-2.43355	0.0149518	0.296888			602.7057011543	545.170038492831	696.506277327781	741.370168465006	617.310233979491	224.78854048311	252.301382461715	354.612815146824	319.382587608762			9.60346907318792	9.49079631221033	9.76972347120346	9.84279976166287	9.63068269816112	9.03459721464176	8.60298779069316	8.70699338964729	8.93061593764921
Prmt10	209.949	-0.776783	0.319041	-2.43475	0.0149022	0.296888			77.4907330055529	57.020335658689	206.290075769056	133.858502639515	250.430115204662	324.257469646886	263.399683743022	299.781926082105	277.015509660661			7.8158605720544	7.64361933485778	8.52801711071664	8.18150069584708	8.70017741836506	8.86907797060776	8.94549174629929	8.74670413064374	8.79383773818583
Zbtb22	325.226	-0.483306	0.198653	-2.43292	0.0149778	0.296888			358.753393544226	248.942441046471	319.416891513377	463.356355290629	350.602161286526	234.342053453642	220.486252121968	377.856344206868	353.276249967243			9.04630854061161	8.6947331414805	8.93072119502428	9.31305687506349	9.02315599522955	9.09906860940868	8.64005650104737	8.58593936612971	9.03079511845959
Fbxl6	545.551	-1.11595	0.458929	-2.43164	0.0150308	0.29739			252.562389055135	184.968405917211	794.105883067979	362.447637916225	1170.76078858179	516.451671759945	442.452277748109	696.709883876701	489.502700600367			8.70794126815323	8.43572184602098	9.92412968903959	9.05667272361777	10.3994958565788	9.77006381009813	9.43096121162949	9.2637334929583	9.37237083390554
Rrm2	2029.41	-0.981053	0.403669	-2.43034	0.0150847	0.29796			482.16456092344	332.386834693333	1175.63161459785	1210.90460849284	1885.7387674911	3741.60525634136	2741.28041648285	2954.90813024866	3740.03528101852			9.35597882848333	8.96993810522017	10.4047137585238	10.4419422121987	11.013958899117	11.6158657174352	11.9387582848072	11.5140648130711	11.9381808874608
Sft2d3	94.3718	-0.784759	0.323077	-2.42902	0.0151399	0.298554			44.485420799484	30.596277670516	56.5634078721605	86.4931863209174	100.172046081865	112.394270241555	109.503239308897	185.948232480351	123.190426649094			7.52001001977357	7.35780402626816	7.63939867792113	7.88315184284964	7.97784566291463	8.44011529015937	8.05603137640514	8.03802641525693	8.12084828538637
Fosb	2494.3	1.15029	0.473992	2.4268	0.0152325	0.299883			1733.4963976057	4665.93234475369	2272.51809274621	1750.45734220904	664.891955868376	2481.10351558232	5580.22588424121	1573.40812098759	1726.62137668492			10.9033809267848	12.2439220102614	11.2617151403059	10.9161300312416	9.71585566411638	10.7771171313097	11.3794955351082	12.4931278780139	10.8981807360784
Trim59	313.574	-0.512261	0.211219	-2.42526	0.0152973	0.300662			109.061031637445	87.616613329205	202.962816482458	125.621056323237	170.29247833917	434.40385448361	531.238687998566	583.472178199564	577.495862492577			8.03524675954756	7.89125289169697	8.51405156998631	8.13494882383758	8.36798664878166	9.56680439609146	9.24426254377719	9.46209095080053	9.55521350046569
Rbm15	1534.44	-0.451403	0.18643	-2.4213	0.0154649	0.303455			618.490850470246	923.451289691938	1325.35828249474	1528.04629166954	1207.07315528647	1728.06190496391	2315.10564728066	2150.92041994099	2013.4139043336			9.63285973193374	10.1058341409391	10.5564718766858	10.7392223061165	10.4379449690508	11.1883239243934	10.8992718966891	11.2865586979976	11.1005516430017
Mpp1	2341.82	0.328822	0.135897	2.41964	0.0155359	0.304345			2881.50725694722	3252.9406123335	1858.82885477924	2442.40283277638	2148.690388456	2101.77285351708	2301.047798991	1909.5453104713	2179.62321013			11.581693174342	11.7468443682073	10.995022543738	11.3583586643121	11.1869423759589	11.0305058756603	11.1575640117775	11.2784053587	11.2059883989131
AI467606	3869.31	0.298787	0.123608	2.41721	0.0156399	0.305878			4655.18403462988	5234.74496144647	3648.89435096879	3564.75489336924	4883.3872464909	3633.14478555826	3460.45033951155	2754.0601996529	2989.16029953833			12.2407203929623	12.4039480016643	11.9042586845794	11.8722172739443	12.3072139173261	11.5203614731326	11.8983149924334	11.8314813704307	11.6315388685701
Tubb5	38505.8	-0.284274	0.117745	-2.41432	0.0157647	0.307812			23567.2279287073	26111.1415119972	29114.6278441586	38061.1207043618	33517.5666189919	46513.8067681163	47953.5401762717	49064.7058940543	52648.5900643064			14.5358363633856	14.682620671473	14.8386476927823	15.2230689993584	15.0406185536669	15.5878625203546	15.5111347143362	15.5549404898669	15.6892008063758
Mto1	491.386	-0.620961	0.257506	-2.41145	0.0158894	0.309739			403.23881434371	254.505400622929	690.960845183451	794.913569520812	902.800565312805	382.702490172494	334.428811943387	320.641503443683	338.284822385607			9.16615246441631	8.71497602943594	9.76042226560799	9.92533968812378	10.0783387671121	8.93447336802496	9.11213389070342	8.976009509529	8.98740049371243
Dhrs13	103.382	-1.07572	0.446325	-2.41017	0.0159452	0.309827			43.0504072253071	27.8147978822873	137.526717179371	59.7214857930144	227.891404836242	111.270327539139	98.4049380275895	133.501295114098	91.2521678882176			7.5046760549898	7.32075629078273	8.20164930024834	7.66818680951144	8.61514450615287	8.17952005867119	8.04906582560113	7.96606940965487	7.91705255716946
Mcm2	3543.24	-0.462861	0.192099	-2.40949	0.0159747	0.309827			1523.98441577587	1559.0194213022	2813.75227003277	2145.85476539038	3634.99312219566	5482.03053103184	4744.89374113483	4735.7200490028	5248.95505717012			10.735779703178	10.7652050169317	11.5494127603652	11.185183732629	11.8990138030272	12.264538603643	12.4683364908927	12.2672268899527	12.4077269443125
Myo19	281.754	-0.477573	0.198203	-2.40951	0.015974	0.309827			209.511981829828	166.888787293724	301.671508651523	201.817434748807	316.794095733897	307.398329110653	269.318777759719	371.300477036086	391.080719520933			8.54139562952726	8.3517318315542	8.87513550254308	8.50920821843917	8.92264953286422	9.08119197421574	8.89332802213269	8.76740173012699	9.13443053622889
St3gal4	940.722	-0.416222	0.172781	-2.40896	0.0159981	0.309827			830.872859448428	602.19037415152	1235.5222817566	945.246964792883	1287.21079215196	895.220362473985	825.713615329248	940.468945044854	904.048263292556			9.97818957925316	9.6024991161662	10.4673619603234	10.1342886839292	10.5193083338779	10.1280994383769	10.0681111800201	9.97072696033552	10.0800151919329
Cox18	290.77	-0.542954	0.225559	-2.40715	0.0160777	0.310358			255.432416203489	187.749885705439	461.379954408212	358.328914758086	443.261303912251	199.49982967876	238.983420924146	211.575713238861	260.720479680622			8.71831903839542	8.44815361667771	9.3084682399617	9.0451125781498	9.26567557062592	8.54989167054219	8.49935092921067	8.65768880781111	8.73722732561642
Prkab2	262.825	-0.490788	0.203879	-2.40725	0.0160732	0.310358			183.681737494644	244.770221364128	342.707706519561	263.598282120891	333.0720532222	224.226569131902	201.989083319789	336.733177408329	234.64843171256			8.42992895756962	8.67934206048783	9.00034869404844	8.74740389066584	8.97197851615431	8.98282836978164	8.60077370434451	8.50993523156036	8.64122784767089
Hgfac	785.279	0.334475	0.13901	2.40612	0.0161231	0.310729			1235.54668736631	1325.37511909099	1002.61413169477	934.950156897535	858.975295151989	470.370020960907	438.752843987674	356.400778920673	444.52841785546			10.4673869382325	10.556488067838	10.2065718222227	10.1209169630866	10.018163275948	9.03966676247832	9.32921875010357	9.25481790604575	9.26871180434525
Slc1a5	1899.94	-0.409776	0.170571	-2.40237	0.0162892	0.313422			1206.84641588278	1112.59191529149	1300.95838105969	1295.33843323469	2245.10598280979	2329.37125075622	2073.16267934816	2933.45256496247	2602.64218841181			10.4377080678555	10.3356631314368	10.5328128014341	10.5273076294417	11.2454942298878	11.6059604501375	11.2947855647506	11.1393500384894	11.4439264106884
Rgs12	793.011	-0.414141	0.172466	-2.40129	0.0163372	0.313838			472.119465904202	510.401541139972	678.760894465927	607.511665825491	941.617233169527	799.685232768663	1023.26337813651	1060.85850581739	1042.88191872249			9.33322080864498	9.41802090477284	9.73974097665843	9.61248277417145	10.1295893418502	10.2763908933451	9.9324671265525	10.2317176873936	10.255204351316
Gm28229	104.55	-0.612122	0.25498	-2.40067	0.0163652	0.313869			58.8355565412531	61.1925553410321	108.690470028858	105.027440532543	101.424196657888	102.278785919815	113.942559821419	151.380932852594	138.18185423073			7.66019997182824	7.68130120767434	8.03291213400371	8.00956747768231	7.98611418443405	8.27480048759503	7.9917219185207	8.06555688115047	8.20521181844425
Cyb5r4	930.428	-0.433638	0.180724	-2.39945	0.0164197	0.314407			766.297248610467	756.562502398215	1429.61240680814	1202.66716217657	1382.37423592973	612.548772816474	808.696220031243	744.388917846022	670.7034339784			9.88182590361372	9.86671297864925	10.6533762833957	10.4333344677175	10.6102786929035	9.84758368160368	9.62186821622965	9.94582983192465	9.72591364361007
Hdac10	2180.24	0.322912	0.134802	2.39546	0.0165995	0.317339			3168.50997178261	3558.90338903866	2687.31641714206	2804.85047069261	2556.89147623959	1585.88315310834	1102.43126060984	975.632232597228	1181.71557415242			11.7109320281055	11.8699622207956	11.4871685961423	11.5451173932921	11.4200099779367	10.1730309204368	10.7873655046525	10.3242144353821	10.4112045912585
Capn3	151.963	0.708549	0.295956	2.39411	0.0166609	0.317975			216.687049700713	148.809168670237	67.6542721608195	168.867649483696	100.172046081865	166.343519957501	244.902514940843	138.865186435647	115.368812258675			8.5706937327053	8.2615557491535	7.73686981878408	8.36120833784898	7.97784566291463	8.208916243385	8.34910769725755	8.67983288749105	8.07426116155637
Snx16	319.08	0.380851	0.159116	2.39355	0.0166863	0.317975			358.753393544226	362.983112363849	303.889681509255	288.310621069725	313.037644005827	360.785607475391	372.163036299831	249.122952489702	262.675883278226			9.04630854061161	9.0581684456273	8.88221147737033	8.83170001810089	8.91100368724718	8.69539495210123	9.05201970325047	9.08355747644787	8.74415066339706
Hist1h1a	264.676	-0.559964	0.234079	-2.3922	0.0167479	0.318638			43.0504072253071	55.6295957645746	45.4725435835016	78.2557400046395	90.1548414736781	448.453138263804	375.862470060267	609.695646882691	635.506169221516			7.5046760549898	7.63071263062905	7.53039973343915	7.82175230739171	7.90933108364837	9.61655981351787	9.27807392974397	9.09365649081245	9.66386641485851
Esam	6802.17	0.230371	0.0963979	2.38979	0.016858	0.318695			11622.1749372588	10070.3475732821	9761.06966044872	9073.54711738005	8652.36048032106	3338.67179752539	3128.24118782443	2767.76792191908	2805.35236136349			13.5274540037012	13.3241626937189	13.2799832258057	13.1766377835549	13.1094634269407	11.5270848638443	11.7824162934414	11.6934832631812	11.5453599107273
Evc2	397.75	-0.366763	0.15336	-2.39152	0.016779	0.318695			386.018651453587	400.533089504937	557.870473719544	446.881462658073	450.774207368391	288.853274520796	279.677192288939	382.6242476038	386.518111126522			9.12100267974603	9.15915629228585	9.51646046032411	9.27433244384034	9.28358090302821	9.111923939454	8.83349208689665	8.80285799895451	9.12233345854025
Gm20342	551.135	-0.386161	0.161575	-2.38998	0.0168491	0.318695			314.267972744742	383.844210775565	554.543214432947	525.137202662713	564.719909786512	634.465655513577	629.643626026156	684.194137459754	669.399831579996			8.91482914729784	9.11519384016742	9.50978244505377	9.44933029737128	9.53010800755815	9.74898888403028	9.66198983003649	9.65326033925245	9.72366372939859
Kif18a	263.657	-0.652706	0.273114	-2.38986	0.0168547	0.318695			78.9257465797297	104.305492058577	230.689977204106	207.995519486016	251.682265780685	427.660198269116	333.6889251913	339.713117031411	398.25053271215			7.82688469500536	8.00490806078652	8.62601150911048	8.53511626309264	8.70474223369043	8.99159549218535	9.22773329877964	8.97381276725787	9.15322635226888
Apol9a	158.852	-0.74791	0.313164	-2.38824	0.0169294	0.319361			239.647266887543	165.498047399609	206.290075769056	185.342542116252	275.473126725128	48.8915075550764	42.9134316210541	149.592969078744	116.020613457877			8.66019122558317	8.34502765506302	8.52801711071664	8.43740126061417	8.78858238254408	8.26560786597154	7.56544841576623	7.50319772551418	8.07821690605136
Orai1	387.503	0.49533	0.207437	2.38786	0.016947	0.319361			483.599574497617	500.666361881171	316.08963222678	240.945304751127	234.152157716359	425.974284215493	438.012957235587	437.455136668519	410.634755496979			9.35919966069224	9.39694259104166	8.92047323738545	8.66507037673988	8.63932995802745	9.25167672441586	9.22356975287117	9.25302784214418	9.18509565990794
Adk	2942.94	-0.237686	0.099585	-2.38676	0.0169975	0.319806			2235.75114856762	2158.42831566549	2393.4085134926	2425.92794014383	2444.1979243975	3297.08591753601	3220.72703183532	3975.83544511674	4335.12977588954			11.2399164477101	11.1929654817492	11.3311466386669	11.3492656199481	11.3593459730133	12.0224095335302	11.7652709792962	11.7332478304082	12.1419732025094
Cchcr1	302.639	-0.448091	0.187832	-2.38559	0.0170517	0.320293			255.432416203489	237.816521893556	332.725928659768	387.159976865059	345.593558982433	307.398329110653	201.249196567702	320.045515519066	336.329418788002			8.71831903839542	8.65327835418192	8.97094822945151	9.12404176542066	9.00873070189912	8.93264859044301	8.89332802213269	8.50679847570219	8.98163609571254
Npepl1	1826.51	-0.339756	0.142453	-2.38504	0.0170773	0.320293			1252.76685025644	1100.07525624446	1612.61166757101	1663.96415588812	2003.44092163729	2091.65736919534	2214.48104899681	2370.83996412448	2128.78271659228			10.484903060699	10.3215466016857	10.8090798784952	10.8498987336199	11.0939723848644	11.3184365564019	11.1511505682826	11.2271531568418	11.1745500132473
Tusc3	273.869	-0.538569	0.225937	-2.38371	0.0171389	0.320942			265.477511222727	183.577666023096	285.035212218535	374.803807390642	445.765605064298	239.399795614512	162.035198707084	261.042710982032	247.684455696591			8.75400695268946	8.42945922430902	8.82083152929558	9.09077411543517	9.2716698888215	8.73837074110614	8.65925892813981	8.32817323199149	8.690111625464
Palb2	395.722	-0.495576	0.207991	-2.38268	0.0171874	0.321344			258.302443351843	335.168314481562	419.234670111308	269.776366858099	477.06936946488	415.858799893753	297.43447433903	569.168468008768	519.485555763639			8.72861512085807	8.97820153754773	9.20679835243294	8.76898832591506	9.34448198854921	9.53890092827223	9.19831991889501	8.86151406231818	9.43740518426132
Tecpr1	1705.11	0.34547	0.14503	2.38206	0.017216	0.321374			1915.74312152617	2933.0704366872	1964.1920655215	1931.68116116715	1889.49521921917	1168.90041051217	1482.73305118263	1045.95880770198	1014.20266595762			11.0347826473345	11.6057834162082	11.0677831073374	11.045722523	11.0165825532939	10.2588530564087	10.3974978763548	10.7003411952113	10.2207384855597
Gsn	1646.73	0.425619	0.178931	2.37868	0.0173747	0.323828			2676.30031583993	2972.0111537224	1265.46761533598	1960.51222327413	1860.69575597064	1131.24832998125	941.875835406928	935.701041647922	1076.77558108097			11.4816157542091	11.6237130615044	10.4976860546142	11.065303042967	10.9963443590961	10.1218963424155	10.356448495485	10.1299246630426	10.2948910622311
Cish	2274.39	0.41992	0.176649	2.37715	0.0174471	0.324365			3693.72493993135	3451.81641719185	2866.98841861833	2030.53051696249	1984.65866299694	1346.48335749383	2047.26664302511	1716.44522289555	1331.62984996878			11.9210442090394	11.8280572275355	11.5748366425091	11.1117738924395	11.0814992148618	10.8904488685515	10.5766444444727	11.1226626226949	10.5624903851089
Insig1	1497.53	-0.43289	0.182123	-2.37692	0.017458	0.324365			932.758823214988	1180.7381701031	1406.32159180195	2224.11050539502	1292.21939445605	1328.50027425518	1667.70473920441	1768.29617233719	1677.0844855456			10.1180549445036	10.4101638074277	10.6322889700498	11.2329454220515	10.5242431285928	10.9294180017041	10.5594902508627	10.8528271602262	10.8601442061132
Mr1	883.211	0.313615	0.13209	2.37426	0.0175841	0.326197			1120.74560143216	1116.76413497384	1107.97734243703	920.534625844049	872.748951488245	835.089427894753	780.580523451932	615.655526128856	578.79946489098			10.3447845049741	10.3403377934112	10.3304749574085	10.1019828481115	10.0373517057601	9.62762575415047	9.98425963314215	9.9037121411485	9.55775000012004
Golga5	933.714	-0.293733	0.123787	-2.37289	0.0176495	0.326447			1069.08511276179	874.775393397936	1165.64983673805	1175.89546164866	1133.19627130109	677.175478205368	639.262153803288	781.936157096862	886.449630914114			10.2859824985906	10.0401530400044	10.3940001562535	10.4049958630595	10.3586013822632	9.90577189914519	9.73703096378494	9.67061962450524	10.0561846793108
Il18	676.611	0.389743	0.164253	2.37283	0.0176524	0.326447			819.392750855013	689.806987480725	414.798324395844	615.749112141769	601.032276491188	828.907743031467	793.158598237413	728.297243881376	598.353500867027			9.96153024916782	9.75847919455404	9.19564570462753	9.62779882481141	9.60031687353727	9.8218936310047	9.97535175330514	9.92270923856542	9.59525610930287
Abhd6	800.34	0.303145	0.127903	2.37012	0.0177825	0.327333			1150.88088648988	1012.45864291526	908.341785241166	759.904422676631	895.287661856665	671.55576469329	679.216038415994	531.621228757928	593.790892472616			10.3779995760538	10.218615447056	10.0857689685812	9.87191943934219	10.0682023082894	9.46288711592671	9.7273827575383	9.74051800954092	9.58659409426912
Atg12	1560.41	0.293381	0.123784	2.37011	0.017783	0.327333			1727.75634330899	2069.42096244218	1531.6483582638	1760.75415010439	1765.53231219286	1406.05232072185	1576.69866869769	1091.25388997283	1114.58005063466			10.8990405114084	11.1369508128169	10.7422683039523	10.9238150185083	10.9273672612818	10.311513161351	10.6320433503922	10.7798274682392	10.3378925982629
Mbd3	760.133	-0.475416	0.200502	-2.37113	0.0177338	0.327333			574.005429670762	335.168314481562	649.924647315413	778.438676888256	836.43658478357	1014.35828893003	700.672754226521	932.125114100223	1020.06887675043			9.54839922084252	8.97820153754773	9.68961572979785	9.90045168593366	9.98619349990286	10.1172262063569	10.2209277753034	9.77667164944838	10.2278564361549
Gm7694	504.335	-0.483829	0.204427	-2.36676	0.0179447	0.329511			441.984180846487	478.414523575342	614.433881591705	634.283366353394	565.972060362535	475.427763121777	244.162628188756	622.211393299637	462.127050233902			9.26260856902698	9.34752649148302	9.6253645799069	9.66166081015495	9.53258857882932	9.63969833545876	9.34075742885321	8.67708542632604	9.31020457359527
Gpn2	206.865	0.507	0.21424	2.36651	0.0179567	0.329511			255.432416203489	232.253562317099	139.744890037103	123.561694744168	201.596242739753	254.011050745914	256.00081622215	191.908111726516	207.272781346094			8.71831903839542	8.63204337583273	8.21366819728111	8.1230132623984	8.50827074906688	8.46651140952116	8.71318980161933	8.72036458822653	8.5321126038725
Cxcr4	246.99	-0.782455	0.33073	-2.36584	0.017989	0.329595			61.7055836896069	116.822151105607	161.92661861442	364.506999495295	254.186566932731	330.439154510171	306.313115364076	313.489648348285	313.516376815948			7.68583245371889	8.08306258709501	8.32764096754353	9.06241606791944	8.71382427139323	8.91241037457977	8.96412145086344	8.88989958464519	8.9124935102444
Orc1	254.829	-0.576099	0.243692	-2.36405	0.0180764	0.330686			74.620705857199	114.040671317378	208.508248626788	96.7899942162647	155.26667142689	354.603922612106	344.787226472607	497.05392913017	447.787423851468			7.79344807852591	8.06615779365508	8.53724284197031	7.95519488597116	8.29453986462992	9.38903896520789	9.034571953495	9.00639392653293	9.27649038821877
Pts	3419.93	0.314301	0.133072	2.36188	0.0181825	0.331607			4129.96906648113	3319.69612725099	2464.39004494001	3453.54936809949	3341.98988740621	4168.70348325927	3749.00617282554	2961.46399741944	3190.56687009161			12.0749203254526	11.7746181750825	11.3704053195294	11.8287451547382	11.7837755489416	11.618878788085	12.0878211061146	11.9414770438552	11.7204006056004
Zc3h12d	222.429	-0.62634	0.265156	-2.36216	0.0181689	0.331607			330.053122060688	211.392463905383	363.780348668013	496.30614055574	354.358613014596	64.0647340376863	29.5954700834856	85.8222611447776	66.4837223185586			8.96296559213191	8.54913955124294	9.06039228819825	9.38739724502282	9.03387491327748	7.8782839341013	7.70639698112836	7.34469045338144	7.72703709241129
Zfp608	1824.67	0.297409	0.125959	2.36116	0.0182176	0.33174			1572.77487729789	1819.08778150159	1605.95714899781	1274.744817444	1219.5946610467	2284.97551401081	2616.97944213221	1999.53948708839	2028.40533191524			10.7765949572255	10.9665924007674	10.8037043606834	10.5069516648052	10.4509670874987	11.0913903599438	11.2690267078073	11.4513402421766	11.1103853008489
A230056P14Rik	121.625	0.634248	0.268902	2.35866	0.0183411	0.333477			109.061031637445	147.418428776123	109.799556457723	67.9589321092922	91.4069920497015	147.798465367645	211.607611096922	100.72195926019	108.85080026666			8.03524675954756	8.25433197019488	8.03988517213432	7.73941287588239	7.91813751777517	7.98148466432095	8.25631028537518	8.5500225451614	8.0339228502368
Hoxa10	908.787	0.39017	0.165604	2.35605	0.0184706	0.335039			1066.21508561344	1225.24184671476	784.124105208186	759.904422676631	975.425298722157	729.438813867691	1143.12503197463	691.941980479769	803.670878615517			10.2826435822246	10.456801468817	9.90908997230613	9.87191943934219	10.1727706066674	9.76207237173546	9.82373160039533	10.3695246189722	9.93839312745455
Plxdc2	1550.29	0.560153	0.237834	2.35522	0.0185115	0.335039			2100.85987259499	2995.65373192234	2012.9918683916	844.338247418479	1151.97852994144	1139.11592889816	1373.96969862582	1278.39409830242	1055.26614150732			11.1569863344232	11.6344910046662	11.1002738317814	9.99748369848059	10.3791949391568	10.5105800065076	10.3651240098221	10.6024731157647	10.2698335993942
Vnn1	577.789	0.502016	0.213129	2.35546	0.0184998	0.335039			853.833076635258	1048.61788016223	821.833043789627	801.09165425802	604.788728219258	247.267394531421	411.37703416045	257.466783434333	153.825083011567			10.010932507858	10.26199879457	9.96508789173478	9.93456107558538	9.6073829567986	8.72562557914344	8.68857582476238	9.18698247219955	8.2872542913417
Atp1b3	766.06	-0.979631	0.416441	-2.35239	0.0186533	0.337077			253.997402629312	210.001724011269	849.560204511274	477.771886344115	1100.64035632449	951.97946894597	1013.64485035938	1078.14215563127	958.799564025487			8.71314045242271	8.54341695212283	10.0048960289247	9.34607283820225	10.3221869503484	10.2964682852927	10.1429642486873	10.2200597880179	10.1516990931412
Slc22a3	1600.13	-0.530732	0.225667	-2.35184	0.0186809	0.337077			431.939085827248	408.877528869623	385.962077245331	611.63038898363	1063.07583904379	2291.1571988741	2804.91067716235	3163.50390386444	3240.10376123093			9.23824420484896	9.18061855106395	9.12085185944842	9.62016170240049	10.2789824921679	11.7087743313837	11.2726411420319	11.5451464876779	11.7414416281017
Fgf3	89.2877	-1.24033	0.527962	-2.34928	0.0188098	0.338377			7.17506787088452	6.95369947057182	56.5634078721605	12.3561694744168	68.8682816812819	147.798465367645	175.353160244652	146.017041531045	182.504335776435			6.94109394951231	6.93492822654748	7.63939867792113	7.06452349592429	7.74696448964677	8.24700851543083	8.25631028537518	8.39176458489638	8.42460431906154
Hnrnpl	3110.75	-0.280126	0.119212	-2.34981	0.0187828	0.338377			1511.06929360828	1620.21197664324	2181.57300557921	2176.74518907642	1682.89037417533	4201.29782162932	4603.57537148618	5116.55633283275	4902.84862039409			10.724778379574	10.8151948719292	11.2071805224454	11.2042269416744	10.8646547038757	12.3721278896653	12.098588136771	12.2252478147574	12.3127451378727
Gabarapl1	5991.66	0.36903	0.157125	2.34865	0.0188417	0.338439			11210.32604147	10156.5734467172	5213.81530209856	7640.2314583477	8868.98252997309	2724.9990820065	2944.74927330681	2647.97434907116	2517.2562313164			13.4762318369183	13.3362423789502	12.3983640016908	12.9339661143861	13.1444026403577	11.4672384725087	11.5060028254452	11.6111842275	11.3989642305932
Rmi2	87.0892	-0.802753	0.34196	-2.3475	0.0188996	0.338967			11.4801085934152	13.9073989411436	28.8362471505132	22.6529773697641	28.7994632485361	163.533663201462	103.5841452922	218.727568334259	192.281353764459			7.04585369895053	7.09597626337434	7.334582747052	7.24634271977677	7.33408943119548	8.57890458131956	8.33549514582246	8.00023285955813	8.4681461357571
Atad3a	2029.42	-0.451576	0.192488	-2.34599	0.0189766	0.339835			1829.64230707555	1335.11029834979	2910.2427893441	2846.037702274	3365.78074835065	1570.70992662573	1538.96444434125	1423.21916398423	1445.04325862985			10.9741979845558	10.5658195131154	11.5951680533283	11.5648847493905	11.7934840932311	10.6476187251557	10.7748908728897	10.7484351274491	10.6671782809017
Gm12352	1145.54	0.336331	0.143445	2.34466	0.0190444	0.340536			1493.84913071816	1225.24184671476	850.66929094014	988.493557953341	951.634437777714	1224.53557428174	1247.44906401892	1241.44284697619	1086.55259906899			10.7099774119062	10.456801468817	10.006465354227	10.1891172336581	10.1425209218425	10.4734086133493	10.4560730855538	10.4795167343443	10.306136951804
Taf1a	726.85	0.353262	0.150716	2.34389	0.019084	0.340732			1003.07448834966	956.829047150683	776.360500206125	720.776552674311	957.89519065783	540.616439861879	693.27388670565	467.850520823961	424.974381879414			10.2071372900592	10.1491808530843	9.89728095838125	9.80972488595365	10.150543894036	9.32343468006315	9.48147854377023	9.76430933016819	9.22109441437033
Arih2	1676.92	-0.280376	0.119752	-2.34131	0.019216	0.341691			1691.88100395457	1699.48415060775	2520.95345281217	2129.37987275782	2233.83662762558	1167.77646780976	1160.14242727263	1236.67494357926	1252.11010366619			10.8716115276376	10.8774685399014	11.4009404680622	11.1749232959048	11.2387722512588	10.4685411755423	10.3962894466053	10.3880543974393	10.4842389460647
Gimap7	146.676	-0.95598	0.40834	-2.34114	0.019225	0.341691			111.931058785799	38.9407170352022	115.344988602053	90.6119094790563	336.82850495027	148.92240807006	99.1448247796767	177.60440153572	200.754769354079			8.05316587461697	7.45913549958147	8.0741163156661	7.91255408926114	8.98310971226316	8.40219685461858	8.26214202447479	7.97101556432207	8.50469800389945
Nkiras2	1630.05	0.260147	0.111145	2.3406	0.0192526	0.341691			2410.8228046172	2179.28941407721	1756.79290332357	1944.03733064157	1705.42908454375	1232.40317319865	1228.21200846465	1072.1822763851	1141.30389980192			11.3408777960573	11.2057842137236	10.9208634210043	11.0541468613142	10.8820315751499	10.2895769151672	10.4641661144455	10.4598605614244	10.3675273257652
Pgam5	736.377	-0.568841	0.242871	-2.34216	0.0191726	0.341691			482.16456092344	453.381205481283	1069.15931742672	842.27888583941	1342.30541749699	691.224761985563	597.088608934322	577.512298953399	572.281452898965			9.35597882848333	9.28974017397552	10.28606872286	9.99454984922365	10.5726773643739	9.55524551054287	9.76086631962712	9.59286009863586	9.54502125949735
Daxx	1612.92	0.337277	0.144147	2.33982	0.0192931	0.341899			2519.88383625464	2312.80044391219	2446.64466207816	1968.74966959041	1945.84199514022	1081.79485107497	873.066367462824	605.523731410375	761.955601866617			11.400369015922	11.2852248781937	11.3606906001519	11.0708488270234	11.0553731447281	9.60876138032413	10.3006754825441	10.0377908637517	9.87510555688522
Fyb	4288.44	-0.319858	0.136846	-2.33735	0.0194209	0.342632			4389.70652340715	3343.33870545093	4235.60107183885	6056.58240404329	4924.70821549967	3824.77701632011	3359.8257412277	4311.37664667584	4150.0182353163			12.1592975277437	11.784327725839	12.1098334815232	12.6076917179036	12.318932769899	12.1343677141257	11.969020649651	11.7910601130957	12.0816122616497
Gm16008	595.1	0.408688	0.174825	2.3377	0.019403	0.342632			849.528035912728	588.282975210376	411.471065109246	566.324434244102	462.043562552601	644.581139835317	680.695811920168	543.540987250258	609.434121253453			10.0048504853789	9.57606557057247	9.18722130602313	9.53328585560462	9.31001064720846	9.48747002418851	9.68012791641611	9.74304135748477	9.61607222362014
Polq	186.946	-0.583617	0.24962	-2.33802	0.0193861	0.342632			38.7453665027764	59.8018154469177	96.4905193113327	109.146163690681	90.1548414736781	304.026501003406	289.295720066072	312.893660423668	381.955502732111			7.45690654192182	7.66890765645799	7.95316630833104	8.03578242431231	7.90933108364837	8.91055528383074	8.88264670531587	8.83495143847783	9.1101281503557
Cdc25b	910.631	-0.409437	0.175324	-2.33531	0.019527	0.343942			655.801203398845	802.456918903989	973.777884544254	912.297179527771	919.078522801108	1052.01036946095	597.088608934322	1031.05910958656	1252.11010366619			9.69997663905612	9.93659079229239	10.1706965324812	10.0910490882332	10.1000562345319	10.241096854971	10.2660021331895	9.59286009863586	10.4842389460647
Mcm3	5641.14	-0.401402	0.172002	-2.33371	0.0196109	0.343942			3715.25014354401	3671.55332046192	5395.70547643257	4858.03396502486	7192.35290867788	7636.62869156245	4864.75539497294	6301.38032697037	7134.61592646022			11.9290347492555	11.9127671204985	12.4461842652815	12.299976148755	12.8489257033154	12.6632053469499	12.9333016670764	12.3018985020618	12.8375888727135
Prr11	161.992	-0.8231	0.352653	-2.33402	0.0195946	0.343942			27.2652579093612	57.020335658689	54.3452350144288	148.274033693001	137.736563362564	230.408253995188	244.162628188756	277.134384946678	281.578118055072			7.31320514326131	7.64361933485778	7.61863025643916	8.25878130486559	8.20279157705801	8.79424191478038	8.62492169826511	8.67708542632604	8.80926264439123
Slc25a39	1751.49	-0.343761	0.147242	-2.33468	0.0195604	0.343942			2067.85456038892	1564.58238087866	2586.38955211526	2100.54881065085	2903.73718579805	1155.97506943439	969.99153198624	1224.15919716231	1190.18898974204			11.1359452303543	10.7698222152703	11.4354756925363	11.1567894608175	11.5921284200695	10.4556847738459	10.383538846721	10.1659180789304	10.4201958412962
Clec1b	155.272	-0.719678	0.308525	-2.33264	0.0196668	0.34421			212.382008978182	143.24620909378	175.235655760811	216.232965802293	177.80538179531	68.5605048473485	54.7516196544483	182.372304932652	166.861106995598			8.55319572883626	8.23239494601839	8.39121764539766	8.56885935448329	8.40312393972557	8.42400580558443	7.74441506713037	7.62247049957644	8.35159875364603
Fam161a	106.1	0.686357	0.294308	2.33211	0.019695	0.34421			169.331601752875	107.086971846806	89.8360007381373	80.315101583709	78.8854862894684	109.022442134308	152.416670929951	106.085850581739	61.9211139241477			8.36341959625804	8.02275311606973	7.90707700074971	7.83744644407225	7.82657701699499	8.01636321617163	8.03500386364642	8.28009366046093	7.68772967516811
Fra10ac1	676.982	-0.411248	0.176409	-2.33122	0.0197419	0.34421			830.872859448428	485.368223045913	927.196254531887	897.881648474285	1068.08444134788	438.337653942064	423.215222193844	488.710098185539	533.173380946872			9.97818957925316	9.36315905229043	10.1107639160705	10.0717103094472	10.2848192300792	9.37060961934505	9.2538136919526	9.21672861918588	9.46611288165086
Gpr157	164.629	-0.54928	0.235611	-2.3313	0.0197377	0.34421			133.456262398452	157.153608034923	184.108347191738	234.767220013919	189.074736979519	87.6675307884128	141.318369648644	185.948232480351	168.164709394001			8.17927012455505	8.30401031421705	8.43185263987478	8.64168171441017	8.4540318366524	8.44011529015937	7.89161859060274	8.22212050411474	8.35785042710669
L2hgdh	502.239	-0.507471	0.2179	-2.32892	0.0198633	0.345313			330.053122060688	310.134996387503	761.942376630868	409.812954234823	583.502168426861	555.789666344489	471.307861079508	529.237277059462	568.370645703755			8.96296559213191	8.90193491664164	9.87508503696134	9.18300367334157	9.56686231989795	9.45791806901301	9.51228789340384	9.33136560773558	9.53732803519336
Smchd1	1426.75	-0.363292	0.155967	-2.32928	0.0198441	0.345313			731.856922830221	958.219787044797	1472.86677753391	945.246964792883	1160.74358397361	1757.28441522671	1757.23103620696	2020.39906444997	2036.87874750486			9.82761696385075	10.1509586243018	10.6917338059848	10.1342886839292	10.3887046060344	11.1051419439832	10.9212299853628	10.9211901803854	11.1159138439567
Mab21l2	616.612	0.511087	0.219523	2.32818	0.0199027	0.345494			1168.10104938	1328.15659887922	1048.08667527827	1184.13290796494	553.450554602302	75.8661324130495	86.5667499941953	46.4870581200878	58.6621079281399			10.39663853201	10.5591604067293	10.2613709224953	10.413775426625	9.50758242476168	7.54094827446915	7.80323462637597	7.88368421897218	7.6586283108326
Arid1b	6964.86	-0.268082	0.115197	-2.32716	0.019957	0.345931			4640.83389888811	4604.73978941266	6735.48188250257	5395.52733716199	6457.3405205522	8450.3632081113	8453.20614259557	9255.0964813698	8691.11719015353			12.2364347800249	12.2255987514587	12.7566812689665	12.446138198543	12.6974900670844	13.2046550243798	13.0761024008284	13.076577321871	13.1157770283337
Tm9sf2	1716.29	-0.846204	0.363747	-2.32635	0.0199997	0.346167			1026.03470553649	848.351335409763	3494.73133735643	2112.90498012527	3071.52536298517	1312.76507642136	1173.4603888102	1221.17925753923	1185.62638134763			10.2350589887904	10.0031835350933	11.8449971987774	11.1645891231095	11.6685437555242	10.452606614983	10.5443098588685	10.4023901728551	10.4153614282446
Hnrnpll	476.9	-0.547424	0.235593	-2.3236	0.020147	0.34821			236.777239739189	187.749885705439	387.071163674197	216.232965802293	505.868832713416	700.778274956095	553.43529056118	718.761437087512	785.420445037873			8.64933756919434	8.44815361667771	9.12380551918166	8.56885935448329	9.40824659131285	9.80644646480436	9.77684717624029	9.5075516667523	9.91105223892449
Nup155	1087.23	-0.367832	0.158394	-2.32227	0.0202185	0.348433			480.729547349263	706.495866210097	962.687020255595	741.370168465006	911.565619344968	1415.60583369238	1413.18369648644	1607.37943269073	1546.07244450609			9.35275049145205	9.78632550668824	10.1566540776948	9.84279976166287	10.0900739936242	10.8048549742854	10.6407320797459	10.6385341750546	10.7544012644298
Socs4	396.673	-0.502171	0.216219	-2.32251	0.0202052	0.348433			146.371384566044	183.577666023096	375.980299385538	255.360835804613	287.994632485361	537.244611754632	588.209967909276	662.142584248944	533.173380946872			8.24886450463397	8.42945922430902	9.09397692246948	8.71806120896567	8.83065537544033	9.71107214433734	9.4745386233772	9.57592548238028	9.46611288165086
Fam120c	188.715	-0.626102	0.269793	-2.32067	0.0203045	0.349115			84.6658008764374	111.259191529149	202.962816482458	105.027440532543	237.908609444428	204.55757183963	219.006478617793	265.810614378964	267.238491672637			7.86983992107465	8.04899659493151	8.51405156998631	8.00956747768231	8.6536269575098	8.75517392549902	8.52076444669507	8.58002281004826	8.7601645577041
G6pdx	2310.33	0.278244	0.119966	2.31936	0.0203756	0.349115			2890.11733839229	3277.97393042756	2249.22727774003	2572.14261225776	2218.8108207133	2143.92070485766	1829.7399379115	1725.3850417648	1885.6608692901			11.585743923989	11.7573223945386	11.2479446888103	11.4280268279682	11.2297604671972	10.8972435846292	11.1839830002968	10.9742681496403	11.0139044412031
Mlec	4087.76	-0.354868	0.152996	-2.31946	0.0203702	0.349115			1531.15948364676	1979.02286932474	2339.06327847817	2014.05562432993	3008.91783418401	6831.32374528171	5211.02239494972	6628.57769758483	7246.72573272288			10.7418552785496	11.07773531301	11.3003481673684	11.1009739615486	11.6405025784934	12.7342175184933	12.7765272788542	12.3976172203531	12.8595211049684
Stom	1335.97	0.305539	0.131692	2.32011	0.0203352	0.349115			1945.87840658388	2269.68750719464	1588.21176613596	1853.42542116252	1955.85919974841	759.223295481703	611.146457223977	535.793144230243	504.494128182003			11.0553978758189	11.2600486058437	10.7892704038166	10.9911899019018	11.0621609546078	9.47154053314667	9.87085984826755	9.61926163877713	9.40526854510165
Cisd3	569.876	0.368535	0.159136	2.31584	0.0205667	0.350371			883.968361692973	700.93290663364	530.143312997897	714.598467937103	524.651091353766	459.130593936752	518.660613213085	400.503885342295	396.295129114545			10.0527923856029	9.77710435641189	9.45980867542439	9.79964946252408	9.44830859673127	9.15908058382395	9.30322726203117	9.43565595775113	9.14812580453199
Ctsf	2161.81	0.309963	0.133833	2.31605	0.0205558	0.350371			4140.01416150037	3786.98473167342	2524.28071209877	3303.21597282742	2871.18127082144	802.495089524702	677.73626491182	627.575284621186	722.847529914524			12.0782770231413	11.95534850524	11.4027166366113	11.7678111790097	11.5768200748773	9.6494992574106	9.93664749816886	9.73799013401735	9.81308627613704
Ppif	1080.62	-0.913661	0.39444	-2.31635	0.0205392	0.350371			502.254750961917	433.910846963682	1222.21324461021	747.548253202214	2068.5527515905	1232.96514454986	967.771871729978	1386.267912658	1164.11694177398			9.40040363118936	9.24306084893703	10.4536754332419	9.85257311365517	11.1363935347449	10.6138805150977	10.4647424392583	10.1631093485173	10.3923477373839
Tmf1	1864.22	-0.383013	0.165312	-2.31691	0.0205089	0.350371			977.244244014472	1268.3547834323	1920.93769479573	1923.44371485088	1712.94198799988	1997.24618219243	2498.59756179827	2310.0491958136	2169.19439094277			10.1750571328013	10.5005760513256	11.0383573606453	11.0400787364322	10.8877774381558	11.2836313509063	11.0898704509031	11.3889491908518	11.199595287691
Armc3	482.844	0.511561	0.221129	2.31341	0.0207001	0.350788			703.156651346683	532.653379445802	275.053434358741	368.625722653434	330.567752070153	437.213711239648	635.562720042853	539.369071777942	523.396362958848			9.78079766559807	9.46503301835709	8.78714873818874	9.07383038718824	8.96450627743716	9.47891522596118	9.25109154764383	9.66396833348829	9.44566795893179
Bmp4	361.993	0.632866	0.273419	2.31464	0.0206325	0.350788			1094.91535709698	490.931182622371	653.251906602011	374.803807390642	325.55914976606	96.0971010565294	85.086976490021	72.1145388785978	65.1801199201554			10.3156862867584	9.3755393774432	9.69549136307475	9.09077411543517	8.94943612934442	7.77346196518378	7.95049560281182	7.87292305089478	7.71596869365998
Cactin	390.762	-0.497654	0.215282	-2.31164	0.0207977	0.350788			264.04249764855	216.955423481841	456.943608692748	420.10976213017	485.834423497043	424.850341513077	401.758506383317	497.649917054787	348.713641572832			8.74896773253264	8.5717766558942	9.29811247960301	9.20898760796216	9.3642008327051	9.39034602802097	9.22078703135576	9.16232927566624	9.01773491997131
Gm13251	429.46	-0.587	0.253883	-2.31209	0.0207729	0.350788			209.511981829828	520.136720398772	554.543214432947	595.155496351074	411.957539511668	230.970225346395	375.12258330818	461.294653653179	506.449531779608			8.54139562952726	9.43878437699486	9.50978244505377	9.58919038324913	9.18845626217036	9.30826985268119	8.62709470159204	9.09164267545459	9.40950265457581
Mpl	36653.9	0.249995	0.108023	2.31427	0.0206528	0.350788			55078.691004058	61669.5791247133	49321.0734916663	44422.4886221074	43189.1776681959	20840.1455881891	18886.3492337763	16765.7363073871	19711.7718662534			15.75407602126	15.9166215129614	15.595352784743	15.4450363907973	15.4045877680047	14.049133511689	14.359893987795	14.2191886527143	14.2803146127611
Racgap1	935.768	-0.405971	0.175605	-2.31184	0.0207863	0.350788			733.291936404398	812.192098162789	1001.5050452659	1394.18778903003	1358.58337498529	845.204912216493	675.516604655558	731.277183504459	870.154600934075			9.82991766907664	9.95098025346721	10.2052085807373	10.621178923359	10.5880721580995	9.82668642512085	9.99871657260186	9.73418979505935	10.0337572154472
Tex9	911.211	-0.324049	0.140091	-2.31313	0.0207157	0.350788			591.225592560885	634.17739171615	968.232452399925	846.397608997549	826.419380175383	1025.59771595419	1064.69703625339	1190.18788545917	1053.96253910891			9.58170030306618	9.66146949751888	10.1636926173072	10.0004114940139	9.97175013960005	10.4201946732047	10.234532644158	10.2808743574978	10.2683007258723
Adprhl2	709.128	-0.975029	0.422177	-2.30952	0.0209145	0.350996			371.668515711818	304.572036811046	1101.32282386383	718.717191095242	1696.66403051158	532.186869593762	546.036423040309	609.099658958074	501.886923385197			9.08220179522244	8.88438066526873	10.3229599123515	9.80637439486733	10.8752988738792	9.61544840307004	9.46406352602819	9.4925621193515	9.39960291582208
Calml4	357.228	-0.627017	0.271583	-2.30875	0.0209576	0.350996			429.069058678894	269.803539458187	261.744397212351	539.552733716199	462.043562552601	150.608322123684	255.260929470063	428.515317799271	418.456369887398			9.23120298438157	8.76908248119198	8.74085718300272	9.47929294372957	9.31001064720846	9.22984029758748	8.27083681750184	8.71770126577796	9.20484830713941
Cited2	780.255	-0.392158	0.169827	-2.30916	0.0209344	0.350996			408.978868640418	489.540442728256	561.197733006142	504.543586872018	797.619916926847	986.821692720852	918.939346092227	1311.76942208094	1042.88191872249			9.18087714508356	9.3724546436224	9.52310669860536	9.40537579909476	9.92938656289581	10.5433438735082	10.187036391999	10.0998719489174	10.255204351316
Gstm7	962.201	0.418732	0.18132	2.30935	0.0209243	0.350996			1604.34517592978	1422.726911679	748.633339484478	1262.38864796958	922.834974529178	750.793725213587	672.55705764721	557.248709516438	718.284921520113			10.8023991737992	10.6471744572277	9.85428269915296	10.4945976250259	10.1050211995751	9.51521496474748	9.85768030765853	9.72910667367282	9.80567010039064
Serpini1	341.195	0.487309	0.210887	2.31076	0.0208461	0.350996			516.604886703686	525.69967997523	349.362225092756	253.301474225544	344.34140840641	352.918008558482	227.145232890752	221.111520032726	280.274515656668			9.43128735693672	9.45051156790795	9.01959915676505	8.71062162421866	9.00510019541185	8.588431183356	9.02977422049655	8.61223154442064	8.80487385860727
Mcmbp	3189.4	-0.310344	0.134523	-2.307	0.021055	0.35213			1668.92078676774	1909.48587461902	2561.98965068021	2549.48963488799	2833.61675354075	4034.39233032061	4506.65020696277	4449.64584518687	4190.42990966679			10.8537778937195	11.0304648005377	11.4226948348732	11.4161030029723	11.5589519788339	12.1780872269729	12.0425848947536	12.195732484771	12.0950070221819
P2ry14	1525.13	-0.356447	0.154561	-2.30619	0.0210998	0.352385			1030.33974625902	1034.71048122109	1785.62915047409	1532.16501482768	1193.29949895021	1504.39730718321	1894.11008534308	1923.25303273748	1828.30236376036			10.2402339572787	10.2454687486321	10.9422124574986	10.7427046716762	10.4234823022783	11.0399478300562	10.7190618308259	11.0197992138672	10.9732346509982
Wipi1	257.828	0.495191	0.214822	2.30512	0.0211597	0.35289			337.228189931573	361.592372469735	224.03545863091	286.251259490655	343.089257830386	281.547646955095	196.809876055179	147.805005304895	142.092661425939			8.98428867346797	9.0542803156671	8.60001988674751	8.82487703247007	9.00145990508867	8.25634430102169	8.80916022455328	8.4878126615589	8.22625778263318
Eva1b	186.924	-0.620447	0.269346	-2.30353	0.0212492	0.353566			241.08228046172	158.544347929038	247.326273637094	339.794660546461	373.140871654946	48.3295362038686	82.8673162337596	73.9025026524473	117.32421585628			8.66558418194377	8.31094329500827	8.68879275304174	8.9918345978305	9.08623414799043	7.78776106228806	7.55978339505713	7.85657124620601	8.0860873313644
Mlph	511.195	0.415746	0.18058	2.30228	0.0213192	0.353566			629.970959063661	796.893959327531	422.561929397905	457.17827055342	542.181199418092	424.850341513077	514.961179452649	340.905092880644	471.252267022724			9.65385464119634	9.92830215298372	9.21510376987624	9.29866220003799	9.48468744662596	8.9950864483926	9.22078703135576	9.4277844363249	9.33123843739126
Rbpms2	887.618	-0.340337	0.147822	-2.30234	0.0213159	0.353566			863.878171654497	1283.65292226756	1380.81260393804	1266.50737112772	1213.33390816659	421.478513405831	420.255675185495	585.260141973414	553.37921812212			10.0250233607123	10.5157925275663	10.6088315662942	10.4987275017798	10.444470852831	9.57025352869387	9.21240488707164	9.2093523056055	9.50743867142006
Tbc1d10a	154.08	-0.915571	0.397602	-2.30273	0.0212938	0.353566			57.4005429670762	63.9740351292608	187.435606478336	123.561694744168	339.332806102316	130.939324831411	184.971688021785	181.776317008036	117.32421585628			7.64711674518131	7.7056144573214	8.44675513259133	8.1230132623984	8.99047976692398	8.4213005251275	8.16521547077304	8.43573658849234	8.0860873313644
Ak3	1097.2	-0.448391	0.194907	-2.30054	0.0214175	0.35441			803.607601539067	713.449565680669	1426.28514752154	813.447823732437	1523.86725102037	1136.86804349333	1060.25771574087	1262.89841226239	1134.1340866107			9.93829923820136	9.79776783885442	10.6503827426986	9.95282573450123	10.7356802786136	10.4951094166555	10.3626506638728	10.2756878839502	10.3596367102041
Ccnt1	2457.32	0.272941	0.118653	2.30033	0.0214297	0.35441			2676.30031583993	2451.87443332363	2069.55527626376	1871.95967537414	2467.98878534194	2948.10170843598	2863.36173057723	2212.30717617649	2554.40889967089			11.4816157542091	11.3635604631234	11.137037005474	11.0042938110668	11.3723674788847	11.2258423055287	11.6127308078545	11.573118828323	11.4187007606917
Mfsd8	484.48	0.382621	0.166584	2.29686	0.0216266	0.357169			536.695076742162	625.832952351464	397.05294153399	475.712524765046	333.0720532222	500.716473926127	566.013365346662	455.930762331631	469.296863425119			9.47340428538138	9.64632315706597	9.15010476969346	9.34140422925878	8.97197851615431	9.29573726484964	9.39705191518575	9.53267033105384	9.32675803604257
Mtmr2	960.988	-0.428443	0.186612	-2.29591	0.0216811	0.357573			434.809112975602	527.090419869344	805.196747356638	780.498038467326	952.886588353737	1188.00743645324	1389.50732041965	1459.57442738583	1111.32104463865			9.24524956709431	9.4534279954095	9.94065529901295	9.90358671618693	10.1441291383175	10.6800551642629	10.4178863679229	10.6168702237272	10.3342361689876
Atxn1	1663.38	-0.33818	0.147436	-2.29374	0.0218056	0.357642			1195.36630728936	905.371671068452	1624.81161828853	1614.53947799046	1422.44305436248	1930.93356274991	2059.8447178106	2296.93746147203	1920.20633284778			10.4256618526811	10.081791183457	10.8188829958765	10.8106334084867	10.6469182074777	11.27601266846	11.0452112285241	11.1307921327518	11.037854601923
Slc38a7	488.568	0.390979	0.170404	2.29442	0.0217663	0.357642			685.93648845656	763.516201868786	666.560943748402	630.164643195255	527.155392505813	287.167360467173	381.781564076964	203.23188229423	251.5952628918			9.75194172854892	9.87752485478417	9.71875155912286	9.65420617340975	9.45356409594747	8.51518665758306	8.82791655261232	9.1096606826808	8.70442557322813
St8sia4	751.691	0.486219	0.211901	2.29456	0.0217583	0.357642			579.745483967469	947.093867891882	796.324055925711	413.931677392962	525.903241929789	897.468247878816	1208.2350661583	678.234258213589	718.284921520113			9.55958785291039	10.1366738888232	9.92745026930516	9.19345639198364	9.45093882583611	9.73884135520641	10.0711518231322	10.4391583377549	9.80567010039064
Tgif1	2129.22	0.234871	0.102383	2.29403	0.0217887	0.357642			2508.40372766123	2319.75414338276	2036.28268339778	2067.59902538574	2088.58716080688	2043.32783299147	2373.55670069554	1812.39927875881	1913.03651965656			11.3942213372699	11.2892446213959	11.1155256319237	11.1357811179097	11.1491983150013	10.9617517413411	11.1201073951322	11.3199725166113	11.0329165342367
Set	29060.9	-0.247036	0.107741	-2.29287	0.0218557	0.357653			21180.8003548511	17617.8929786408	23691.1952070043	26450.4401215682	23506.6227636856	36740.5629992619	34270.0745831721	41580.8855246447	36509.9923720759			14.3830809534359	14.1198957516185	14.5433462720144	14.7011161657687	14.53215063982	15.3500776234895	15.1723767217104	15.072475763622	15.1633402223342
Uba5	556.128	-0.439302	0.191611	-2.29268	0.0218665	0.357653			340.098217079926	417.221968234309	655.470079459743	446.881462658073	694.943569692936	496.220703116465	651.100341836683	693.133956329002	610.085922452655			8.99272432795734	9.20174979820214	9.69939486141993	9.27433244384034	9.76710858625562	9.76407448157806	9.38720954912511	9.69169470327033	9.61728713048472
Scd2	3860.62	-0.43924	0.191627	-2.29216	0.0218967	0.357656			1869.82268715251	3543.6052502034	4933.21643559549	4372.02463236447	3156.67160215476	3885.46992225055	3881.44590144913	3943.65209718745	5159.65829287951			11.0027890197328	11.8640498940204	12.3213339666934	12.1537075245531	11.7058242727212	12.0111995308939	11.9907097144361	11.9892817599761	12.3838138118216
Rhbdd1	798.516	0.293668	0.128391	2.2873	0.0221784	0.36176			1040.38484127826	1196.03630893835	962.687020255595	992.61228111148	1016.74626773093	568.715007422268	568.233025602923	399.311909493062	441.921213058654			10.252236333193	10.4263676895157	10.1566540776948	10.1942305595993	10.2238292104599	9.15598694120664	9.53800715552623	9.53705654046844	9.26245717561044
Cstf2t	1177.14	-0.36422	0.159322	-2.28606	0.0222506	0.361944			784.952425074767	916.497590221367	1300.95838105969	1066.74929795798	1530.12800390048	1227.34543103778	1200.83619863743	1357.66049227641	1209.09122451888			9.91034411182024	10.0966348984279	10.5328128014341	10.2832656634152	10.7409834431198	10.5872037579065	10.4589687133174	10.4314141365248	10.440051754542
Mmp2	238.437	0.630241	0.275626	2.28658	0.0222205	0.361944			259.73745692602	292.055377764017	84.2905685938079	170.927011062765	244.169362324545	307.96030046186	335.908585447561	259.254747208182	191.629552565257			8.73373296403872	8.84401780033095	7.86708544561181	8.37099331618724	8.67711045874189	8.7320136545358	8.8950999657733	8.98039227755328	8.46528998695716
1700020I14Rik	2501.98	-0.281958	0.12344	-2.28416	0.0223619	0.36233			1544.07460581435	1709.21932986655	2369.00861205755	2114.96434170434	2311.46996333903	3193.68318891378	2917.37346347959	3288.06538010929	3069.98364823932			10.7527268739611	10.884933226154	11.3174002397214	11.1658849635331	11.2844544821142	11.7615248448221	11.7217333740114	11.5984923866026	11.6678597556085
1810055G02Rik	309.983	0.468465	0.205145	2.28358	0.0223961	0.36233			563.960334651523	500.666361881171	333.835015088634	438.644016341795	314.28979458185	198.937858327552	159.075651698735	109.661778129438	170.771914190807			9.52860110396132	9.39694259104166	8.97424679576266	9.25455475702127	8.91489689935896	8.03902129094758	8.49694911404207	8.31358147753835	8.37025908386133
Nktr	2252.26	-0.295814	0.129517	-2.28398	0.0223728	0.36233			1529.72447007258	1278.0899626911	1869.9197190679	1775.16968115788	2131.16028039167	2648.57097824224	2968.4256493736	3226.08263594917	2843.15683091718			10.7406422208002	10.5102779671671	11.0028573803342	10.9345053752721	11.1760356549534	11.7355172082727	11.4675427859143	11.6220714708395	11.5635108989733
Rsrp1	3598.87	-0.50582	0.221397	-2.28468	0.0223317	0.36233			2020.49911244108	1670.27861283135	2377.88130348847	2417.69049382755	5100.00929614293	4055.74724166651	4960.20078599218	5240.52182115298	4546.96516563004			11.1052075842062	10.8548387292578	11.32241413817	11.3446974598841	12.3676163303	12.4054854580268	12.0498728635543	12.3289231642141	12.2080825486302
Strip1	715.597	-0.472174	0.207046	-2.28053	0.0225765	0.364752			391.758705750295	467.288604422427	877.287365232921	564.265072665032	909.061318192921	873.865451128089	728.048564053745	842.726925407746	786.072246237075			9.13621900270494	9.32214137086027	10.0436179140672	9.52920586186792	10.0867309450694	9.99518866094287	10.0388958278313	9.82149292994744	9.91203784242603
Bach2	252.625	0.455347	0.199834	2.27863	0.0226893	0.365581			219.557076849066	179.405446340753	147.508495039164	109.146163690681	131.475810482447	363.59546423143	455.030352533591	315.277612122134	352.624448768041			8.5822274503026	8.41048012304733	8.25480111402581	8.03578242431231	8.1682254181666	8.91796027404276	9.05987688863654	9.29362228733493	9.02893707460555
Nagpa	345.416	-0.549598	0.241148	-2.27909	0.0226616	0.365581			255.432416203489	304.572036811046	595.579412300985	317.141683176697	626.075288011654	243.333595072966	231.584553403275	300.377914006721	234.64843171256			8.71831903839542	8.88438066526873	9.58999594528082	8.923722032165	9.64676534145773	8.8709915335985	8.67400002189562	8.62946597768736	8.64122784767089
Ppcs	748.911	0.341777	0.1501	2.277	0.0227861	0.366644			922.71372819575	935.967948738968	658.79733874634	955.54377268823	821.41077787129	725.505014409237	710.291282003654	518.509494416364	491.458104197972			10.1048612166842	10.1222443070995	9.705229877142	10.1475359209165	9.96447291909715	9.43533528364367	9.81738793394643	9.79258237124416	9.37670632725728
Adnp2	491.473	-0.341157	0.149988	-2.27456	0.0229322	0.36793			320.00802704145	346.294233634477	452.507262977284	387.159976865059	485.834423497043	599.623431738695	503.862878171342	658.566656701244	669.399831579996			8.93253372635281	9.01075800134454	9.28767846692105	9.12404176542066	9.3642008327051	9.70482610968614	9.59765755100113	9.40389891561076	9.72366372939859
Capn7	736.859	-0.532995	0.234375	-2.27412	0.0229589	0.36793			342.96824422828	415.831228340195	744.196993769014	488.068694239462	1026.76347233911	865.99785221118	930.777534125621	968.48037750183	848.645161360424			9.0011075701112	9.19825045733243	9.847280014188	9.36918273829699	10.2359363407957	10.1640064850663	10.0279789767078	10.1154622912835	10.003599961471
Clec4e	216.131	0.765606	0.336542	2.27492	0.0229107	0.36793			226.732144719951	262.849839987615	72.090617876283	288.310621069725	123.962907026307	257.382878853161	380.30179057279	134.097283038715	199.451166955676			8.6106160622121	8.74476481200582	7.77326926897022	8.83170001810089	8.12534829085576	8.18282281829296	8.72532503630031	9.10567722866265	8.49914312962341
Cmpk2	550.209	-0.512543	0.225664	-2.27127	0.0231309	0.36953			416.153936511302	515.964500716429	1152.34079959166	560.146349506893	828.92368132743	347.298295046405	365.504055531047	386.200175151499	379.348297935305			9.19906324220409	9.42992367283554	10.3795892410798	9.52100996333557	9.97537479266524	9.1214864883764	9.01365781511405	9.06518804700514	9.1031043048741
Fbxo5	893.998	-0.425122	0.187209	-2.27084	0.0231564	0.36953			541.000117464693	340.731274058019	580.052202296862	665.173790039436	838.940885935616	1315.5749331774	1077.27511103887	1247.40272622236	1439.82884903623			9.48226604733695	8.9945779449153	9.56018320379455	9.7163450985853	9.98978147634827	10.479469710059	10.5470324758532	10.2954677936373	10.6625291489383
Gm29361	804.817	0.406122	0.178917	2.26989	0.0232141	0.36953			1117.87557428381	763.516201868786	770.815068061796	547.790180032477	535.920446537976	996.937177042592	862.707952933605	827.827227292334	819.965908595556			10.3415805013124	9.87752485478417	9.88878521836333	9.49612968393223	9.47180374157232	9.97378895683286	10.1995801636134	10.0233890046344	9.96236664413767
Il21r	1026.56	0.455183	0.200518	2.27004	0.0232052	0.36953			1876.99775502339	913.716110433138	745.30608019788	932.890795318466	971.668846994087	1057.63008297303	978.870173011285	840.34297370928	921.646895670998			11.0078352228911	10.092938473112	9.84903394033082	10.1182274713486	10.1680368631101	9.99178632796688	10.2726091039237	10.1770979225906	10.1034527692733
Isca1	2951.62	0.243696	0.107358	2.26994	0.0232111	0.36953			3764.04060506602	4215.33261906064	3838.54813030486	3239.37576387626	3224.28773326002	2369.83318804318	2167.86818361532	1892.26166065742	1853.07080933002			11.9469842651255	12.1031996552559	11.9739705680066	11.741134622499	11.7347570363969	11.0185116866242	11.3178669391836	11.1987802508603	10.9909380187453
Itih5	7510.02	-0.279615	0.123251	-2.26866	0.023289	0.369732			5410.00117464693	6710.31998910181	7488.55156770251	8762.58351894056	8169.03035797606	8058.66917631948	6886.12600167501	7591.69418376511	8513.1754627715			12.4498763366697	12.7514254060275	12.9057239798138	13.1273471666377	13.0283141420593	12.9249887125024	13.0091266996985	12.787753671002	13.0865591149992
Pcgf3	511.342	-0.424991	0.187321	-2.26878	0.0232817	0.369732			285.567701261204	350.46645331682	597.797585158716	345.972745283669	485.834423497043	546.236153373957	615.5857777365	682.406173685905	692.212873552051			8.82260451486819	9.02276716342331	9.59420357530269	9.00982819947158	9.3642008327051	9.74595229135552	9.49296887958149	9.62749675303817	9.76252762872434
Serp1	1496.45	-0.932149	0.411035	-2.26781	0.0233408	0.370061			797.867547242359	675.899588539581	2760.51612144721	1752.51670378811	3269.36515399686	1051.44839810975	1109.09024137862	1056.09060242046	995.300431180774			9.92975627454936	9.73484624422449	11.5235318980171	10.9176703223476	11.7537276685675	10.2708022126948	10.2653397497212	10.3317279182838	10.1975579814928
Dnlz	452.035	-0.496864	0.219213	-2.26659	0.0234156	0.370306			403.23881434371	308.744256493389	694.288104470049	415.991038972031	761.307550222171	351.232094504859	356.625414506001	369.512513262237	407.375749500972			9.16615246441631	8.8975679274216	9.76601034852521	9.19865302255441	9.87409970695767	9.07627547530696	9.02495942437666	9.04030234932315	9.17678064947903
Hid1	2278.39	0.395913	0.174678	2.26654	0.0234185	0.370306			4147.18922937125	4843.94705120033	3328.36837302655	2788.37557806005	2381.59039559633	730.562756570107	809.436106783331	893.981886924766	582.058470886988			12.0806698872873	12.2959389056399	11.7781873030284	11.5371338359824	11.3245049538557	10.0664331497729	9.82553885573848	9.94692145788238	9.5640712064096
Cog8	271.13	-0.777372	0.343117	-2.26562	0.0234747	0.370701			157.851493159459	171.061006976067	421.452842969039	232.707858434849	743.777442157845	192.194202113059	170.173952980042	191.908111726516	159.039492605179			8.30749429641387	8.3716273036056	9.21234087542686	8.63379065257748	9.84661596111328	8.46651140952116	8.46776461918234	8.36742421331051	8.31340211162313
Icam4	633.271	-0.380017	0.168268	-2.25841	0.0239203	0.377236			436.244126549779	390.797910246137	463.598127265943	469.534440027837	539.676898266046	844.080969514077	548.25608329657	984.572051466476	1022.67608154724			9.24873892026375	9.13368381800159	9.31361715566872	9.3273031685798	9.47954824165635	10.184231631248	9.99711750146699	9.49707591207279	10.2310085957072
Gm15856	367.747	-0.500808	0.221924	-2.25666	0.0240294	0.378455			156.416479585283	158.544347929038	123.108593604114	210.054881065085	242.917211748522	491.162960955595	417.296128177147	821.271360121552	688.953867556043			8.30031951249609	8.31094329500827	8.12037054438601	8.54363615533874	8.67244760525431	9.96426981759874	9.37605280757688	9.20193614697789	9.75704083519889
Adrb2	684.903	0.477573	0.21174	2.25547	0.0241038	0.378626			707.461692069214	1027.75678175052	728.669783764892	759.904422676631	907.809167616898	546.798124725164	775.401316187322	293.82204683594	416.500966289793			9.78792033526388	10.237131303017	9.82249369676324	9.87191943934219	10.0850564682444	8.8497895610325	9.49411272489195	9.89581510752651	9.19993674739612
Hnrnpul1	2903.7	-0.269015	0.119272	-2.25547	0.0241039	0.378626			1719.14626186393	1698.09341071364	2515.40802066785	2279.71326802989	2272.6532954823	3773.075652009	3925.09921982227	4147.4799674063	3802.60819614187			10.892505187342	10.8763989806953	11.3979753075007	11.2659426981065	11.261794693926	12.0807667638763	11.9502837721163	12.0046974083861	11.9610163541558
Dnajb1	3253.17	0.320492	0.142181	2.25411	0.024189	0.37946			3743.95041502754	4397.51954518962	3831.89361173166	4322.5999544668	3538.57752784187	2747.47793605481	2978.78406390282	1714.06127119709	2003.63688634558			11.9396203443914	12.161760669876	11.971580776489	12.1379662940759	11.8621015034309	10.8886315003754	11.5171217997057	11.626808880646	11.094101954848
Fchsd1	1343.22	0.301072	0.133652	2.25265	0.0242811	0.380404			1795.20198129531	2182.07089386544	1519.44840754627	1280.92290218121	1535.13660620458	1016.60617433486	944.09549566319	936.893017497155	878.628016523695			10.9492301534352	11.2074847777791	10.7319254613742	10.5130889147568	10.7452119007967	10.1234496537667	10.2236591575782	10.132799579609	10.0454636802951
Ptges3	16523.2	-0.263784	0.117191	-2.2509	0.0243921	0.381351			12892.1619504053	10238.62710047	15426.2831390957	15426.6775888093	16155.2467318527	19016.5485535199	19478.9985221981	20764.2192936392	19309.6105263461			13.6748399854607	13.3476443821321	13.9303769088008	13.9304133602559	13.9962163816148	14.354674813408	14.2290041664134	14.2633373683488	14.250856297356
Sepp1	6373.56	0.265134	0.117802	2.25068	0.0244057	0.381351			8104.95666695116	8355.56528383911	5401.2509085769	6633.20364618273	6625.12869773932	5584.87128830286	5910.95526242416	4984.8430014925	5761.27079974254			13.0172053624398	13.060175897965	12.447617576107	12.7351968453609	12.7334869221223	12.3358189234946	12.4942902101218	12.5736242237956	12.5377480613865
2700029M09Rik	1153.17	-0.327821	0.145697	-2.25002	0.0244479	0.38151			1097.78538424533	835.834676362733	1056.9593667092	1451.84991324397	1279.69788869582	1152.04126997594	963.332551217455	1270.6462552824	1270.36053724383			10.3189488665418	9.9853297758775	10.2718221643403	10.6732244447171	10.5118740884982	10.5028656204007	10.3792632345248	10.1574752097422	10.5025803394634
Med25	632.018	-0.377895	0.168026	-2.24903	0.0245103	0.381982			469.249438755848	613.316293304435	835.142080936017	628.105281616186	909.061318192921	517.013643111152	529.758914494392	575.128347254933	611.389524851058			9.32664919181097	9.62329280958877	9.98433526701341	9.65046396666398	10.0867309450694	9.55059508694208	9.43215709384205	9.45900687240619	9.61971379191322
Ankra2	279.234	-0.581899	0.258817	-2.2483	0.0245572	0.382211			163.591547456167	143.24620909378	329.39866937317	290.369982648794	424.479045271901	302.90255830099	292.995153826507	267.598578152813	298.524949234312			8.33577710499785	8.23239494601839	8.96100375767645	8.83848809750454	9.21986651516427	8.76142012607381	8.87906718721358	8.84709119663991	8.86503311012152
Hs3st1	191.604	0.57362	0.255237	2.2474	0.0246142	0.382476			429.069058678894	299.009077234588	187.435606478336	224.470412118571	177.80538179531	84.2957026811662	131.699841871511	87.0142369940106	103.636390673047			9.23120298438157	8.8665924535102	8.44675513259133	8.60173487896479	8.40312393972557	7.88691687907207	7.86712318247013	8.16948005268535	8.00057213765192
Usp39	437.764	-0.702321	0.312556	-2.24702	0.0246385	0.382476			206.641954681474	165.498047399609	350.471311521622	183.283180537182	706.212924877145	518.137585813568	567.493138850836	684.194137459754	557.941826516531			8.52948510834748	8.34502765506302	9.02278108512813	8.42812908501476	9.78585795567441	9.74898888403028	9.43454577862823	9.53559599933475	9.51660332065164
Sdhaf2	1590.45	0.304788	0.135689	2.24622	0.02469	0.382588			2108.03494046587	1890.01551610142	1239.95862747207	1542.46182272303	1775.54951680105	1496.5297082663	1578.17844220187	1414.27934511498	1269.05693484543			11.1615200268704	11.0169455717428	10.4718951842178	10.7513737716298	10.934785982876	10.639528810195	10.7122914694605	10.781044651315	10.5012780090903
Slbp	2901.71	-0.339903	0.151343	-2.24591	0.0247101	0.382588			1862.64761928162	1881.67107673674	2212.62742558746	2759.54451595308	3344.49418855825	3687.09403527421	3151.17767713913	3493.68121410199	3722.43664864008			10.9977250307192	11.0111124502997	11.2260354918578	11.5230552003857	11.7848005873515	11.8445850478985	11.9185737451349	11.7034477095922	11.9316926729963
6330419J24Rik	142.015	-0.743833	0.3314	-2.24452	0.0247989	0.383464			53.0955022445455	112.649931423264	224.03545863091	172.986372641835	254.186566932731	107.336528080685	120.601540590204	126.3494400187	106.895396669055			7.60671814655759	8.05760982459717	8.60001988674751	8.3807011206745	8.71382427139323	8.13914103221173	8.02434027736962	8.10563736543566	8.02153317499908
Anxa1	4808.95	0.308749	0.137769	2.24107	0.0250213	0.386401			6163.38330108981	4626.99162771849	3645.56709168219	5302.85606610386	4838.30982575406	5328.05038080091	5310.1672197294	4018.15058776452	4047.03364584245			12.6321745133461	12.2322887319213	11.9030050588139	12.421971671261	12.2943201307196	12.0370171616261	12.4285819589377	12.4238930378161	12.0469035512661
Slc16a13	812.167	0.36717	0.163882	2.24045	0.0250614	0.386518			1116.44056070963	1472.79354786711	883.941883806117	755.785699518492	874.001102064269	590.631890119371	532.71846150274	516.125542717898	567.067043305352			10.3399757994458	10.6916697264337	10.0527561423622	9.86550002782633	10.0390833191229	9.43026673313267	9.58056526361118	9.46516821710752	9.53475419107038
Rnf215	258.259	-0.578956	0.258648	-2.2384	0.0251952	0.387576			127.716208101745	162.716567611381	281.707952931937	216.232965802293	386.914527991202	300.092701544952	256.00081622215	336.137189483712	256.809672485412			8.14696676632565	8.33150803878854	8.80969895816248	8.56885935448329	9.12338876298791	8.98106808375429	8.87007613302654	8.72036458822653	8.72326998632087
Syne1	1309.44	-0.264502	0.118165	-2.23842	0.0251936	0.387576			720.376814236806	794.112479539302	873.960105946324	883.466117420799	969.16454584204	1861.24911520015	1564.12059391221	1972.12404255603	2146.38134897072			9.80907515061536	9.92413957543377	10.0390266585402	10.0521047501576	10.1648722684791	11.073114428434	10.9967359185085	10.7694395020359	11.1855104805407
Pten	1704.22	-0.387165	0.173113	-2.23648	0.0253201	0.387991			1008.81454264636	1254.44738449116	2282.49987060601	1540.40246114396	1520.1107992923	1729.74781901753	2032.46890798337	2080.59384483624	1888.91987528611			10.2141691671627	10.4866010463535	11.2675766473624	10.749644138502	10.7324889413012	11.1441031362897	10.9005478780437	11.1130392646455	11.0161810209315
Slc25a20	2001.1	0.298999	0.133673	2.23679	0.0253	0.387991			2914.51256915329	2273.85972687699	1836.64712620192	2504.18368014847	2158.70759306418	1655.5676006581	1880.05223705342	1351.10462510563	1435.26624064182			11.5971595541149	11.2625043663979	10.9792235125	11.391954855242	11.1931378489368	10.5810197141567	10.8433034016241	11.0099780639971	10.6584487501662
Smpdl3a	3100.7	0.303851	0.135816	2.23723	0.0252714	0.387991			4553.29807086332	4706.26380168301	2784.91602288226	4013.69571760638	3582.40279800268	1993.31238273398	2372.07692719137	1844.5826266881	2055.7809822817			12.210012987987	12.2558726092201	11.535451733973	12.035486248346	11.8789971300384	10.9848955880141	11.0872595402797	11.3191361010099	11.1281706667576
Slc25a32	399.924	-0.465302	0.208168	-2.23522	0.0254028	0.388757			275.522606241966	258.677620305272	456.943608692748	300.666790544141	558.459156906395	418.106685298584	401.758506383317	483.34620686399	445.832020253863			8.78875129908872	8.72995508594705	9.29811247960301	8.87191805369822	9.51763866651021	9.35863153083527	9.20397126322809	9.16232927566624	9.27182850653661
Coro1c	3465.21	-0.249668	0.111805	-2.23307	0.0255441	0.390417			3165.63994463425	3984.46979663766	4671.47203838314	4339.07484709935	4160.89636412545	2683.97517336833	2383.17522847268	2946.56429930403	2851.6302465068			11.7096953950595	12.0254022485291	12.2455693556357	12.1432324937783	12.0852301625715	11.6120217604129	11.4854866505782	11.3253973987739	11.5675480253466
Tnfrsf1a	4477.45	0.26119	0.117104	2.23041	0.0257202	0.392605			6933.9855904228	7088.60124030092	5005.30705347178	5084.5637387225	6337.13406525396	2396.24584154995	2776.79498058303	2383.35571054143	2291.08121519346			12.7974868604117	12.828489501347	12.3415205239134	12.3633923128093	12.6711374081526	11.3254989960357	11.3327366404595	11.5314953897049	11.2725967694164
Tnfaip8l1	133.691	-0.674578	0.302898	-2.22708	0.0259418	0.395479			83.2307873022605	87.616613329205	103.145037884528	243.004666330196	130.223659906424	125.881582670541	108.763352556809	187.736196254201	133.619245836319			7.85926646045876	7.89125289169697	7.99737719958341	8.67277381911534	8.16118812130843	8.44809273372577	8.13645002626441	8.03337169612957	8.18017443944914
Ythdf3	873.044	-0.550376	0.247455	-2.22415	0.0261385	0.397967			400.368787195356	477.023783681227	1292.08568962877	630.164643195255	939.112932017481	1170.58632456579	957.413457200758	1043.57485600351	947.067142439859			9.15873030274875	9.3443786963538	10.5241116148759	9.65420617340975	10.1263380005297	10.2560268805136	10.3993086070547	10.1499281700751	10.1366394024133
Pfn1	17722.3	-0.403207	0.181332	-2.22358	0.0261767	0.398039			27314.0483708832	19404.9937425777	22770.6534710457	31477.3417360767	29116.25734427	4514.31586425205	7234.61266190805	7032.06152255021	10636.7437697702			14.7471494969929	14.257897727808	14.4866243463785	14.9505303681071	14.8387279239659	12.8172296266372	12.1980889391215	12.8571674119133	13.4017213316478
Atg16l1	508.063	-0.451928	0.203361	-2.2223	0.0262633	0.398338			311.397945596388	349.075713422706	677.651808037061	399.516146339475	596.023674187094	506.336187438205	571.932459363359	628.767260470419	531.869778548469			8.90588831851009	9.0187759472778	9.73784572064611	9.15651751252413	9.59083967369993	9.6516679814706	9.40925757774987	9.54433644717706	9.46340416785785
Csnk1a1	3866.31	-0.750942	0.337883	-2.22249	0.0262502	0.398338			1910.00306722946	1812.13408203102	5163.9064127996	2776.01940858563	6319.60395718963	3942.79100007375	4302.44146338672	4684.46508748578	3885.38694844047			11.0308221843563	10.9615594743086	12.3849604627816	11.5311169834595	12.6672537587913	12.2494257450613	12.010898395309	12.1314963488109	11.9906802848285
Wdr75	1637.65	0.272682	0.12276	2.22127	0.026333	0.398886			1756.45661479253	1855.24701874856	1684.70228544729	1289.16034849748	1571.44897290925	1917.44625032093	1712.09794432964	1382.09599718569	1570.18908887654			10.9206125666673	10.9924830992278	10.8660594507064	10.5212311843671	10.7755009976539	10.6100209627965	11.035955657703	10.8871330596015	10.7744607357589
Bag3	787.775	0.27185	0.122439	2.22029	0.0263992	0.399381			1044.68988200079	1134.84375359732	998.177785979304	842.27888583941	922.834974529178	583.888233904878	604.487476455193	487.518122336306	471.252267022724			10.2573494415993	10.3604196687633	10.2011110127386	9.99454984922365	10.1050211995751	9.36795675186244	9.56760776158526	9.60681759806914	9.33123843739126
Gng12	1162.94	-0.276722	0.124709	-2.21893	0.0264914	0.399758			914.103646750688	1075.0419381504	1300.95838105969	1072.92738269519	1312.25380367243	1038.52305703197	1157.18288026429	1273.62619490548	1321.85283198075			10.0934540629244	10.2928876776383	10.5328128014341	10.2904402994786	10.5438139026903	10.5058376159548	10.2500193954457	10.3848490424386	10.5530968161886
Ids	210.351	0.52123	0.234852	2.2194	0.0264594	0.399758			243.952307610074	273.97575914053	208.508248626788	164.748926325557	107.684949538004	254.573022097122	243.422741436669	215.747628711177	180.548932178831			8.67630337110189	8.78346031313472	8.53724284197031	8.34140118019004	8.02655244308698	8.56689580807729	8.71522017556791	8.67433214860123	8.4157106337752
Aspm	510.869	-0.572149	0.258034	-2.21733	0.0266003	0.400434			93.2758823214988	178.014706446639	138.635803608237	226.529773697641	341.837107254363	896.906276527608	702.892414482782	990.531930712641	1029.19409353925			7.93114819708887	8.40408877933014	8.20767402614098	8.60982390056975	8.99780977476735	10.1916501334853	10.0703922720339	9.78035931338425	10.2388586336526
Hist2h2be	240.12	-0.467418	0.210806	-2.21729	0.0266035	0.400434			149.241411714398	155.762868140809	206.290075769056	284.191897911586	202.848393315776	295.034959384082	218.266591865706	289.650131363624	359.794261959258			8.2637920656882	8.29703744369947	8.52801711071664	8.81801875151298	8.51356855320502	8.83611926376044	8.85373772551534	8.57705425595207	9.04923671408369
Nucks1	3926.54	-0.202905	0.0915841	-2.2155	0.0267255	0.401762			1960.22854232565	2037.43394487754	2191.554783439	2273.53518329269	2445.45007497352	5621.96139748258	5744.48074320455	6548.1193277616	6516.05658841794			11.0651116757292	11.1162753455223	11.2132680466264	11.2623134909586	11.3600342608089	12.7170770028025	12.5035371185627	12.5336675982711	12.7101893157414
Atf1	996.123	-0.347959	0.157121	-2.21459	0.0267883	0.402196			730.421909256044	814.973577951018	1097.99556457723	871.109947946382	1277.19358754377	1103.14976242086	847.910217891862	1088.86993827437	1133.4822854115			9.8253125055208	9.95506483536257	10.319187501833	10.0350819137412	10.50938739931	10.3087894999006	10.3250270435045	10.0025581294392	10.3589172152411
Cdc42se2	2773.68	0.273147	0.123686	2.20838	0.0272175	0.402791			3485.6479716757	4464.27506010711	3394.9135587585	3107.57662281582	3790.25979362255	1939.92510436924	1821.60118363854	1367.19629907028	1591.6985284502			11.8414282657543	12.1826362300723	11.805284150631	11.6844464113326	11.9565384736607	10.5961513297316	11.051348657102	10.96840721287	10.792117995233
Clca1	2475.1	-0.768892	0.348386	-2.20701	0.027313	0.402791			3072.36406231275	1791.2729836193	7262.29793621387	4464.69590342259	2606.97749928053	743.488097647886	518.660613213085	1000.06773750651	816.055101400346			11.6689157179923	10.9463540126526	12.8625413105246	12.1827668805194	11.4461722414008	10.2034399610054	9.84615781389806	9.43565595775113	9.95664987165558
Ero1l	313.08	-0.661274	0.299582	-2.20733	0.0272913	0.402791			157.851493159459	183.577666023096	511.288843707177	193.579988432529	484.58227292102	297.84481614012	337.388358951736	336.137189483712	315.471780413552			8.30749429641387	8.42945922430902	9.41992626190447	8.47381737789516	9.36140097844145	8.98106808375429	8.8628393589841	8.98476083899215	8.91856159677187
Gm13152	169.79	-0.611787	0.276659	-2.21134	0.0270122	0.402791			76.0557194313759	171.061006976067	181.890174334006	245.064027909266	239.160760020452	115.204126997594	154.636331186212	164.492667194157	180.548932178831			7.80471614625125	8.3716273036056	8.42181779560269	8.6804318714532	8.65835777374505	8.34015816394755	8.07325951044593	8.29135962317254	8.4157106337752
Jund	245.729	0.648023	0.293438	2.20838	0.027218	0.402791			322.878054189804	321.260915540418	184.108347191738	255.360835804613	118.954304722214	168.591405362332	418.036014929234	236.607206072755	185.763341772443			8.94129912744976	8.93636723865535	8.43185263987478	8.71806120896567	8.09585301261438	8.64869168718064	8.35988982823492	9.20379394677518	8.43928744131033
Map2k1	936.806	0.30579	0.138534	2.20733	0.0272913	0.402791			1341.73769185541	1440.80653030248	1014.81408241229	959.662495846369	1215.83820931863	593.44174687541	725.089017045397	530.429252908695	609.434121253453			10.5721374425542	10.663401992388	10.2214820284893	10.1528004836362	10.4470728893574	9.46040480801698	9.58592903774057	9.81671542538904	9.61607222362014
Nphs1	170.374	0.804041	0.364161	2.20793	0.0272491	0.402791			278.392633390319	222.518383058298	144.181235752566	41.1872315813892	77.6333357134451	180.392803737696	199.769423063528	193.10008757575	196.192160959668			8.79851240227997	8.59402018307301	8.23734639799987	7.48434001457088	7.81696141073038	8.47172459267826	8.4149977710058	8.50050152823797	8.48514806937414
Pik3cd	4078.21	0.365761	0.165565	2.20917	0.027163	0.402791			4570.51823375344	6565.68304011392	4911.03470701817	2881.04684911818	3871.64958106407	3733.73765742445	3658.00010231882	3221.91072047686	3290.29245356945			12.215249121509	12.72083612349	12.3150654236097	11.5814762468866	11.9857995346821	11.7337497131984	11.9358624522093	11.9076839315375	11.7624506310655
Prdx6	24282.3	0.231127	0.104561	2.21045	0.027074	0.402791			30001.8287953165	24770.468254071	20369.481352551	24477.5717288196	22944.4071550511	25065.0462065692	25839.0650431392	23176.7784124869	21895.9576847778			14.8816834180728	14.6071275659096	14.3272320098365	14.590095300069	14.4975028407934	14.511924268567	14.6240571607653	14.6676162856663	14.4305790858246
Prim2	1114.05	-0.407901	0.184491	-2.21095	0.0270396	0.402791			539.565103890516	517.355240610544	932.741686676216	922.593987423119	1045.54573097946	1517.8846196122	1631.45028835214	1386.267912658	1533.03642052206			9.47931838045998	9.43288351562497	10.1180325404086	10.1047032026956	10.2583637547435	10.6138805150977	10.7305943074664	10.8241894136005	10.7434403595558
Rad21	1922.41	-0.274424	0.124093	-2.21144	0.0270052	0.402791			899.753511008919	1079.21415783275	1400.77615965762	1344.76311113236	1158.23928282156	2772.76664685916	2659.15298700118	3156.94803669366	2830.12080693315			10.0742363717427	10.2977043106016	10.6272221056614	10.5750123494127	10.3859940109864	11.7059437492797	11.529528857348	11.4729295260277	11.557277749267
Ranbp1	1827.43	-0.376223	0.170492	-2.20669	0.027336	0.402791			1766.50170981177	1107.02895571503	1792.28366904728	2191.16072012991	2545.62212105538	1649.94788714603	1729.85522637973	1787.96377384953	1876.53565250128			10.9280868724303	10.329406344637	10.9470944142305	11.2130282095984	11.4140573551316	10.9439270983349	10.8388722347537	10.9006291307257	11.007510761025
Sec62	2733.8	0.219355	0.0994036	2.20671	0.0273345	0.402791			3052.27387227428	3109.69440323972	2422.24476064311	2574.20197383683	2867.42481909337	2819.4102690094	2841.9050147667	2513.87706603244	2403.19102145613			11.6599792194458	11.6853751528715	11.3472248673471	11.4291059299733	11.5750432095532	11.3971556238981	11.5521362576954	11.5629135152145	11.3366212313871
Serpinb9	1084.45	0.309737	0.140249	2.20847	0.0272114	0.402791			1341.73769185541	1474.18428776123	1124.61363887002	895.822286895216	1278.4457381198	1040.7709424368	944.09549566319	763.46053143375	896.878450101339			10.5721374425542	10.6928862029962	10.3490913122788	10.0689260220399	10.510631284064	9.87743862361341	10.252695655716	10.132799579609	10.0703546517507
Strap	1195.82	-0.993705	0.449582	-2.21029	0.0270853	0.402791			443.419194420664	483.977483151799	1825.55626191326	685.767405830131	2240.0973805057	1331.31013101122	1117.96888240367	1464.34233078277	1169.98315256679			9.26605426981331	9.36004661809584	10.971258358414	9.75165544714591	11.2425105612647	10.6842551898127	10.5621841781049	10.3416847805659	10.3986610427811
Dhfr	680.454	-0.324434	0.147138	-2.20496	0.0274568	0.40407			312.832959170565	324.042395328647	412.580151538112	440.703377920865	469.55646600874	1097.53004890878	857.528745668995	1088.86993827437	1120.44626142747			8.91036619885415	8.9448389064425	9.19003519384283	9.25952585809228	9.32735369751968	10.3087894999006	10.3186589093188	10.0161329204225	10.3444506672735
Als2	677.166	-0.428185	0.194675	-2.19949	0.0278432	0.407828			450.594262291548	713.449565680669	1021.46860098549	766.08250741384	791.35916404673	645.705082537733	419.515788433408	609.099658958074	677.221445970415			9.28315475023547	9.79776783885442	10.2295495955865	9.88149425944328	9.92000706336413	9.61544840307004	9.68212888769661	9.20750201900235	9.73710961168084
BC005561	407.526	-0.375506	0.170731	-2.1994	0.0278493	0.407828			193.726832513882	193.312845281897	320.525977942243	232.707858434849	231.647856564312	528.815041486516	585.990307653014	649.03084990738	731.972746703346			8.47445705031839	8.47265283134833	8.93411984945164	8.63379065257748	8.62971007746495	9.68803317451609	9.45703612144478	9.57165963960614	9.82780279913634
Pear1	8414.08	0.239564	0.108885	2.20016	0.0277955	0.407828			11909.1776520941	12556.9905039586	10948.9012257641	10807.5295669565	8683.66424472164	5573.0698899275	5568.38769620781	4498.51685500542	5180.51593125396			13.5621030978737	13.6373812541998	13.4427483186822	13.4243122128924	13.1145650621819	12.1932280402971	12.4913355327779	12.490161587703	12.389434965423
Tinagl1	1636.89	0.373766	0.16994	2.1994	0.0278493	0.407828			2814.06161896091	3169.49621868664	1989.70105338541	2776.01940858563	1716.69843972795	496.782674467673	736.187318326704	529.237277059462	503.842326982802			11.5495617997375	11.7113567357363	11.0848584745683	11.5311169834595	10.8906417693515	9.45791806901301	9.38844366801747	9.83454835495368	9.40385430278497
Cenpu	880.664	-0.309312	0.140698	-2.19841	0.0279201	0.408361			700.286624198329	657.819969916095	844.014772366945	1033.79951269287	723.743032941472	951.97946894597	849.389991396036	1110.32550356056	1054.61434030812			9.77602916127402	9.7035183736714	9.99702326433786	10.2443792739052	9.81453728704134	10.333117355802	10.1429642486873	10.0046550286011	10.2690673685548
Clasrp	355.897	-0.544683	0.247878	-2.19738	0.0279933	0.408929			182.246723920467	180.796186234867	255.089878639155	191.52062685346	473.31291773681	404.619372869598	454.290465781504	535.197156305627	526.003567755654			8.42343626291762	8.41683872873024	8.71708477266249	8.46481204748692	9.33594434169604	9.47030761556244	9.16970843206382	9.29188193470575	9.45114935235099
Alg5	1657.03	0.298519	0.136008	2.19486	0.0281736	0.410462			2086.50973685322	1789.88224372519	1235.5222817566	1808.11946642299	1565.18822002913	1805.61395143058	1688.42156826285	1402.95557454727	1531.08101692445			11.1478758383341	10.9453345688093	10.4673619603234	10.9586457389406	10.7703241592254	10.6292155760744	10.9568242814664	10.8689386535534	10.7417889749109
Ddx47	4507.11	0.235089	0.107194	2.19311	0.0282994	0.410462			6153.33820607057	5234.74496144647	4258.89188684503	4991.89246766437	4646.73078762249	4093.96129354864	3967.27276469124	3413.22284427876	3803.91179854027			12.6298894261487	12.4039480016643	12.1174190116091	12.337785560287	12.2381974054545	11.812651055091	12.0628232197812	12.0194355102999	11.9614882663622
Gm29054	420.826	0.593121	0.270396	2.19353	0.0282693	0.410462			645.756108379607	483.977483151799	425.889188684503	195.639350011599	201.596242739753	446.767224210181	489.805029881686	503.013808376335	394.991526716142			9.68221966219229	9.36004661809584	9.22335926555495	8.48275866183983	8.50827074906688	9.40205454795422	9.27406009488046	9.37304204051166	9.14471483542304
Larp4b	2504.5	-0.231451	0.10554	-2.19303	0.0283054	0.410462			1328.82256968781	1236.36776586767	1689.13863116276	1404.48459692537	1497.57208892388	3533.11388504328	3618.7861044582	4266.6775523296	3965.55849594226			10.5597995064598	10.4682270165157	10.8694930890064	10.6306124907825	10.7131903160592	12.1199458300176	11.8599811893504	11.8928747553353	12.0188393658462
Serinc4	1680.37	0.236709	0.107914	2.19351	0.0282709	0.410462			2138.17022552359	2310.01896412396	1885.44692907202	2032.58987854156	1973.38930781273	1224.53557428174	1418.36290375105	1054.89862657122	1085.90079786979			11.1804069684488	11.2836138308557	11.0137548669504	11.1131181967249	11.073963025553	10.2694016144767	10.4560730855538	10.6432298144561	10.305389976714
Utp18	390.828	-0.546226	0.248833	-2.19515	0.0281526	0.410462			180.81171034629	208.610984117155	383.743904387599	228.58913527671	508.373133865463	438.899625293272	527.53925423813	557.248709516438	483.636489807553			8.41690952323458	8.53766851708382	9.11492528191831	8.61786241285267	9.41365535176867	9.51521496474748	9.25517274870641	9.45436791372488	9.35928241698081
Atp11b	2335.47	-0.420204	0.191801	-2.19084	0.0284636	0.412254			1341.73769185541	1447.76022977305	2911.35187577297	1902.85009906018	2778.52212819572	2494.0288566601	2985.44304467161	2472.15791130929	2685.4209407104			10.5721374425542	10.6695947508675	11.5956856156815	11.0258715281973	11.5323377182604	11.3746372925719	11.3864862805161	11.6298461499602	11.486214675232
Gars	758.333	-0.437922	0.200113	-2.18838	0.0286423	0.414099			398.933773621179	457.553425163626	533.470572284495	455.118908974351	900.296264160758	1003.68083325709	824.233841825073	1206.87554734843	1044.83732232009			9.15500406723629	9.29954058538319	9.46672966968478	9.29383044177082	10.0749679735935	10.4377385071054	10.207881736721	9.9685792658861	10.2575242325811
Vipr2	1111.05	0.321312	0.146844	2.18812	0.0286607	0.414099			1413.48837056425	1873.32663737205	1499.48485182669	1274.744817444	1343.55756807301	662.564223073966	812.395653791679	625.787320847336	494.065308994778			10.6388108289695	11.0052555513878	10.7148382305186	10.5069516648052	10.5738674728951	9.64623987871313	9.71180679277324	9.95127957287251	9.38246598640149
Gypc	3619.31	0.225178	0.102958	2.18707	0.0287371	0.4147			4648.00896675899	5051.16729542337	4013.78378606567	4126.9606044552	4668.01734741489	2890.21865926158	2619.93898914056	2196.21550221184	2359.52034110963			12.2385791790109	12.3542165984274	12.0355165287768	12.0739134860719	12.2445422509548	11.2161016498516	11.5857915242346	11.4528658887041	11.3120190786594
C1qbp	484.802	-0.413166	0.189115	-2.18473	0.0289086	0.416669			206.641954681474	143.24620909378	184.108347191738	304.78551370228	232.900007140335	763.157094940158	668.117737134687	988.147979014175	872.11000453168			8.52948510834748	8.23239494601839	8.43185263987478	8.88505857877212	8.63452896885424	10.1886873673728	9.87696852077473	9.72144742405756	10.0364672844705
Mxra8	223.635	0.639433	0.292753	2.1842	0.0289472	0.416721			371.668515711818	457.553425163626	168.581137187616	313.022960018558	135.232262210517	117.452012402425	182.752027765523	140.653150209497	125.7976314459			9.08220179522244	9.29954058538319	8.35984079106945	8.91095796425854	8.18908690072503	8.21855447665006	8.08685597466124	8.42572636440419	8.13596649593282
Spp1	111.356	-0.89621	0.410408	-2.1837	0.0289842	0.416748			34.4403257802457	15.298138835258	54.3452350144288	119.442971586029	80.1376368654917	209.053342649292	130.959955119424	138.865186435647	219.657004130924			7.40613575946366	7.12266199493276	7.61863025643916	8.0987643640977	7.83610339163583	8.208916243385	8.53949976388339	8.16533136031833	8.58262716098353
Napb	136.68	0.579211	0.265423	2.18221	0.0290937	0.417313			130.586235250098	139.073989411436	134.199457892773	96.7899942162647	77.6333357134451	168.029434011125	244.902514940843	121.581536621768	117.32421585628			8.16323022332297	8.21004587729534	8.18338810375226	7.95519488597116	7.81696141073038	8.11141901396972	8.35720316788768	8.67983288749105	8.0860873313644
Rhoh	1979.65	0.253847	0.116321	2.1823	0.0290872	0.417313			2240.05618929015	2205.71347206538	1716.8657918844	2112.90498012527	1969.63285608466	1926.99976329146	2268.49278189917	1609.16739646458	1767.03305103541			11.2424859976177	11.221858960674	10.8907692441446	11.1645891231095	11.0714421559634	10.8063001117374	11.0425178393094	11.259344620006	10.928481149049
Gmeb2	357.375	-0.378368	0.173644	-2.17899	0.0293326	0.420234			246.822334758428	226.690602740641	363.780348668013	290.369982648794	299.263987669571	364.719406933846	429.874202962628	436.263160819286	558.593627715732			8.68693492143895	8.61045348993557	9.06039228819825	8.83848809750454	8.86741276968263	9.24878514425868	9.06300706996407	9.2331819370879	9.51790766058389
Tmem141	271.861	0.54579	0.250596	2.17797	0.0294082	0.420484			529.520008871278	314.307216069846	182.999260762872	395.397423181337	254.186566932731	232.094168048811	214.56715810527	169.856558515706	153.825083011567			9.45850831510384	8.9149509868317	8.42684532323712	9.14577780556363	8.71382427139323	8.36591682128763	8.63142976612155	8.5621073053385	8.2872542913417
Zfp444	490.959	-0.335721	0.154156	-2.1778	0.0294208	0.420484			483.599574497617	463.116384740084	604.452103731912	749.607614781284	678.665612204633	339.430696129496	347.746773480956	391.564066473048	360.44606315846			9.35919966069224	9.31250054437467	9.60675119917488	9.85581593921431	9.73957825418708	9.13570580150983	8.9907670369221	9.01495105147407	9.05106714851477
Aunip	181.893	-0.734981	0.337837	-2.17555	0.0295892	0.421371			54.5305158187224	22.2518383058298	102.035951455662	119.442971586029	96.4155943537947	374.834891255586	237.503647419972	260.446723057415	369.571279947281			7.62038311926259	7.24019893750315	7.99013136532141	8.0987643640977	7.95265818958302	8.73625513527757	9.0908588331879	8.65209324677297	9.07643735343071
Osbpl1a	2195.86	-0.2457	0.112929	-2.17571	0.029577	0.421371			2020.49911244108	2040.21542466577	2505.42624280805	2769.84132384843	2624.50760734485	1984.88281246586	1786.08661953835	1901.20147952667	2130.08631899068			11.1052075842062	11.1180850626938	11.3926225754111	11.528099102076	11.4552178414538	11.0247280759404	11.0816487109511	10.9425486023821	11.1753647707607
Sass6	541.42	-0.36635	0.168386	-2.17566	0.0295807	0.421371			292.742769132089	275.366499034644	422.561929397905	492.187417397601	429.487647575995	694.596590092809	753.944600376795	699.093835575167	812.796095404339			8.8462665082695	8.78821829617307	9.21510376987624	9.3783198867312	9.23223218353089	9.77404261001453	9.76652732544775	9.86262105343414	9.95186821984577
Gm14024	97.6402	-0.76704	0.3529	-2.17353	0.0297403	0.422007			12.9151221675921	27.8147978822873	34.3816792948427	59.7214857930144	58.8510770730955	148.92240807006	156.116104690386	222.303495881959	157.735890206776			7.07608018462492	7.32075629078273	7.40542095411436	7.66818680951144	7.66034047884594	8.59316808063702	8.26214202447479	8.29881230395719	8.30691787466253
Junb	1103.38	0.303631	0.139668	2.17394	0.0297094	0.422007			1805.24707631455	1556.23794151397	1365.28539393391	1315.93204902539	1750.50650528058	599.623431738695	633.343059786591	436.859148743902	467.341459827515			10.956557376885	10.76289083262	10.5943627753936	10.5473781334726	10.9161668218174	9.25023169352339	9.59765755100113	9.65996239407312	9.32226307463724
Nuak2	382.268	-0.43669	0.200856	-2.17415	0.0296939	0.422007			391.758705750295	357.420152787392	678.760894465927	506.602948451088	390.670979719272	280.985675603887	204.20874357605	330.177310237547	299.828551632715			9.13621900270494	9.04254860215934	9.73974097665843	9.4098343082635	9.13334854293014	8.96333754483432	8.80726989680051	8.51929914250783	8.86922777230155
Tipin	2311.57	-0.325745	0.149902	-2.17305	0.0297767	0.42202			1272.85704029491	891.464272127308	1103.54099672156	1525.98693009047	1562.68391887709	3487.59420559545	3042.41432458232	3763.66374395327	4153.92904251151			10.5050711026279	10.0630158730088	10.3254693255764	10.7374779472785	10.7682481815394	11.94684647503	11.8421937024067	11.655573138734	12.0829139826719
Gm16731	465.905	-0.450641	0.207517	-2.17159	0.0298865	0.422569			282.69767411285	208.610984117155	535.688745142226	368.625722653434	358.115064742666	563.09529391019	617.805437992761	676.44629443974	582.058470886988			8.81302022540317	8.53766851708382	9.47132464198856	9.07383038718824	9.04450965910885	9.73578278951498	9.52688298826407	9.63159625591173	9.5640712064096
RP23-453N3,4	399.266	0.547844	0.252236	2.17195	0.0298593	0.422569			634.275999786192	568.812616692775	567.852251579337	222.411050539502	276.725277301151	351.794065856067	379.561903820703	318.853539669833	273.104702465451			9.66164751236833	9.53819959207804	9.53630508071419	8.59359464296727	8.79285042673833	8.92899157110617	9.02656626025995	9.10368112583633	8.78047150094406
Cyth2	216.297	-0.887077	0.408806	-2.16992	0.030013	0.423351			99.0159366182064	68.1462548116039	138.635803608237	74.1370168465006	445.765605064298	270.30821993094	227.885119642839	351.632875523741	271.149298867847			7.97015555456938	7.7409732308364	8.20767402614098	7.78962156718094	9.2716698888215	9.02610556636438	8.77083001768337	8.61511999703251	8.77373724548759
Scfd2	774.437	0.30945	0.142599	2.17007	0.0300012	0.423351			911.233619602334	966.564226409484	870.632846659726	751.666976360353	899.044113584735	669.869850639667	830.15293584177	530.429252908695	540.343194138089			10.0896312513445	10.161578878597	10.034420512506	9.85905134376696	10.0732795743107	9.46040480801698	9.72447535944706	9.97715059605193	9.48091743189165
Riok3	2233.33	-0.392688	0.181016	-2.16935	0.0300559	0.423453			2034.84924818285	1828.82296076039	3824.1300067296	2627.74537489263	3444.66623464012	1426.28328936533	1799.40458107592	1680.08995949394	1433.96263824342			11.1145916170257	10.9736090036921	11.9687876684715	11.4568823404849	11.8252153505527	10.8624808778547	10.6503810691641	10.9523002173296	10.6572807849252
Pbx1	6100.93	-0.312064	0.143893	-2.16872	0.0301037	0.423625			4702.53948257772	4742.42303892998	6778.73625322834	5698.2534892852	4309.90228267222	6985.86586686384	5413.7513650216	8594.7418608947	7682.12893378952			12.2547731998871	12.2665033610523	12.7656717965261	12.5223730270434	12.1338943138214	13.1000257739244	12.8079640632953	12.4508433144552	12.9416707430498
1500015A07Rik	610.272	0.303594	0.140182	2.16571	0.0303334	0.424543			823.697791577543	917.888330115481	608.888449447375	642.520812669672	632.33604089177	475.989734472985	491.284803385861	462.486629502412	437.358604664243			9.96780045690792	10.0984795138792	9.6150543238099	9.67645247483562	9.65814119994295	9.31103949860155	9.34203358623891	9.37632263398407	9.25144277605993
Aars	1838.67	-0.2613	0.120663	-2.16554	0.0303462	0.424543			1690.44599038039	1514.51574469054	2240.3545863091	1962.5715848532	1759.27155931275	1839.33223250305	1590.75651698735	2030.53085916845	1920.20633284778			10.8705033927893	10.727722391763	11.2426639318737	11.0666914964054	10.9227110232138	11.1117741159282	10.9811452598811	10.7913492242977	11.037854601923
Cdh15	125.813	0.842337	0.38889	2.166	0.030311	0.424543			320.00802704145	278.147978822873	113.126815744321	43.2465931604587	154.014520850867	61.8168486328552	48.8325256377512	51.8509494416364	61.2693127249461			8.93253372635281	8.79768312638587	8.06054821341162	7.50678890706259	8.28821419387612	7.59469766901807	7.68681234368161	7.56485555305769	7.68198053134713
Ciao1	1215.46	0.308195	0.14238	2.16459	0.0304189	0.424543			1760.76165551506	1326.7658589851	1101.32282386383	1466.26544429746	1388.63498880985	1084.0427364798	1132.76661744541	798.027831061508	880.5834201213			10.9238206051731	10.5578248607858	10.3229599123515	10.6859457755364	10.6160657466187	9.92999552659772	10.3032584588747	10.3581268028426	10.0481515250021
Letm1	607.115	-0.437757	0.202199	-2.16498	0.0303895	0.424543			344.403257802457	362.983112363849	435.870966544296	731.073360569659	597.275824763118	836.213370597168	600.788042694757	839.746985784664	715.677716723307			9.00527975183285	9.0581684456273	9.24783240182571	9.82635912354036	9.59321498901687	9.9909344683216	9.98587325429348	9.59985622141839	9.80141472874493
Pole2	317.345	-0.50254	0.232029	-2.16585	0.0303225	0.424543			104.755990914914	105.696231952692	165.253877901018	170.927011062765	260.447319812848	478.237619877816	516.440952956823	476.194351768592	578.147663691779			8.00781785380714	8.01386642382345	8.3438468177372	8.37099331618724	8.73625725531585	9.34249795116204	9.3471264853429	9.43093839188499	9.55648232508235
Spcs3	4576.57	-0.272492	0.125852	-2.16518	0.0303737	0.424543			2894.42237911482	3785.5939917793	4553.90887692336	3929.26189286453	4755.66788773652	5083.03087167432	5108.9180231617	5210.12643699754	5868.1661964116			11.5877650338714	11.9548428932883	12.2101990414392	12.0061588316042	12.2703777905523	12.3973775727154	12.362972431854	12.3700470541089	12.5634593830319
Trim5	576.138	0.46058	0.212861	2.16376	0.0304826	0.424934			723.24684138516	1048.61788016223	573.397683723667	366.566361074364	696.195720268959	519.823499867191	423.215222193844	398.119933643829	436.05500226584			9.81373347690936	10.26199879457	9.54720933387723	9.06813521762205	9.76920420074979	9.15288628512966	9.43812113400522	9.21672861918588	9.24827955482837
Ccnd2	20634.1	0.20434	0.0945097	2.16211	0.03061	0.425711			20239.4314501911	19110.1568850255	16148.2984042874	15939.4586219976	15387.6784287504	24847.0013223005	25833.1459491225	24951.6304519948	23249.7487755194			14.3180751941789	14.2360201041639	13.9956027886841	13.9770376938988	13.9268049489345	14.6175625793061	14.6115451118616	14.667288120657	14.5164233730137
Tmpo	2204.6	-0.331325	0.153235	-2.16221	0.0306023	0.425711			733.291936404398	728.747704515927	1191.15882460197	1035.85887427194	1238.37691968705	3549.97302557951	3998.3480082789	3901.9329424643	3463.67157255706			9.82991766907664	9.8226191747841	10.4212213475893	10.2468409865626	10.4702805836854	11.9965370523138	11.8665138191184	12.0301995314892	11.8327568035609
Imp3	699.408	-0.544414	0.251931	-2.16096	0.0306984	0.426442			495.079683091032	382.45347088145	568.961338008203	510.721671609226	1240.8812208391	672.679707395706	753.944600376795	960.136546557199	709.811505930493			9.38470042742456	9.11146557545341	9.53849274504614	9.41870864097264	10.4728361226513	10.1534051689135	9.72931769352437	9.86262105343414	9.79179297517656
Auh	691.83	-0.425697	0.197235	-2.15832	0.0309026	0.427449			582.615511115823	532.653379445802	982.650575975181	840.21952426034	1177.02154146191	585.574147958501	489.805029881686	540.561047627175	495.368911393181			9.56514879686254	9.46503301835709	10.1818316329713	9.99160992074427	10.4061992388698	9.48136481369899	9.57085839637322	9.37304204051166	9.38533687454353
D330045A20Rik	78.4543	-1.00821	0.46716	-2.15817	0.0309146	0.427449			10.0450950192383	9.73517925880055	57.6724943010264	26.771700527903	61.3553782251421	158.475921040592	119.121767086029	122.773512471001	140.137257828334			7.01361098165146	7.00634258679564	7.64961029598581	7.30635364979885	7.68274165712852	8.1184122721103	8.31060310505678	8.09685154555023	8.21578153986517
Gm26738	179.859	0.466593	0.216142	2.15873	0.0308712	0.427449			239.647266887543	357.420152787392	225.144545059776	240.945304751127	212.865597923962	100.592871866192	102.844258540112	64.9626837831997	74.3053367089772			8.66019122558317	9.04254860215934	8.60438842766965	8.66507037673988	8.55517329255264	7.71411018057981	7.98063152385924	7.99541686164714	7.79095480927482
Tmem176b	21623.2	0.292571	0.135553	2.15836	0.0308998	0.427449			37894.4034532895	28542.1548469091	21444.186102122	30486.7888165443	24182.7840747381	14374.1032211925	13241.7532021035	11607.4608198312	12835.269214677			15.216766605596	14.8101812264245	14.4007565068345	14.9046759153227	14.5727475860317	13.525654978811	13.8297107480487	13.7129008133188	13.6685498079108
Maf	370.109	-0.503391	0.233322	-2.1575	0.0309671	0.427677			396.063746472826	253.114660728814	626.63383230923	724.89527583245	548.441952298209	191.070259410643	204.20874357605	180.584341158803	205.969178947691			9.14752099631056	8.70994464810886	9.64778397459422	9.81640211064147	9.49745322451565	8.41587224983885	8.46283401047503	8.51929914250783	8.52667688561395
Hoxb3	293.842	-0.377667	0.175097	-2.1569	0.0310133	0.427819			266.912524796904	240.598001681785	314.980545797914	337.735298967392	299.263987669571	270.30821993094	232.324440155362	382.6242476038	299.828551632715			8.7590269248568	8.66376670711005	8.91703976205493	8.98578302391216	8.86741276968263	9.111923939454	8.77083001768337	8.63231613603008	8.86922777230155
Gm973	576.252	0.369252	0.171349	2.15497	0.0311642	0.429258			769.167275758821	670.336628963124	480.234423698932	733.132722148728	479.573670616927	627.160027947876	534.938121759002	472.618424220893	419.1081710866			9.88625089880088	9.72528093065451	9.35163486825765	9.8296625913495	9.35014464421982	9.33436011540654	9.64874293708721	9.46977141172843	9.20648159532495
Tm2d1	333.782	-0.560372	0.260077	-2.15464	0.0311899	0.429258			341.533230654103	237.816521893556	515.72518942264	628.105281616186	762.559700798194	122.509754563295	147.237463665341	129.925367566399	118.627818254683			8.99692245729796	8.65327835418192	9.42941372276213	9.65046396666398	9.87604254352486	8.15950538986882	8.11686847845674	8.25338878937855	8.09390374921454
Prep	944.499	-0.327519	0.152074	-2.15368	0.0312652	0.429797			628.535945489484	553.514477857517	897.250920952507	636.342727932464	907.809167616898	1073.36528080685	1219.33336743961	1253.36260546852	1330.97804876957			9.65124738041662	9.50771122680832	10.0708581358219	9.66537334783464	10.0850564682444	10.4855052331197	10.2909474657955	10.450696555358	10.5618660609639
Ing4	419.389	-0.35804	0.166468	-2.1508	0.031492	0.431749			390.323692176118	362.983112363849	480.234423698932	521.018479504574	448.269906216344	399.561630708728	288.555833313984	483.34620686399	400.205936309754			9.13243079447597	9.0581684456273	9.35163486825765	9.44064980202591	9.27763825517459	9.35863153083527	9.156635644879	8.83251011128421	9.15830794540331
Pnpla2	5815.35	0.239782	0.111501	2.15049	0.0315161	0.431749			9211.35213264155	10559.8880160104	7608.33290202003	8204.49653101273	7467.82603540301	2582.25835879972	2230.75855754273	2096.08953087627	2377.11897348807			13.1979538642194	13.3914385637463	12.9280724904545	13.0344265031018	12.9018216709281	11.1539641797171	11.4333197063311	11.2369307598781	11.3219840360132
Zfp746	508.617	0.343363	0.159612	2.15124	0.0314573	0.431749			387.453665027764	492.321922516485	352.689484379354	310.963598439489	277.977427877174	708.083902521796	759.863694393492	616.847501978089	671.355235177601			9.1248226951981	9.37861726594169	9.02912258162184	8.90453000230296	8.7971047225598	9.62982850730933	9.78894681192844	9.87185610296247	9.72703725407957
Fam105a	129.23	-0.599978	0.279183	-2.14905	0.0316304	0.432816			90.405855173145	58.4110755528033	113.126815744321	135.917864218584	176.553231219286	119.699897807256	148.717237169515	157.936800023375	162.298498601187			7.91110230711952	7.65634896269067	8.06054821341162	8.19285470873485	8.39733666285034	8.30791947961512	8.10029209692667	8.2610795804999	8.32946297551324
Gucy1a3	1727.81	0.423981	0.197526	2.14645	0.0318367	0.434883			1558.42474155612	2980.35559308708	1480.63038253597	1173.83610006959	1372.35703132155	1770.7717276557	1744.65296142147	1714.6572591217	1754.64882825058			10.7647105585355	11.6275262583136	10.6985111441574	10.4027925190367	10.6009705011641	10.8890860581295	10.9312523416853	10.9117797562586	10.9192632973319
Mtmr4	645.761	-0.403769	0.18813	-2.14623	0.0318546	0.434883			413.283909362949	549.342258175174	877.287365232921	486.009332660393	614.805932827444	692.348704687978	574.15211961962	801.603758609207	803.019077416315			9.19181772317173	9.49927939515284	10.0436179140672	9.3645914861582	9.62605360536801	9.93532275361287	9.76275584824427	9.54868626896269	9.93742569979262
Med31	442.543	0.371801	0.173306	2.14534	0.0319257	0.435354			509.429818832801	415.831228340195	265.071656498948	319.201044755767	331.819902646177	588.38400471454	524.579707229782	528.641289134845	499.931519787592			9.41593126770326	9.19825045733243	8.75258370476283	8.93005875781646	8.96824758140261	9.45667303273356	9.57625940533964	9.4481584996161	9.39533847450987
Ctu1	184.865	-0.782515	0.365031	-2.1437	0.0320573	0.436648			86.1008144506143	90.3980931174337	227.362717917508	107.086802111612	398.183883175412	183.202660493734	190.890782038482	188.928172103434	191.629552565257			7.88030771615276	7.91104757992431	8.61308125911254	8.02275203579554	9.15305281399237	8.45338290055353	8.42776514275556	8.4620448667755	8.46528998695716
Kifc1	95.1854	-0.846022	0.39477	-2.14308	0.0321071	0.436825			28.7002714835381	12.5166590470293	28.8362471505132	67.9589321092922	22.5387103684195	162.971691850255	91.7459572588053	207.403797766546	233.996630513358			7.33275746649308	7.06786886272394	7.334582747052	7.73941287588239	7.24459852122662	8.53265762778593	8.33275434455981	7.92050904876826	8.6387346051811
C87436	1391.24	0.272132	0.127212	2.13921	0.0324189	0.438769			1948.74843373224	1738.42486764296	1477.30312324937	1721.62628010207	1432.46025897066	1122.81875971313	1188.25812385195	828.42321521695	1063.08775589774			11.0573458952092	10.9070972120814	10.6956104929869	10.8943906516639	10.6559335434237	9.97465117282414	10.3470944465804	10.4181519447548	10.2789964077659
Ctsl	2230.78	0.311444	0.145602	2.13902	0.0324344	0.438769			3685.11485848629	3047.11110800457	1981.93744838335	2660.69516015774	2277.6618977864	1612.85777796631	1628.49074134379	1582.94392778145	1600.17194403982			11.9178355454112	11.6576737404148	11.0796830643393	11.4737128845976	11.2647386718008	10.7849574834301	10.8092783007425	10.821826213823	10.7990146538341
Gss	1368.91	0.268869	0.125677	2.13936	0.0324064	0.438769			1819.59721205632	1725.90820859593	1286.54025748444	1626.89564746487	1426.19950609055	1108.20750458173	1291.84226914415	1098.40574506823	936.638323252634			10.9669604224557	10.8976402237965	10.5186463869223	10.8205509147745	10.6503056083509	10.3196530991459	10.330734176412	10.5238721524522	10.1231178939648
Sdf4	7989.68	0.274681	0.128345	2.14017	0.0323408	0.438769			12237.7957605806	10522.3380388693	7023.8443540077	9950.83515006364	8707.45510566608	6024.33288494734	6153.63811710874	5613.61026196292	5673.27763785033			13.6007804527296	13.3863878554557	12.8155858377653	13.3072507217312	13.1184302726741	12.5014602695553	12.6002164567272	12.629957703243	12.5162337376
Zfp605	223.872	0.531814	0.248488	2.1402	0.0323389	0.438769			292.742769132089	276.757238928759	115.344988602053	172.986372641835	161.527424307007	230.408253995188	279.677192288939	203.827870218847	281.578118055072			8.8462665082695	8.79295918986386	8.0741163156661	8.3807011206745	8.32568209834806	8.51769729181907	8.62492169826511	8.80285799895451	8.80926264439123
Osgin2	285.261	-0.431976	0.202131	-2.13711	0.0325889	0.440358			232.472199016659	196.094325070125	349.362225092756	335.675937388322	335.576354374246	227.598397239149	298.174361091117	251.506904188168	340.892027182413			8.63288457346998	8.48472552453118	9.01959915676505	8.97970416818584	8.97940952143293	8.70410389943883	8.61400142655421	8.8639027487261	8.99504823161384
Dfna5	7920.08	-0.243658	0.114045	-2.13651	0.0326382	0.440524			6803.3993551727	7778.40822778164	9632.41563470028	10331.8170421915	8350.59219149944	6557.64369724352	7183.56047601404	7403.3619995863	7239.55591953167			12.7707731046914	12.9592213538967	13.2611992530953	13.3604854882726	13.059335520142	12.8896161175643	12.7191166975288	12.8472050242282	12.8581284011943
Ccdc159	200.853	0.576716	0.270038	2.13569	0.032705	0.440925			261.172470500197	285.101678293445	232.908150061838	154.45211843021	95.1634437777714	195.566030220305	242.682854684582	148.996981154128	191.629552565257			8.73883090239526	8.82105296559535	8.63456024807431	8.29042863607621	7.94413103174375	8.26252795588595	8.48244141192103	8.67157302730909	8.46528998695716
Mettl7a1	5503.95	0.392803	0.18407	2.13399	0.0328437	0.442019			10653.5407746893	9221.99623787235	4146.87415752957	6738.23108671528	7012.04322573052	2895.83837277366	2922.5526707442	3221.91072047686	2722.57360906489			13.4039589271963	13.199587294072	12.080564895098	12.7572543688052	12.8132218197386	11.7337497131984	11.5884291883222	11.6009021404178	11.5047979371677
mt-Cytb	77728.8	0.277051	0.12984	2.13378	0.0328606	0.442019			108154.103058565	83682.2101687555	66365.5137304773	68461.4163345852	69792.3688063871	73841.3496346479	78511.6029242226	81355.9276377014	69394.6664741927			16.725211731911	16.3558410690964	16.0221891007656	16.0669229665793	16.0946265307098	16.3152591431466	16.1757757247996	16.2640368730887	16.0864040072398
Hn1l	3352.47	-0.266458	0.124933	-2.13282	0.0329396	0.442582			3159.89989033754	3042.93888832223	4142.43781181411	3935.43997760174	4326.18024016053	3162.21279324615	2435.70718787086	2789.22348720527	3178.18264730678			11.7072189394642	11.6558078980227	12.07908574781	12.0083250934931	12.1391123698007	11.537545805991	11.7082173170216	11.3546700417089	11.7150919751664
Abhd4	5005.82	0.212882	0.0999324	2.13026	0.0331502	0.442909			6166.25332823816	7187.34377278304	5455.59614359133	6003.03900298748	5332.90930328327	3992.80645033124	3879.96612794496	3407.85895295721	3626.62187235745			12.6328267308881	12.8479456670486	12.4615891338004	12.5952593262934	12.429853326598	11.8104967440308	12.0282858951375	11.9887562950531	11.8958461276182
Kbtbd7	184.469	-0.564784	0.264994	-2.1313	0.033064	0.442909			114.801085934152	107.086971846806	118.672247888651	137.977225797654	245.421512900568	163.533663201462	219.74636536988	310.509708725202	242.470046102978			8.07080438957878	8.02275311606973	8.09416920868105	8.20410023964018	8.68175665384644	8.90310909602426	8.33549514582246	8.58298450178202	8.67077835414447
Spdl1	195.644	-0.652477	0.306256	-2.1305	0.0331307	0.442909			68.8806515604914	86.2258734350906	73.1997043051489	146.214672113932	191.579038131566	328.753240456548	169.434066227955	343.885032503727	352.624448768041			7.74706681589516	7.8812150466147	7.78216476451494	8.24804402670916	8.46506836456632	9.00377454155135	8.95906616727348	8.36390741956363	9.02893707460555
Tmem53	392.17	0.524614	0.246067	2.132	0.0330072	0.442909			662.97627126973	549.342258175174	374.871212956672	378.922530548781	225.387103684195	311.332128569107	375.862470060267	407.059752513077	243.773648501381			9.71252436056135	9.49927939515284	9.09095781975881	9.10195383417767	8.60534185876811	9.1759717261263	8.90568258024106	9.09365649081245	8.67563867610769
Zbtb1	1117.97	-0.431507	0.202511	-2.13078	0.0331071	0.442909			746.20705857199	670.336628963124	1509.46662968648	1000.84972742776	1423.6952049385	1198.12292077498	1232.65132897717	1262.89841226239	1017.46167195363			9.85045716090043	9.72528093065451	10.7234072975422	10.204402478706	10.6480482310362	10.4951094166555	10.4285636740962	10.4644206370718	10.2246972902831
2810417H13Rik	866.589	-0.587484	0.275884	-2.12946	0.0332163	0.443294			279.827646964496	150.199908564351	327.180496515438	518.959117925504	676.161311052586	1634.21268931221	1416.88313024687	1263.494400187	1532.38461932285			8.80336604619787	8.26873627027833	8.95433303662819	9.43628916769731	9.73529467081577	10.4957075427764	10.8263916863484	10.6418897726306	10.7428901092556
Klhl36	212.062	-0.711768	0.334504	-2.12783	0.0333509	0.443672			146.371384566044	100.133272376234	324.962323657707	356.269553179017	421.974744119855	119.137926456048	184.971688021785	112.641717752521	142.092661425939			8.24886450463397	7.97758862494081	8.94762904974142	9.03929533266094	9.21364169898357	8.05755914784718	8.09694785338511	8.43573658849234	8.22625778263318
Sox6	1563.96	-0.426707	0.200542	-2.12777	0.0333565	0.443672			805.042615113244	976.299405668284	1110.19551529476	1690.73585641603	1783.06242025719	2195.06009781757	1627.75085459171	1640.75475646925	2246.75873364776			9.94042695468721	10.1738698711126	10.3329712071061	10.8707272998015	10.9403249827013	10.8315937881182	11.2153997124477	10.8212348053173	11.2464774316693
Thnsl2	387.03	0.465121	0.218525	2.12846	0.0332993	0.443672			724.681854959337	695.369947057182	472.47081869687	502.484225292949	374.393022230969	252.325136692291	131.699841871511	180.584341158803	149.262474617156			9.81605688982528	9.76782252636304	9.33402317498175	9.4009029348322	9.08965404224153	8.41587224983885	8.70707968460496	8.16948005268535	8.2639009333822
Adam10	6301.06	-0.272045	0.128198	-2.12206	0.0338325	0.445384			4391.14153698133	5173.55240610544	7328.84312194582	6079.23538141305	6785.4039714703	6514.93387455173	6902.40351022092	6890.21639649148	6643.80962346144			12.1597502473964	12.3875607245525	12.8753768594576	12.6129194800376	12.7670527259511	12.788588105247	12.7099475382949	12.7910713993949	12.7374396547355
Amot	130.318	0.600069	0.28358	2.11605	0.0343407	0.445384			133.456262398452	146.027688882008	127.544939319578	98.8493557953341	108.937100114028	124.195668616918	240.46319442832	99.5299834109573	93.8593726850239			8.17927012455505	8.24706432649917	8.14598901679391	7.9690430356846	8.03446650369993	7.97358152129331	8.12670078411572	8.66326032890976	7.93517822187294
Ap5s1	539.159	0.377453	0.177996	2.12057	0.0339583	0.445384			753.382126442875	725.966224727699	470.252645839139	753.726337939423	500.860230409323	455.196794478297	478.706728600379	404.079812889994	310.25737081994			9.86174032821991	9.8181331603929	9.32894982600336	9.8622793618678	9.39736548573607	9.16831976217243	9.29401348792794	9.34818695850934	8.90231849627408
Ccnb2	1157.07	-0.998767	0.472274	-2.1148	0.0344467	0.445384			320.00802704145	296.22759744636	683.19724018139	1575.41160798814	1383.62638650575	1771.3336990069	1417.62301699896	1379.71204548722	1586.48411885658			8.93253372635281	8.85760850130055	9.74729660824524	10.7787679600911	10.6114379754405	10.6078108264696	10.9316684257955	10.642559950191	10.7878573610076
Fam126a	598.347	-0.357204	0.168155	-2.12425	0.0336493	0.445384			297.047809854619	343.512753846248	454.725435835016	376.863168969711	554.702705178325	720.447272248367	861.22817942943	907.093621266329	869.502799734874			8.86026402876013	9.00269220402265	9.29290533176217	9.09637545046015	9.5101032826083	10.0840986955794	9.8091896948606	10.0213196193589	10.0328527085892
Glipr2	1658.29	0.36914	0.174121	2.12003	0.0340039	0.445384			1894.21791791351	2901.08341912257	1268.79487462258	2040.82732485784	1868.20865942678	1424.59737531171	1257.06759179605	1055.49461449584	1214.3056341125			11.0198742894512	11.5908866477135	10.5010160614203	11.1184828784479	11.0016514330133	10.2701020854989	10.648861857335	10.4892444488247	10.4454810646091
Gm14317	138.931	-0.601009	0.283526	-2.11977	0.0340258	0.445384			160.721520307813	107.086971846806	208.508248626788	189.46126527439	133.980111634494	59.0069918768163	103.5841452922	132.905307189482	155.12868540997			8.32171785574754	8.02275311606973	8.53724284197031	8.45574163285611	8.18217422864085	8.17620796951277	7.66175080532397	8.00023285955813	8.29384440188317
Kat2a	1766.45	-0.296014	0.139698	-2.11896	0.034094	0.445384			1765.06669623759	1421.33617178488	2527.60797138537	1968.74966959041	2144.93393672793	1565.65218446486	1378.40901913834	1590.69177080147	1535.64362531886			10.9270214932139	10.6459185407971	11.4044906159515	11.0708488270234	11.1846121750645	10.7912963701206	10.7707084398028	10.6066013616999	10.7456392520752
Kdelr2	4679.88	-0.232576	0.109544	-2.12314	0.0337423	0.445384			3350.75669570307	3446.2534576154	3643.34891882446	4726.23482396441	3921.735604105	5147.65757706321	5608.34158082052	6230.457763941	6044.15252019601			11.7873607136961	11.8258466847455	11.9021687019905	12.2617537435906	12.0035154331914	12.6473406921753	12.3805696476154	12.5001484574375	12.6048151267946
Lcorl	468.598	-0.518246	0.244879	-2.11633	0.0343166	0.445384			142.066343843514	228.081342634756	482.452596556663	226.529773697641	300.516138245594	703.026160360926	648.140794828334	725.91329218291	760.651999468214			8.22611739609814	8.61588494902571	9.35662591411005	8.60982390056975	8.87143494361472	9.81804765163754	9.78058120634545	9.68645547371625	9.87308148932515
Ldhb	7378.81	0.320636	0.15137	2.11823	0.0341558	0.445384			12203.3554348004	10628.034270822	6673.37304248608	10424.4883132496	7138.51043390888	5321.86869593762	4695.32132874499	4771.47932447979	4552.83137642286			13.5967752351105	13.4005597368783	12.7436729797951	13.3731427588816	12.8383563801341	12.2749894141306	12.426962860143	12.252640029507	12.2098708152042
Naa40	1653.78	-0.241644	0.114147	-2.11696	0.034263	0.445384			1433.57856060273	1622.99345643146	1934.24673194212	1746.3386190509	2063.54414928641	1464.49734124746	1425.76177127192	1539.43680928445	1653.61964237434			10.6569364881603	10.8174262744849	11.0474757757457	10.9130444836666	11.1331744414747	10.7488323801707	10.6843915315306	10.6499112905102	10.8417689773007
Ppp2r2a	1201.46	-0.375713	0.177266	-2.11949	0.0340494	0.445384			862.44315808032	745.4365832453	1227.75867675454	1033.79951269287	1625.29144767825	1315.5749331774	1328.8366067485	1402.35958662265	1271.66413964223			10.0230189244987	9.84924017680071	10.4593940792646	10.2443792739052	10.8192671913579	10.6286707124437	10.5470324758532	10.5598129740734	10.503881485551
Prkag1	2465.96	0.262058	0.123636	2.1196	0.0340402	0.445384			3068.05902159022	3159.76103942784	2093.95517769881	2973.7181201763	2501.79685089457	2339.48673507797	2164.16874985488	1926.82896028518	1965.83241679189			11.6670054162035	11.7071589816642	11.1526099433614	11.6244939236547	11.3906713668911	11.0424007796809	11.3005907146475	11.1965042745519	11.0688872600341
Psme3	1812.68	-0.327641	0.154344	-2.12279	0.0337712	0.445384			1656.00566460015	1148.75115253847	1861.04702763697	1834.89116695089	2267.64469317821	1989.37858327552	1622.5716473271	2072.25001389161	1861.54422491964			10.8436482427316	10.3756773818284	10.996592932834	10.977965369717	11.2588446788542	11.1387651974946	11.084643878574	10.817088107252	10.9969446958139
Rab3il1	616.152	0.384191	0.181632	2.11522	0.0344116	0.445384			1132.22571002558	1136.23449349144	624.415659451498	770.201230571978	668.648407596446	270.30821993094	328.50971792669	297.397974383639	317.427184011157			10.3575291126164	10.3619527951055	9.64373426242251	9.88784166112151	9.72236519602726	8.86139611309553	8.77083001768337	8.9583343819497	8.92460231843341
Rcn1	655.237	-0.484945	0.228861	-2.11894	0.0340951	0.445384			344.403257802457	305.96277670516	568.961338008203	358.328914758086	811.393573263103	881.17107869379	818.314747808376	969.076365426447	839.519944571602			9.00527975183285	8.88879090319582	9.53849274504614	9.0451125781498	9.94980544773566	10.1647607097889	10.0489583116155	9.959955807819	9.99060981835281
Rspry1	1170.97	-0.275762	0.130342	-2.11567	0.0343725	0.445384			889.708415989681	1019.41234238583	1333.1218874968	1070.86802111612	1327.27961058471	1226.22148833536	1093.55261958479	1294.48577226706	1284.04836242706			10.0606276932124	10.2270615738758	10.563918500932	10.2880527606691	10.5583183683703	10.5264705291657	10.4578111656854	10.314134543629	10.5161837194907
Rtcb	8903.26	0.240832	0.113507	2.12173	0.03386	0.445384			14335.7856060273	13456.7992154506	10110.4318855415	12630.064564433	9909.51965864846	5210.03639704728	4991.27602957984	4805.45063618293	4679.93261026716			13.825908808527	13.7358241155662	13.3297908307056	13.6456313254993	13.3013578178181	12.2848480006198	12.3973534869479	12.3376136954188	12.2480816588364
Runx3	590.787	-0.578253	0.273227	-2.11638	0.0343121	0.445384			249.692361906781	82.0536537527475	184.108347191738	391.278700023198	266.708072692965	929.500614897659	864.927613189866	1234.88697980541	1113.92824943546			8.69748038448925	7.85051234400947	8.43185263987478	9.13495303309557	8.75831287919616	10.466711607339	10.1137888469139	10.0264874380296	10.3371620611276
Siah1b	226.723	-0.479254	0.226256	-2.11819	0.0341592	0.445384			233.907212590835	169.670267081953	347.144052235025	282.132536332516	344.34140840641	127.005525372957	177.572820500913	206.211821917313	152.521480613164			8.63839219228035	8.36503121154023	9.01321275312734	8.811124779177	9.00510019541185	8.52769041402237	8.14290418475973	8.40205111402022	8.28062799977745
Slc9b2	212.802	0.456314	0.214846	2.12391	0.0336775	0.445384			311.397945596388	253.114660728814	245.108100779362	187.401903695321	200.344092163729	227.598397239149	193.110442294743	119.197584923302	177.941727382024			8.90588831851009	8.70994464810886	8.68059527139422	8.44660506859785	8.50295067026219	8.097303340174	8.61400142655421	8.47176978506285	8.40375248236936
Tnfaip8	7128.49	0.214859	0.101605	2.11466	0.0344591	0.445384			9597.37078409514	8580.86514668563	7582.82391415611	8925.27308368705	7440.27872273049	6177.18909247586	5778.51553380056	4971.13527922632	5102.95158854897			13.2560398959273	13.0977435779203	12.9233420207071	13.1533449491407	12.8966185250886	12.3319870915316	12.6353091982039	12.5419270386823	12.3684195807017
Tspan14	8016.85	0.243003	0.114841	2.116	0.034345	0.445384			11897.6975435007	11544.5318610433	8980.27281452714	9355.67965371256	9894.49385173618	5837.19642499515	4947.6227112067	4225.55438553106	5468.61206130104			13.5607329964791	13.5179355376439	13.162028976082	13.2199462011724	13.2992086755927	12.1065490361331	12.5560573413519	12.3253906211593	12.4649153827172
Zfp1	1229.81	0.323621	0.152337	2.12438	0.0336386	0.445384			1914.30810795199	1319.81215951453	1354.19452964526	1462.14672113932	1240.8812208391	951.97946894597	1197.13676487699	734.853111052158	892.96764290613			11.0337935544275	10.5511283789304	10.5839376985181	10.6823226152941	10.4728361226513	9.8324163957886	10.1429642486873	10.4275262478175	10.0650574570581
Zfp456	197.756	0.54368	0.256765	2.11742	0.034224	0.445384			132.021248824275	214.173943693612	138.635803608237	148.274033693001	179.057532371333	275.927933443017	364.024282026873	175.816437761871	151.869679413962			8.17127766779675	8.56050826327934	8.20767402614098	8.25878130486559	8.40888432013826	8.39391861482684	8.79013421955416	9.06107199826029	8.27730114260626
Cyp20a1	1168.62	0.266644	0.126203	2.11282	0.034616	0.446441			1351.78278687464	1343.45473771448	1262.14035604939	1151.18312269983	1156.98713224554	1081.79485107497	1314.77875845885	851.070756352377	1004.4256479696			10.5816606529282	10.5737697748866	10.4943482793286	10.3783288191748	10.3846367826263	10.0070329887091	10.3006754825441	10.5462615461797	10.2087956592203
Thoc3	1227.85	-0.32745	0.154976	-2.11291	0.0346087	0.446441			1670.35580034192	1212.72518766773	1396.33981394216	1958.45286169506	1714.19413857591	653.010710103434	657.759322605467	808.159625779989	979.657202399936			10.8548990103846	10.4438376597796	10.6231556726806	11.0639132469167	10.8887328502929	9.9450376165301	9.69506625641241	9.70341210349734	10.1780847155269
Cdk5	1183.34	0.275819	0.130654	2.11106	0.0347672	0.447905			1539.76956509182	1500.6083457494	1221.10415818135	1377.71289639747	1278.4457381198	877.237279235336	1197.87665162908	802.79573445844	854.511372153238			10.7491121573995	10.7158052790019	10.4525289546794	10.6059548041062	10.510631284064	9.9370940538335	10.043548910753	10.4283046719039	10.0118884095939
Edem2	3700.32	0.203933	0.0966225	2.11062	0.0348049	0.447905			5091.42816117966	5258.38753964641	4480.70917261821	4505.88313500398	4888.39584879499	2331.61913616106	2606.62102760299	2008.47930595764	2131.38992138908			12.3652711080912	12.410229900787	12.187729409347	12.1954964715677	12.3086394679942	11.0973000117764	11.2960776237876	11.4459877097378	11.1761790669072
B3gnt1	587.768	0.351258	0.166585	2.10859	0.0349801	0.449673			848.093022338551	773.251381127587	760.833290202003	691.945490567339	772.576905406381	395.065859899065	478.706728600379	246.143012866619	323.293394803971			10.0028173385676	9.89252399331352	9.87336314790217	9.76207827165226	9.89148992876613	8.68442631738008	9.14490956256818	9.34818695850934	8.94256289869008
Cat	5447.65	0.257254	0.122257	2.1042	0.0353608	0.452352			6827.79458593371	7836.81930333445	5089.59762206558	5696.19412770613	6418.52385269548	4825.08602146995	4170.74162151521	3720.75261338088	4443.328774957			12.7758013170549	12.9697658627621	12.3647703281123	12.5218678049896	12.6890328844965	11.9310702734168	12.2905156602647	12.0884967357936	12.1761184665152
Hnrnpr	6945.33	-0.196803	0.0935707	-2.10325	0.0354437	0.452352			5884.99066769949	6352.89983631442	7718.13245847775	7178.93446463614	7407.72280775389	6688.58302207493	6822.49574099551	7421.24163732479	7032.93493938477			12.5674647055672	12.6746212728992	12.94825879702	12.8462988889353	12.890445053791	12.8930117940645	12.7468694756266	12.7747106373455	12.8174042376514
Jmjd6	1259.41	0.298838	0.142103	2.10296	0.0354689	0.452352			1733.4963976057	1311.46772014985	1184.50430602877	1416.84076639979	1185.78659549407	1093.03427809912	1415.4033567427	1040.59491638043	953.585154431874			10.9033809267848	10.5430510330985	10.4141699991162	10.6418513906481	10.4155314639931	10.2524862659086	10.3135438673282	10.6405484764431	10.1450255620015
Naa50	1790.89	-0.427503	0.203293	-2.1029	0.0354748	0.452352			1004.50950192383	980.471625350627	2028.51907839572	1309.75396428818	2172.48124940044	2010.17152327021	2453.46446992095	2100.26144634858	2058.38818707851			10.2088985152428	10.1791051356985	11.1104596565512	10.5413864757128	11.2016132777883	11.1566075616833	11.09841591957	11.3644318702849	11.129853092109
Nxpe2	183.041	-0.684899	0.32572	-2.10272	0.0354899	0.452352			252.562389055135	158.544347929038	237.344495777301	240.945304751127	151.51021969882	62.378819984063	96.1852777713281	214.555652861944	233.344829314157			8.70794126815323	8.31094329500827	8.65148999527637	8.66507037673988	8.27546248491364	8.56206054664284	7.69174619270409	7.95109475929998	8.63623654635355
Sbf2	200.112	-0.520884	0.247578	-2.10392	0.0353852	0.452352			190.856805365528	196.094325070125	352.689484379354	273.895090016238	182.813984099403	147.798465367645	95.445391019241	177.60440153572	183.807938174838			8.46189541890717	8.48472552453118	9.02912258162184	8.78318380168468	8.42600686874755	8.40219685461858	8.25631028537518	7.94605696141956	8.43049833503493
Slc22a17	374.547	0.458246	0.217933	2.10269	0.0354928	0.452352			388.888678601941	367.155332046192	194.090125051531	426.287846867379	275.473126725128	539.492497159463	489.805029881686	360.572694392989	329.159605596785			9.12863204594556	9.06976645740098	8.47603820413561	9.22434508491409	8.78858238254408	9.05142247692767	9.47916907295352	9.37304204051166	8.96028640888162
Tmem154	1012.81	0.281505	0.133727	2.10508	0.0352846	0.452352			1288.64218961086	1549.2842420434	1160.10440459372	1167.65801533238	1006.72906312274	745.735983052717	825.713615329248	618.635465751938	752.830385077795			10.5207203754672	10.7570889846062	10.3880132623165	10.3961620304803	10.2116183535452	9.6331261676785	9.84971321038925	9.97072696033552	9.86087587484799
Suz12	1057.05	-0.327135	0.155873	-2.09873	0.0358405	0.456295			454.899303014079	456.162685269512	800.760401641175	580.739965297588	603.536577643234	1619.60143418081	1581.13798921022	1860.07831272813	1556.50126369331			9.29331419410397	9.29628150556167	9.93406816905537	9.56151725555619	9.60503155072703	10.9959073275494	10.8147046081818	10.7834759237568	10.7631100760869
Nudt5	3277.83	-0.26604	0.126915	-2.09621	0.0360634	0.458152			2638.98996291133	2123.65981831264	3068.84214867193	2874.86876438097	3602.43720721906	3738.79539958532	3624.7051984749	3813.72672962105	4014.44358588237			11.4626481505778	11.1713436990642	11.6673531065035	11.5785621919022	11.8866553519919	11.9650363796049	11.9377247267709	11.8951198787442	12.0357433664074
Wasf2	2738.01	-0.252648	0.120525	-2.09623	0.0360616	0.458152			2011.88903099602	2371.21151946499	2966.80619721626	2273.53518329269	2891.21568003782	2916.06934141714	2753.11860451625	3171.84773480907	3286.38164637424			11.0995476196664	11.3186467192998	11.6213294054698	11.2623134909586	11.5862598377559	11.7123688644943	11.597884975643	11.5198984832682	11.7608245277669
Fbxw10	393.219	0.373668	0.178311	2.09559	0.0361184	0.458361			516.604886703686	500.666361881171	339.380447232963	504.543586872018	434.496249880088	332.687039915002	396.579299118707	232.435290600439	281.578118055072			9.43128735693672	9.39694259104166	8.99061958316384	9.40537579909476	9.2444876387809	8.63274260795174	8.97083242255238	9.14886822702541	8.80926264439123
Zfp473	157.047	0.666906	0.318638	2.09299	0.0363502	0.460811			276.957619816143	271.194279352301	165.253877901018	92.6712710581258	113.945702418121	157.351978338177	97.6650512755024	154.956860400293	83.430553497799			8.79364086762438	8.77389254201125	8.3438468177372	7.92695630433344	8.06557613385036	8.29297782769771	8.30500163735828	7.96110072534536	7.8607448061867
Caprin1	4888	-0.343728	0.164448	-2.09019	0.0366007	0.463265			3099.62932022211	3656.25518162667	5543.21397147173	3649.18871811109	6105.48620868965	5356.71091971251	5424.10977955082	5555.2034453505	5602.23130713736			11.6809558133241	11.907028187198	12.4838334588848	11.9043695420565	12.6189539282051	12.4868508166752	12.4360650250552	12.4535108429341	12.4986256069728
Gfpt1	1017.24	-0.352832	0.168823	-2.08996	0.0366217	0.463265			644.32109480543	859.477254562678	1325.35828249474	871.109947946382	959.147341233854	1115.51313214743	977.390399507111	1312.36541000556	1090.4634062642			9.67966454857873	10.018867140647	10.5564718766858	10.0350819137412	10.1521430760498	10.5439221802125	10.3389377435583	10.1752406999941	10.3106106107049
Usb1	1762.6	0.268229	0.1284	2.089	0.0367076	0.463857			2270.19147434786	2073.59318212452	1730.17482903079	2193.22008170898	2076.06565504664	1629.15494715134	1550.06274562256	1096.61778129438	1244.28848927577			11.260345462657	11.139625824462	10.9008708799995	11.2142811484302	11.1412087009445	10.3176224624588	10.8223569212816	10.7577397001105	10.4763057876344
Lrp12	211.665	0.47866	0.2293	2.08748	0.0368446	0.464413			220.992090423243	275.366499034644	171.908396474213	109.146163690681	160.275273730983	276.489904794225	237.503647419972	205.615833992696	247.684455696591			8.58795560639725	8.78821829617307	8.37562909520418	8.03578242431231	8.31951720201374	8.52519950238111	8.79204919500372	8.65209324677297	8.690111625464
Recql4	147.525	-0.581978	0.278726	-2.08799	0.0367985	0.464413			70.3156651346683	41.7221968234309	100.926865026796	53.543401055806	78.8854862894684	195.004058869098	184.971688021785	354.016827222207	248.336256895792			7.75886618581305	7.4902299560422	7.98283752906306	7.61100536198062	7.82657701699499	9.03290314016815	8.48000714083935	8.43573658849234	8.6925082217538
Slc25a26	351.287	0.513722	0.246128	2.08721	0.0368687	0.464413			505.12477811027	477.023783681227	174.126569331945	395.397423181337	330.567752070153	284.919475062342	415.076467920885	321.237491368299	258.113274883816			9.40663552551321	9.3443786963538	8.3860433031907	9.14577780556363	8.96450627743716	8.93629566717205	8.82044585466342	9.19634760714985	8.72793897512918
Dpp8	971.287	-0.399632	0.191567	-2.08612	0.0369676	0.464572			404.673827917887	642.521831080837	953.814328824668	677.529959513853	954.138738929761	1276.79890994406	1244.48951701057	1267.0703277347	1320.54922958235			9.16984850524026	9.67645429396694	10.1453195234036	9.73763734495671	10.1457355396341	10.4992910579789	10.5089951028689	10.4765102340539	10.5518396706607
Dscr3	1561.07	0.232663	0.111547	2.08578	0.0369986	0.464572			2129.56014407853	2182.07089386544	1615.93892685761	1703.09202589044	1855.68715366654	1144.17367105903	1237.83053624178	1131.18508092214	1050.0517319137			11.1750359645711	11.2074847777791	10.8117601045354	10.8802394949463	10.9927953873966	10.3563785374831	10.370673428853	10.4697224139828	10.2636921959348
Oplah	351.885	0.343065	0.164452	2.08611	0.0369687	0.464572			482.16456092344	445.036766116597	421.452842969039	335.675937388322	325.55914976606	346.736323695197	296.694587586943	250.314928338935	263.327684477428			9.35597882848333	9.26992802104639	9.21234087542686	8.97970416818584	8.94943612934442	8.69975669232699	9.01203556122444	8.85912108247733	8.74645034959002
Cdc20	544.407	-0.529907	0.254282	-2.08393	0.0371661	0.465203			274.087592667789	296.22759744636	320.525977942243	710.479744778964	658.63120298826	756.413438725664	550.475743552832	627.575284621186	705.248897536082			8.78384355169459	8.85760850130055	8.93411984945164	9.79289233634171	9.70493909803342	9.6494992574106	9.8664803015295	9.50157515178863	9.7842637686925
Prkcdbp	239.038	-1.30062	0.624069	-2.0841	0.0371514	0.465203			120.54114023086	58.4110755528033	304.998767938121	109.146163690681	738.768839853752	180.392803737696	173.873386740478	266.40660230358	198.799365756474			8.10528006830945	7.65634896269067	8.88573544163045	8.03578242431231	9.83866431387807	8.75725929086034	8.4149977710058	8.38485905795165	8.49635650695445
Rcsd1	2459.28	0.271641	0.130314	2.08451	0.0371137	0.465203			3250.30574551069	3938.57538013188	2621.88031783897	2366.20645435081	3184.21891482727	1772.45764170932	1752.05182894235	1609.16739646458	1638.62821479271			11.7457370638622	12.0094232357112	11.4538657662098	11.3158131220479	11.7176819302418	10.8063001117374	10.9325002325428	10.9173227654527	10.8299048785823
Cep78	202.788	-0.586435	0.281516	-2.08313	0.0372391	0.465626			147.806398140221	91.7888330115481	173.017482903079	265.65764369996	309.281192277757	181.516746440111	226.405346138665	228.85936305274	200.754769354079			8.25635154533859	7.92080865008159	8.38084718942187	8.75463814621865	8.89925562224063	8.61891350778009	8.42012045341799	8.60933659892239	8.50469800389945
BC026585	2732.95	0.28244	0.135755	2.08052	0.0374782	0.466598			3799.91594442044	3696.58663855598	2219.28194416065	3132.28896176465	2946.31030538284	2378.2627583113	2164.90863660697	2211.71118825187	2047.30756669208			11.9600412528176	11.9221090798713	11.2300438843279	11.6952467800892	11.6119045857415	11.2254827144041	11.3226293045139	11.1969597580548	11.1226891473162
Il15	771.277	0.294982	0.141809	2.08014	0.037513	0.466598			895.448470286388	802.456918903989	606.670276589643	648.69889740688	793.863465198777	785.073977637261	964.072437969543	736.045086901391	709.159704731291			10.0684200309637	9.93659079229239	9.61090890695852	9.68744496649979	9.92376631985346	9.83432123335748	9.91052805824572	10.1584157826328	9.79071983085809
Mlf1	83.7317	-0.89893	0.432069	-2.08053	0.0374773	0.466598			21.5252036126536	13.9073989411436	66.5451857319536	47.3653163185976	73.8768839853752	183.764631844942	76.9482222170625	120.389560772535	149.262474617156			7.22891913886085	7.09597626337434	7.72755586012234	7.54997728179142	7.78755760971332	8.10438291223212	8.43030297991277	7.8116617118388	8.2639009333822
Pgd	3059.55	0.258371	0.124207	2.08016	0.0375112	0.466598			4924.96658657514	4161.09376319018	3049.98767938121	3560.6361702111	3489.74365537696	2218.66289456829	2024.33015371041	2085.95773615779	2020.58371752482			12.3190057465026	12.085295730694	11.6589587545888	11.8706303680086	11.843038589797	11.1475242330867	11.2296714666778	11.1077188298761	11.1052630901938
Tmem109	2229.91	0.306102	0.147108	2.08079	0.0374528	0.466598			3472.73284950811	3905.19762267314	2604.13493497712	2578.32069699497	2441.69362324545	1447.07622936002	1106.13069437027	1121.64927412827	1392.24736149452			11.8363385334021	11.9976898415418	11.4447000970958	11.4312617100484	11.3579684090369	10.3457918490128	10.6689867855699	10.3283934734759	10.619394196026
Abhd17c	338.089	-0.514571	0.247618	-2.07808	0.0377017	0.467358			216.687049700713	86.2258734350906	250.653532923692	278.013813174377	180.309682947356	464.750307448829	417.296128177147	559.632661214904	589.228284078205			8.5706937327053	7.8812150466147	8.70099307669795	8.79722814033744	8.41461808507265	9.51998438826191	9.31628409387057	9.20193614697789	9.57787818795334
Axl	666.424	0.400642	0.192716	2.07892	0.0376243	0.467358			720.376814236806	1125.10857433852	472.47081869687	753.726337939423	791.35916404673	620.416371733383	568.97291235501	498.245904979403	447.135622652266			9.80907515061536	10.3496414544712	9.33402317498175	9.8622793618678	9.92000706336413	9.39165186124544	9.63640312652844	9.53851555731569	9.27493817836512
Dmap1	1133.78	0.33405	0.160727	2.07837	0.0376755	0.467358			1538.33455151764	1460.27688882008	851.778377369006	1124.41142217193	1169.50863800577	1122.25678836193	988.488700788418	820.675372196935	1128.26787581789			10.7479052246006	10.680674733029	10.0080329461222	10.348866478668	10.3981513985664	9.96340126395657	10.3464686594055	10.1891111927204	10.3531481694677
Tsen54	772.349	-0.398236	0.191666	-2.07776	0.0377314	0.467358			866.74819880285	661.992189598438	1218.88598532362	885.525478999868	1507.58929353206	432.155969078779	443.932051252284	428.515317799271	505.797730580406			10.0290237637441	9.71081000925819	10.4502332363238	10.0549221615648	10.7217995638765	9.22984029758748	9.23877483629748	9.26728363553523	9.40809271797357
Ugt1a7c	215.8	0.493556	0.2377	2.07638	0.0378591	0.468452			350.143312099165	205.829504328926	173.017482903079	238.885943172058	174.04893006724	215.796998863785	248.601948701279	137.077222661797	198.799365756474			9.02184084593975	8.52609309256021	8.38084718942187	8.65732095114778	8.38568027126436	8.19919879354726	8.56709568457918	8.69348387630019	8.49635650695445
Prpsap1	670.276	-0.372032	0.179339	-2.07446	0.0380369	0.470163			515.169873129509	421.394187916653	694.288104470049	409.812954234823	626.075288011654	796.313404661416	628.163852521981	1020.92731486808	920.343293272595			9.4282296746982	9.21219460234634	9.76601034852521	9.18300367334157	9.64676534145773	10.2288950738787	9.92743434306546	9.65057053773873	10.1017298391559
Ftl1	56254	0.330353	0.159306	2.0737	0.0381069	0.470539			93614.5455250045	76654.8014837956	44008.5494973986	75296.4374155167	56401.8705463939	42309.1371183797	39936.1273306554	37625.3136689649	40439.0500008628			16.5173129936835	16.22958981318	15.4315865693712	16.2038583048427	15.7882108052588	15.2065357921812	15.375015836205	15.2921160827963	15.3100875956189
Rasl12	151.442	1.02637	0.495109	2.07302	0.0381708	0.470839			218.12206327489	193.312845281897	13.3090371463907	251.242112646474	92.6591426257248	242.209652370551	179.052594005088	79.8623818986125	93.2075714858223			8.57647357797986	8.47265283134833	7.08407007596245	8.70313943910134	7.92687204787945	7.83401679593398	8.66980532609676	8.40886165419045	7.93067540251257
2700038G22Rik	267.313	-0.482291	0.232947	-2.07038	0.0384163	0.471971			149.241411714398	140.464729305551	231.799063632972	310.963598439489	286.742481909337	320.323670188431	321.110850405818	370.108501186853	275.060106063056			8.2637920656882	8.21754246069297	8.63029295191999	8.90453000230296	8.82650771956141	9.07791628471744	8.93350054478314	8.93590865539995	8.78717154052192
Cyp4b1	204.423	0.784189	0.378752	2.07045	0.03841	0.471971			522.344941000393	534.044119339916	114.235902173187	341.854022125531	152.762370274844	44.3957367454142	42.1735448689669	62.5787320847336	25.4202467688606			9.44345132567183	9.46791923244379	8.06735259359766	8.99785914893578	8.2818552028468	7.69349519951371	7.51905977468726	7.49516703250357	7.28724070710712
Mff	918.032	-0.876166	0.423374	-2.06948	0.0385007	0.471971			414.718922937125	468.679344316541	932.741686676216	551.908903190616	2000.93662048525	832.279571138714	928.55787386936	1150.85268243448	981.612605997541			9.19544526703101	9.32534009879697	10.1180325404086	9.50447247247725	11.0923155358615	10.3779688478984	9.98021753099575	10.1125520894484	10.1805334833722
Rfc4	1306.42	-0.315986	0.152651	-2.06999	0.0384537	0.471971			1112.1355199871	806.629138586332	1038.10489741848	1245.91375533702	1486.30273373967	1468.99311205712	1322.17762597972	1521.55717154595	1755.95243064899			10.3351508445208	9.94277560442303	10.2495209934367	10.4779578567514	10.7034427179143	10.7337185646365	10.6883402208235	10.5534098636957	10.9202363885269
Rnf115	884.079	-0.410355	0.19821	-2.07031	0.0384236	0.471971			726.116868533514	661.992189598438	1035.88672456074	782.557400046395	1516.35434756423	726.066985760445	836.811916610555	852.26273220161	818.662306197152			9.81837648639981	9.71081000925819	10.2468742490352	9.90671481903791	10.7292904862137	10.0087169944232	9.81829591835691	9.98673182590131	9.96046361363598
Slc8a1	98.2466	-0.722683	0.349138	-2.0699	0.0384613	0.471971			51.6604886703686	52.8481159763459	164.144791472152	61.7808473720838	106.432798961981	78.6759891690884	119.861653838117	134.097283038715	114.717011059474			7.59284387197859	7.60434148170073	8.33846872490998	7.68649539748218	8.01858185491926	8.18282281829296	7.82497450346201	8.10125288424325	8.07029157725981
Mettl9	423.21	-0.340323	0.164571	-2.06794	0.0386455	0.472771			304.222877725504	265.631319775844	331.616842230902	424.228485288309	420.722593543831	517.57561446236	436.533183731412	574.532359330316	533.825182146073			8.88327113906229	8.75454592473521	8.96764156270739	9.21924497912371	9.21051867895309	9.54943006143852	9.43335194890007	9.24944071742652	9.46746526653477
Nudt19	923.45	-0.378437	0.182985	-2.06813	0.0386276	0.472771			1133.66072359975	746.827323139414	860.651068799933	1363.29736534398	1429.95595781862	615.358629572513	588.209967909276	727.70125595676	845.386155364416			10.3591142214211	9.85143612286283	10.0205117422527	10.5924996620618	10.6536850209387	9.82093311755353	9.62707655553039	9.57592548238028	9.99897426468809
2810408I11Rik	80.9607	-0.88642	0.42974	-2.06269	0.0391422	0.475425			7.17506787088452	13.9073989411436	28.8362471505132	37.0685084232503	53.8424747690022	178.144918332864	108.023465804722	140.653150209497	160.994896202784			6.94109394951231	7.09597626337434	7.334582747052	7.43751540441054	7.61385682035365	8.21855447665006	8.40468858603004	8.02869752771083	8.32306403908747
Abcb1a	376.715	0.406711	0.19696	2.06494	0.0389283	0.475425			430.504072253071	589.673715104491	474.688991554602	294.488705806933	316.794095733897	346.174352343989	364.76416877896	267.002590228197	306.346563624731			9.23472810086727	9.57873148357832	9.33907799132998	8.85196106026799	8.92264953286422	8.75934135394443	9.01041135797901	9.06313158242162	8.89000538686757
Ccdc166	480.199	0.313407	0.151854	2.06388	0.0390296	0.475425			688.806515604914	657.819969916095	515.72518942264	510.721671609226	646.109697228027	383.82643287491	349.22654698513	307.52976910212	262.024082079025			9.75679225124462	9.7035183736714	9.42941372276213	9.41870864097264	9.68284853248852	8.89374267423768	9.11514624584051	9.01920938691188	8.74184694096757
Fam129b	536.242	-0.431854	0.20945	-2.06185	0.0392222	0.475425			561.09030750317	404.70530918728	889.487315950446	543.671456874338	872.748951488245	316.951842081185	420.255675185495	446.394955537767	370.874882345685			9.5228926081703	9.16992947707991	10.0603266852889	9.48773671674606	10.0373517057601	9.27317221821883	8.92313637387505	9.2093523056055	9.0800232957529
Kcnab1	158.143	0.559491	0.271121	2.06362	0.0390537	0.475425			218.12206327489	221.127643164184	77.6360500206125	137.977225797654	160.275273730983	160.161835094216	171.653726484216	118.601596998686	157.735890206776			8.57647357797986	8.5884953732753	7.81698235265005	8.20410023964018	8.31951720201374	8.09374705273394	8.31895714708951	8.37442778379411	8.30691787466253
Kctd21	154.719	0.501138	0.242988	2.0624	0.0391697	0.475425			219.557076849066	240.598001681785	150.835754325761	160.630203167418	220.378501380102	146.112551314021	98.4049380275895	81.650345672462	74.3053367089772			8.5822274503026	8.66376670711005	8.27200495434957	8.32126785134345	8.58550946850914	7.84749597697001	8.24750906349015	7.96606940965487	7.79095480927482
Kif5a	229.576	-0.480873	0.233079	-2.06313	0.0391001	0.475425			241.08228046172	382.45347088145	459.16178155048	345.972745283669	319.298396885943	61.8168486328552	56.2313931586226	103.701898883273	96.4665774818301			8.66558418194377	9.11146557545341	9.30330006483111	9.00982819947158	8.93035757359505	8.00099739659904	7.68681234368161	7.63631972943421	7.95300396783847
RP24-325N3,1	427.017	-0.330223	0.160014	-2.06371	0.0390452	0.475425			206.641954681474	244.770221364128	253.98079221029	265.65764369996	326.811300342083	596.813574982656	527.53925423813	688.962040856686	731.972746703346			8.52948510834748	8.67934206048783	8.71308038954621	8.75463814621865	8.95321953167614	9.75705462234119	9.59233857525517	9.45436791372488	9.82780279913634
Reep2	969.495	-0.299245	0.145126	-2.06197	0.0392106	0.475425			1307.29736607516	945.703127997768	1351.97635678752	1233.55758586261	1364.84412786541	547.92206742758	545.296536288222	799.219806910741	629.639958428702			10.5389970204377	10.1348781731927	10.5818435455472	10.46534976091	10.5939494449414	9.93177349566335	9.49639760628963	9.49105427095033	9.65325367898169
C030034L19Rik	573.004	-0.452138	0.219337	-2.06138	0.0392666	0.475478			309.962932022211	540.997818810488	779.687759492723	881.406755841729	603.536577643234	472.055935014531	539.377442271525	541.157035551792	488.850899401166			8.90139539895611	9.48226133064146	9.90235403161652	10.0492817401393	9.60503155072703	9.48258799578351	9.33307567673076	9.47893244288129	9.37092265231873
Bora	1256.25	-0.267677	0.129947	-2.0599	0.0394086	0.476354			1017.42462409143	877.556873186164	1237.74045461434	1227.3795011254	984.19035275432	1234.65105860348	1483.47293793471	1644.92667194157	1598.86834164141			10.2246523489537	10.0439891567493	10.469630368248	10.4590037874445	10.1837551963603	10.8349013800974	10.4664700215728	10.700984598102	10.7979557847547
Tcp11l2	5865.18	0.233727	0.113472	2.05979	0.0394191	0.476354			8086.30149048686	8839.5427669909	8177.29424002823	7423.99849254541	7972.4427175404	3616.28564502203	3342.06845917761	2392.29552941067	2936.364402403			13.0139548728376	13.1397036710832	13.0297406840135	12.8935346615958	12.9939556621599	11.330522456763	11.8919252744132	11.7838077203289	11.6073087436649
Erdr1	986.623	-0.48874	0.237584	-2.05712	0.0396743	0.478498			1419.22842486096	595.236674680948	1288.75843034217	2125.26114959968	1280.95003927184	413.610914488922	553.43529056118	578.704274802632	624.425548835089			10.6440130258967	9.58934468124491	10.5208349832092	11.1723467069023	10.5131158145024	9.55756493843383	9.19264519784303	9.5075516667523	9.6437523433885
Srsf11	3643.6	-0.341925	0.166217	-2.0571	0.039677	0.478498			2475.39841545516	2081.9376214892	4004.91109463474	2738.95090016238	4051.95926401142	4302.45266484672	4501.47099969816	4424.01836442836	4211.28754804124			11.3763990636722	11.1449609632633	12.0324626450735	11.5129140760852	12.0485827945561	12.1700835112588	12.1314999520385	12.194138192043	12.1018720486551
Atg9a	456.443	-0.344621	0.167832	-2.05337	0.0400366	0.479624			350.143312099165	439.473806540139	613.324795162839	568.383795823171	483.330122344997	417.544713947376	357.365301258088	405.867776663844	472.555869421127			9.02184084593975	9.25655994967694	9.62330858177459	9.53735397477828	9.35859545642502	9.17291606976352	9.20256060768031	9.04239368903936	9.33421733103322
B4galt1	2429.05	-0.271178	0.132075	-2.0532	0.0400527	0.479624			1315.90744752022	1353.18991697328	1707.99310045348	2049.06477117411	1739.23715009637	2991.37350247898	3712.01183522118	3645.06214695458	3347.65095909918			10.5473543239948	10.5829896339489	10.8839951185263	11.1238276157148	10.9077087869473	11.9028147132694	11.6325457461102	11.9278354591377	11.7860916505482
Fli1	9777.32	-0.254779	0.124056	-2.05375	0.0399999	0.479624			7648.6223503629	9101.0018670844	12786.6574383949	9643.99027478229	10659.5578536864	8935.90645555482	9574.87445875967	10009.0212060097	9636.22892899578			12.9355124354224	13.180909766591	13.6631533740534	13.2628992434671	13.404759642469	13.3155092887561	13.1550279572527	13.2527182001248	13.2617595405337
Rapgef3	758.931	0.339387	0.165115	2.05545	0.0398352	0.479624			994.464406904595	1209.9437078795	1184.50430602877	794.913569520812	802.62851923094	497.34464581888	567.493138850836	380.83628382995	398.25053271215			10.1965239738231	10.4409407820676	10.4141699991162	9.92533968812378	9.93684570211961	9.10711739356269	9.38967669056313	9.53559599933475	9.15322635226888
Ric1	728.71	-0.349968	0.170331	-2.05463	0.039915	0.479624			410.413882214595	421.394187916653	740.869734482417	634.283366353394	545.937651146162	839.023227353207	1031.40213240947	1024.50324241578	910.566275284572			9.18453371610336	9.21219460234634	9.84200513902396	9.66166081015495	9.49236092190647	10.2332135205796	9.98989929505265	10.2415081372183	10.0887408889249
Rtfdc1	3734.96	0.253491	0.123366	2.05478	0.0399003	0.479624			5211.96930141052	5225.00978218767	3399.34990447396	4707.70056975279	3996.8646386664	2901.45808628574	2847.08422203131	2568.70795509716	2756.46727142337			12.3978704522298	12.4013533611042	11.8070726147909	12.2562965154146	12.0296875364381	11.4262252716452	11.5910620299877	11.5653834967878	11.5215443732537
Zfp458	105.489	-0.677471	0.329923	-2.05342	0.0400318	0.479624			58.8355565412531	44.5036766116597	102.035951455662	96.7899942162647	108.937100114028	68.5605048473485	167.954292723781	153.168896626443	148.610673417954			7.66019997182824	7.52020331888714	7.99013136532141	7.95519488597116	8.03446650369993	8.28392340642678	7.74441506713037	8.35684348788577	8.26052738583844
Itfg1	808.201	-0.46944	0.228905	-2.05081	0.0402855	0.48187			684.501474882383	528.481159763459	1338.66731964113	733.132722148728	1187.0387460701	534.996726349801	847.910217891862	778.360229549163	640.720578815128			9.74951019289312	9.45633832800874	10.5692139058467	9.8296625913495	10.4168596787531	9.90033212571769	9.46989274181457	10.0025581294392	9.67323313130208
Nol3	273.232	0.476057	0.232264	2.04964	0.0403994	0.48187			387.453665027764	421.394187916653	298.344249364925	243.004666330196	166.5360266111	266.374420472485	224.185685882403	200.847930595764	250.943461692598			9.1248226951981	9.21219460234634	8.86445061993773	8.67277381911534	8.35003478997808	8.50509404700225	8.75714677088315	8.60061248133326	8.7020507955232
Samd12	1073.55	0.243908	0.118992	2.04978	0.0403857	0.48187			970.069176143587	1012.45864291526	929.414427389618	947.306326371952	813.89787441515	1363.34249803006	1435.38029904905	1119.86131035442	1070.25756908895			10.1660162286515	10.218615447056	10.1136758244111	10.1369480146183	9.95348656842408	10.3437980776498	10.5925419857902	10.6585508957595	10.2873442594158
Spic	167.774	0.648387	0.316346	2.04961	0.0404024	0.48187			198.031873236413	254.505400622929	58.7815807298923	162.689564746487	147.75376797075	184.888574547358	202.728970071876	110.257766054054	190.325950166854			8.49306736871609	8.71497602943594	7.65971116601844	8.33137605272698	8.25607777854789	8.04275340602071	8.43536320791256	8.51306423296591	8.45955811355884
Pisd	1283.24	0.264895	0.129314	2.04846	0.0405151	0.482731			1802.37704916619	1707.82858997244	1280.99482534011	1591.88650062069	1426.19950609055	984.573807316021	1034.36167941782	972.056305049529	748.919577882586			10.9544676958282	10.8838692157092	10.5131602077593	10.7922713491123	10.6503056083509	10.1685258521489	10.1842338225246	10.2450516967295	9.85473333181036
Plxna4os1	999.214	0.406943	0.198717	2.04785	0.0405747	0.482957			1426.40349273184	1276.69922279699	547.888695859751	939.068880055674	1010.48551485081	1001.99491920346	928.55787386936	1013.17947184807	848.645161360424			10.6504893254048	10.5088960001366	9.49632981855302	10.1262807411929	10.2162096944992	10.2194933118174	10.2058108736041	10.1125520894484	10.003599961471
Brd2	3786.77	-0.195857	0.0957138	-2.04628	0.0407292	0.484311			3433.98748300533	3474.06825549768	3622.27627667601	3896.31210759942	4183.43507449387	3699.45740500078	3447.13237797398	4244.62599911879	4079.62370580253			11.820960560761	11.83686563897	11.8941990073335	11.9945501197208	12.0926974204198	12.112777527699	11.9231765348827	11.8261961653469	12.0579779846091
Baz1b	2521.9	-0.272673	0.133308	-2.04544	0.0408115	0.484321			1281.46712173998	1336.5010382439	1919.82860836686	1480.68097535094	1943.33769398817	3855.12346928533	3321.35163011917	3829.22241566108	3729.60646183129			10.5136282779035	10.5671476259809	11.0375948746204	10.698555204894	11.0536711712259	11.9706203724446	11.9799059834673	11.7753001929481	11.9343395469389
Mrrf	1416.79	0.285406	0.139514	2.04571	0.0407847	0.484321			2122.38507620764	1734.25264796061	1285.43117105557	1455.96863640211	1324.77530943266	1191.94123591169	1236.35076273761	1231.31105225771	1168.67955016839			11.1705447527822	10.9039517982171	10.517550832361	10.6768706457708	10.5559111393855	10.4630454346916	10.4220481358024	10.468209624935	10.3972604945471
Chek1	459.974	-0.514027	0.251472	-2.04407	0.0409466	0.48544			140.631330269337	109.868451635035	292.798817220596	158.570841588349	316.794095733897	787.321863042092	791.678824733239	738.429038599857	803.670878615517			8.21843732513367	8.04031690091997	8.84644969435195	8.31107498483563	8.92264953286422	9.83812322195508	9.91392550029355	9.92048746831457	9.93839312745455
Cad	1941.16	-0.373855	0.183093	-2.04188	0.0411632	0.485575			1076.26018063268	1328.15659887922	2335.73601919157	1177.95482322773	1444.9817647309	2478.85563017749	2100.53848917539	2693.26943134201	2834.68341532756			10.2942957631463	10.5591604067293	11.2984409571198	10.407195815331	10.6671235411454	11.4901604176719	11.378276279385	11.1567829278106	11.5594624221492
Hook3	1530.06	-0.318742	0.156168	-2.04102	0.0412484	0.485575			800.737574390713	901.199451386108	1459.55774038752	1237.67630902075	1184.53444491805	1811.79563629386	2289.20961095761	2056.15833992696	2029.70893431364			9.93403419560821	10.0761845869339	10.6800404431262	10.4695648204359	10.4142020138284	11.1284142969714	10.9613140645231	11.2715033659417	11.1112372310286
Marcksl1	274.899	-0.4634	0.226847	-2.04279	0.0410736	0.485575			61.7055836896069	72.318474493947	88.7269143092714	137.977225797654	122.710756450284	514.203786355114	418.775901681321	468.446508748578	589.228284078205			7.68583245371889	7.77510326741628	7.89919877205546	8.20410023964018	8.11804514439994	9.32480508797787	9.42616737456381	9.20564923508257	9.57787818795334
Snx32	530.966	0.386789	0.189391	2.04227	0.0411244	0.485575			688.806515604914	852.523555092106	541.234177286556	786.676123204534	485.834423497043	477.1136771754	338.128245703823	289.650131363624	318.73078640956			9.75679225124462	10.0090852148203	9.48274624004105	9.91295036676388	9.3642008327051	8.83611926376044	9.34458237739232	8.98693982278069	8.92861439325871
Supt16	7211.09	-0.204822	0.10037	-2.04066	0.0412847	0.485575			4137.14413435202	4151.35858393138	4821.19870628004	5412.00222979454	4674.27810029501	9302.8737478935	10545.605877498	11374.4295413061	10480.963283161			12.077318764072	12.0820585321432	12.2893953729053	12.4503923847361	12.2464030799493	13.4968600893814	13.2119385885354	13.3895196096214	13.3808021351328
Tcea2	806.734	-0.328781	0.161092	-2.04096	0.0412553	0.485575			1027.46971911066	803.847658798103	1257.70401033392	1406.54395850444	992.955406786483	398.437688006312	417.296128177147	541.157035551792	415.19736389139			10.2367860663784	9.93865539736841	10.4898857646276	10.6324917734368	10.1946557173101	9.48258799578351	9.15371353887167	9.20193614697789	9.19665257937012
Tnnt1	77.2991	-0.930413	0.455687	-2.04178	0.0411732	0.485575			21.5252036126536	16.6888787293724	8.87269143092714	53.543401055806	58.8510770730955	99.4689291637761	95.445391019241	141.84512605873	199.451166955676			7.22891913886085	7.14811422251405	6.98546627916112	7.61100536198062	7.66034047884594	8.2249366922021	7.97317517443943	7.94605696141956	8.49914312962341
Triobp	1327.12	-0.261631	0.1281	-2.04239	0.041113	0.485575			1456.53877778956	1632.72863569026	2123.90051127819	1849.30669800438	2092.34361253495	728.876842516483	612.626230728151	688.36605293207	759.348397069811			10.6773746474213	10.8252089723386	11.1714945038878	10.9882616194566	11.1515865675945	9.75604892561105	9.82282710486894	9.62201205136274	9.87105452125339
Rtp4	3218.96	0.286369	0.140402	2.03963	0.041387	0.486297			4523.1627858056	4373.87696698968	4664.81751980995	3964.27103970871	2936.29310077466	2276.54594374269	2537.0716729068	1898.22153990359	1796.36410499948			12.2008037394423	12.1542941444273	12.243590265773	12.0183914851182	11.6072757433213	11.0226589328894	11.2640832529603	11.4095244125057	10.9500797593247
Trp53i11	1008.38	-0.400661	0.196544	-2.03853	0.0414965	0.487102			770.602289332998	962.39200672714	1668.0659890143	1116.17397585565	1691.65542820749	663.126194425174	793.158598237413	677.638270288973	732.624547902547			9.88845821784042	10.1562786551257	10.853109659254	10.3396774925807	10.8714373919681	9.73782257098397	9.71278535585004	9.92270923856542	9.82884813534787
Iqgap3	385.371	-0.494747	0.242802	-2.03765	0.0415845	0.487654			111.931058785799	243.379481470014	316.08963222678	282.132536332516	361.871516470736	458.568622585544	577.111666627969	514.337578944049	602.916109261438			8.05316587461697	8.67417098840492	8.92047323738545	8.811124779177	9.05506162048985	9.42645316336455	9.30191476634696	9.55446506868064	9.60386491394434
Srsf1	2761.84	-0.263787	0.129567	-2.03592	0.0417588	0.489215			1021.72966481396	948.484607785997	1454.01230824319	1116.17397585565	1381.12208535371	4882.96907064435	4296.52236937002	5122.51621207891	4633.00292392465			10.2298651658613	10.138467341349	10.6751399145767	10.3396774925807	10.6091184714166	12.3737494024255	12.3070948321456	12.1295910642849	12.2340907050731
Rap1gap	220.757	0.806623	0.396327	2.03525	0.041826	0.489521			388.888678601941	293.446117658131	277.271607216473	444.822101079004	128.971509330401	140.492837801944	190.890782038482	95.9540558632582	26.0720479680622			9.12863204594556	8.84856348646344	8.79470831749537	9.26941456859022	8.15410810167034	7.94952291276906	8.21769348736102	8.4620448667755	7.29652467548531
Gpx3	982.924	0.565568	0.278168	2.03319	0.0420336	0.489803			1912.87309437781	2846.84456325211	1597.08445756689	1663.96415588812	681.169913356679	50.0154502574919	25.1561495709627	40.5271788739227	28.6792527648684			11.0328037802576	11.5652692961404	10.7965055327615	10.8498987336199	9.74384885252893	7.4770146116672	7.57667040645117	7.28344299881201	7.33247490685081
Mrps34	810.197	-0.38999	0.191781	-2.03352	0.0420002	0.489803			1172.40609010253	692.588467268954	975.996057401986	1441.55310534862	1321.01885770459	433.279911781194	306.313115364076	463.678605351645	484.940092205957			10.4012605274939	9.76315860021802	10.1734884807898	10.664068153625	10.5522926897266	9.31380360462181	9.24152142597845	8.88989958464519	9.36220165274786
Ncln	1491.6	-0.22178	0.109067	-2.03343	0.042009	0.489803			1620.13032524573	1685.57675166661	2148.30041271323	1832.83180537182	1884.48661691508	1014.35828893003	967.771871729978	1175.88417526838	1095.02601465861			10.8151293158059	10.8667369193725	11.1867006419022	10.976488434216	11.0130832820386	10.404983796833	10.2209277753034	10.1631093485173	10.3158122180061
Wtap	2413.23	-0.38672	0.190103	-2.03427	0.0419248	0.489803			829.437845874251	1091.73081687978	1316.48559106382	1826.65372063461	1684.14252475135	2939.67213816787	4599.13605097366	3870.34558245962	3561.44175243729			9.97611783464157	10.3120574262978	10.5479137499645	10.9720484949206	10.8656256236024	11.9853353767972	11.608838823587	12.2239090912	11.8709408889061
Zdhhc2	113.36	-0.557236	0.2741	-2.03297	0.0420561	0.489803			70.3156651346683	108.47771174092	135.308544321639	125.621056323237	180.309682947356	95.5351297053217	78.4279957212368	124.561476244851	101.680987075443			7.75886618581305	8.03156950139018	8.18950671544368	8.13494882383758	8.41461808507265	8.12882316208514	7.94666923134779	7.82307427703089	7.98780222450793
Fam214a	558.01	-0.281918	0.138768	-2.03158	0.0421957	0.490949			512.299845981155	458.94416505774	663.233684461804	533.374648978991	598.527975339141	503.526330682166	524.579707229782	588.836069521113	638.765175217523			9.42209406875489	9.3027919917691	9.71297245121825	9.4665306212185	9.59558628479919	9.57712640643547	9.40316815286329	9.4481584996161	9.66972792440741
Klhl12	536.193	-0.452067	0.222591	-2.03093	0.0422618	0.491237			340.098217079926	394.97012992848	806.305833785504	395.397423181337	662.38765471633	581.078377148839	493.504463642122	630.555224244269	521.440959361244			8.99272432795734	9.1446587781207	9.94229730777592	9.14577780556363	9.71149919303607	9.65491480148765	9.56217320545393	9.38122902209281	9.44154270341167
Gm15873	189.76	-0.607818	0.299473	-2.02963	0.0423943	0.491816			196.596859662236	127.948070258522	179.672001476275	335.675937388322	281.733879605244	171.963233469579	71.0291282003654	177.008413611104	166.209305796396			8.48689442467923	8.14828912473135	8.41170136487102	8.97970416818584	8.80978606825236	8.39944358607547	8.37588761523881	7.7646807424791	8.3484609199256
Mtx2	224.297	-0.660964	0.325624	-2.02984	0.0423729	0.491816			109.061031637445	87.616613329205	187.435606478336	76.1963784255701	308.029041701734	300.092701544952	253.781155965889	386.200175151499	310.25737081994			8.03524675954756	7.89125289169697	8.44675513259133	7.80581392529147	8.89531655155993	9.1214864883764	8.87007613302654	8.71235829366667	8.90231849627408
Ctsa	5462.2	0.247272	0.12188	2.02881	0.0424777	0.491823			8522.54561703664	7429.33251435894	6359.50158311703	7518.7291251826	5607.13027943237	3947.84874223462	3358.34596772353	3047.88224648884	3368.50859747363			13.0881125404005	12.8945457788902	12.6760776074223	12.9113871513438	12.4998466951632	11.6580183338005	12.012666246139	11.7904571394955	11.7945931011722
Mettl17	978.798	0.264048	0.13014	2.02895	0.0424629	0.491823			1460.84381851209	1244.71220523236	959.359760968997	1134.70823006727	1055.56293558765	733.372613326146	816.095087552115	669.294439344342	735.231752699353			10.6811745680218	10.4767366752107	10.1524141894058	10.3602701820567	10.2701823620406	9.72348167360143	9.83004690428186	9.95670843975394	9.8330217626132
Ssx2ip	350.725	0.356107	0.175579	2.02818	0.0425416	0.492084			271.217565519435	265.631319775844	188.544692907202	193.579988432529	170.29247833917	492.28690365801	598.568382438496	473.21441214551	503.1905257836			8.77397293103851	8.75454592473521	8.45168340092578	8.47381737789516	8.36798664878166	9.33571974850653	9.37853984840548	9.59566274010268	9.40243861916668
Actb	181912	-0.299339	0.14775	-2.02598	0.0427665	0.493725			87623.363852816	88968.4125062841	108259.035408029	148514.978997752	97965.7567669116	223564.004908828	299851.684358099	317537.002344355	264922.642011874			16.4220916648702	16.4440230292757	16.7266083691254	17.1820576647217	16.5827306401176	18.2774115817695	17.7715303381815	18.1947858378089	18.0162260216789
Trappc3	2498.34	0.363149	0.179215	2.02633	0.0427309	0.493725			3837.22629734904	3042.93888832223	1661.41147044111	3262.02874124603	2278.91404836242	2271.48820158182	2181.18614515289	1879.74591424048	2070.12060866414			11.9734961825244	11.6558078980227	10.8478968527435	11.7506571422102	11.2654737258589	11.0097633104328	11.2611090053931	11.2069440708571	11.1373997372789
Etaa1	281.36	-0.391408	0.193404	-2.02378	0.0429925	0.495853			121.976153805037	133.511029834979	210.72642148452	191.52062685346	191.579038131566	356.851808016937	439.492730739761	444.011003839301	442.573014257856			8.11373892544656	8.17957407991954	8.54640213564717	8.46481204748692	8.46506836456632	9.2674727948907	9.0409426085777	9.2566056460772	9.2640234963166
Lipa	2107.6	-0.280358	0.138625	-2.02241	0.0431336	0.496998			2027.67418031197	1969.28769006594	2351.26322919569	2965.48067386002	3047.73450204073	1701.64925145714	1547.8430853663	1544.800700606	1812.65913497952			11.1099072576026	11.0712103009256	11.3073197210619	11.6207217394676	11.6579523186328	10.7533356408124	10.8791320431124	10.7558836080931	10.961940111558
Rif1	2292.14	-0.28552	0.141242	-2.02149	0.043229	0.497615			1077.69519420686	1126.49931423264	1814.4653976246	1330.34758007887	1582.71832809346	3546.60119747226	3248.84272841463	3485.33738315736	3416.74188621455			10.2959526195203	10.3511861885535	10.963248792241	10.5612619109151	10.7847724890892	11.8413060763937	11.8652096603951	11.7451218623583	11.8140626674773
Esyt1	2797.39	-0.32479	0.160752	-2.02044	0.0433377	0.498384			1635.91547456167	1976.24138953651	3129.84190225955	2123.20178802061	2891.21568003782	3648.87998339208	3018.73794851553	3349.45213634479	3403.05406103132			10.8277475184632	11.0758740444968	11.6941809137375	11.1710566790706	11.5862598377559	11.7868277820434	11.9042532735897	11.6449371537137	11.8085642060704
E2f7	285.301	-0.532772	0.263807	-2.01955	0.0434302	0.498965			150.676425288575	69.5369947057182	219.599112915447	226.529773697641	239.160760020452	407.429229625636	426.914655954279	423.747414402339	404.116743504964			8.27118672792518	7.75248106175539	8.58239561041144	8.60982390056975	8.65835777374505	9.21805085175408	9.17691750644669	9.22589365723678	9.16841485571639
Arl13b	367.574	0.391483	0.194192	2.01596	0.043804	0.49917			350.143312099165	374.109031516764	229.58089077524	323.319767913905	335.576354374246	422.040484757039	571.192572611272	303.953841554421	398.25053271215			9.02184084593975	9.08887915553251	8.62171581609742	8.94264310491547	8.97940952143293	8.88241559055751	9.21380546827849	9.54288349483419	9.15322635226888
Fes	1636.14	0.229616	0.11391	2.01576	0.0438249	0.49917			2099.42485902081	2404.58927692374	2174.91848700602	2014.05562432993	1891.99952037122	1196.99897807256	1103.17114736192	890.405959377067	949.674347236665			11.1560778780475	11.337402039655	11.2031078109955	11.1009739615486	11.0183289983662	10.061576918417	10.4273812374957	10.325051222267	10.139999798543
Gm6293	327.095	0.374767	0.185838	2.01663	0.0437341	0.49917			493.644669516855	482.586743257685	286.1442986474	422.16912370924	395.679582023365	259.630764257992	221.226138874055	213.959664937327	168.816510593203			9.38153835451898	9.35692717787982	8.82452169372204	9.21412586975475	9.14651624220831	8.55963603572265	8.733353141528	8.58888743778052	8.36096435933739
Mms22l	363.36	-0.611475	0.303259	-2.01635	0.0437637	0.49917			104.755990914914	147.418428776123	339.380447232963	125.621056323237	334.324203798223	671.55576469329	401.01861963123	595.391936691894	550.772013325314			8.00781785380714	8.25433197019488	8.99061958316384	8.13494882383758	8.97569914268759	9.58963974491138	9.7273827575383	9.16041436031704	9.5021745934011
Myo9a	505.421	-0.489039	0.242385	-2.01761	0.043632	0.49917			208.076968255651	299.009077234588	641.051955884486	317.141683176697	311.785493429804	707.521931170588	580.071213636317	807.563637855372	676.569644771214			8.53545431507846	8.8665924535102	9.67382628417616	8.923722032165	8.9070991178915	9.94415719426116	9.78801974592083	9.56022009712695	9.73599401115841
Parp3	874.371	0.291384	0.144554	2.01575	0.0438258	0.49917			1394.83319409995	1108.41969560915	811.851265929834	1062.63057479984	967.912395266017	627.721999299084	702.892414482782	602.543791787292	590.531886476608			10.6217720486263	10.3309731138416	9.95047893341115	10.2784624490484	10.1632873296295	9.60316439699365	9.64976637622055	9.78035931338425	9.5803739862438
Rtn3	2342.09	-0.223325	0.110657	-2.01817	0.0435736	0.49917			2405.08275032049	2279.42268645344	2925.76999934823	2780.13813174377	3087.80332047348	1869.11671411706	1792.74560030714	2131.25281842864	1807.44472538591			11.3376775019928	11.2657722061074	11.6023970539262	11.5331253959623	11.6757459120802	11.1760934471417	11.0022915520196	10.9474326858841	10.9581554434032
Ticam1	675.638	0.294347	0.145898	2.01749	0.0436445	0.49917			938.498877511696	920.66980990371	724.233438049428	669.292513197575	693.691419116912	499.030559872504	623.724532009458	452.354834783932	559.245428914934			10.1255396362712	10.1021615818524	9.81533127404269	9.72347834613363	9.76500985266459	9.28731855976063	9.39336920027522	9.64247008263519	9.51921078366786
Tob2	2057.87	0.271328	0.134496	2.01737	0.0436567	0.49917			1706.23113969634	2493.59663014706	1578.22998827617	1585.70841588349	1819.37478696187	2392.8740134427	2588.12385880081	2191.44759881491	2165.28358374756			10.8826460839252	11.3862530562584	10.7810870317702	10.7872224605037	10.9667997502101	11.2132028152771	11.3308469150192	11.4363798305984	11.1971905251222
Vav1	5189.28	0.221676	0.110002	2.01519	0.0438847	0.499362			6559.44704756263	7518.33986758226	6268.55649595003	6048.34495772701	5706.05017493821	4345.16248753851	3494.48513010756	3187.3434208491	3575.78137881973			12.719502570048	12.9113142439884	12.6558846798027	12.6057860048703	12.5242841815803	11.7190207216577	12.1451735504284	11.8449005782869	11.8764570943831
Gm28661	318.187	0.468788	0.232733	2.01428	0.0439803	0.4996			743.337031423637	595.236674680948	461.379954408212	473.653163185976	529.659693657859	24.7267394531421	10.35841452922	14.8996981154128	10.4288191872249			9.84591855707906	9.58934468124491	9.3084682399617	9.33671982259198	9.45879983627131	7.11515014549944	7.27722257267814	7.02084315297199	7.02245274412672
Snx27	823.283	-0.330418	0.164045	-2.01419	0.0439897	0.4996			410.413882214595	481.19600336357	606.670276589643	543.671456874338	776.333357134451	1211.04826185275	995.147681557203	1140.12489979139	1244.94029047497			9.18453371610336	9.35380069880036	9.61090890695852	9.48773671674606	9.89723949847323	10.3662327883387	10.4420918644184	10.1973691144371	10.4769685671892
2310031A07Rik	654.385	-0.286369	0.142351	-2.01172	0.04425	0.501598			773.472316481352	586.892235316262	766.378722346332	827.863354785923	926.591426257248	458.006651234336	454.290465781504	532.813204607161	563.156236110143			9.89286255354322	9.57339457254762	9.88195171050197	9.97384123742172	10.1099688917894	9.46536500903553	9.30060102221725	9.29188193470575	9.52700409886544
Eps8l1	500.818	-1.72711	0.858401	-2.012	0.0442197	0.501598			658.671230547199	830.271716786276	502.41615227625	1093.52099848588	673.657009900539	26.4126535067654	8.87864102504567	419.575498930024	293.962340839901			9.70500916176263	9.97732207140989	9.40075483631467	10.3140985167902	9.7309980213553	9.20765143376468	7.30132696150056	6.98561376345975	8.85024683349125
Cbwd1	364.496	0.347192	0.172785	2.00939	0.0444957	0.503423			396.063746472826	379.671991093222	267.28982935668	385.100615285989	353.106462438573	458.006651234336	418.036014929234	319.44952759445	303.739358827924			9.14752099631056	9.10397830996446	8.76034363789546	9.11855323874358	9.03031136264759	8.93082132721742	9.30060102221725	9.20379394677518	8.88173313156047
Pank4	1061.16	0.251824	0.125312	2.00957	0.0444763	0.503423			1367.56793619059	1383.78619464379	1280.99482534011	1227.3795011254	1014.24196657888	882.856992747414	913.02025207553	685.386113308987	795.197463025896			10.5964989125204	10.6115858636289	10.5131602077593	10.4590037874445	10.2207862906728	9.75100965011326	10.0512703351607	10.0920122129932	9.92576474500059
Cd47	11394.9	-0.253339	0.126446	-2.00353	0.0451205	0.505682			7628.53216032442	8420.93005886248	11202.8820179744	10103.2279069148	12066.9751011366	12329.6514454986	14264.276693488	13753.0173484506	12784.4287211393			12.9318073305953	13.0711762896348	13.4752890724318	13.3287809555847	13.5808048456252	13.7668152841112	13.6114086905191	13.8187866609957	13.662905477642
Ddias	153.077	-0.640307	0.319546	-2.0038	0.0450916	0.505682			66.0106244121376	93.1795729056625	115.344988602053	96.7899942162647	207.856995619869	230.970225346395	106.543692300548	234.819242298905	226.175016122939			7.72303474704444	7.93048155800304	8.0741163156661	7.95519488597116	8.53454111520021	8.6418804312063	8.62709470159204	8.01929005499669	8.6084340592847
Dpp4	663.941	0.531749	0.265398	2.00359	0.0451138	0.505682			615.620823321892	682.853288010153	451.398176548418	665.173790039436	711.221527181239	569.838950124683	1345.85400204651	381.432271754567	552.075615723717			9.62756157206467	9.74671226285569	9.28505759185951	9.7163450985853	9.79411168640707	9.10872145984541	9.54022140529539	10.5760475551112	9.50480911366793
Extl1	231.747	0.442531	0.220603	2.006	0.0448561	0.505682			331.488135634865	317.088695858075	323.853237228841	302.726152123211	250.430115204662	147.236494016437	207.908177336486	107.873814355588	97.1183786810316			8.96725730613247	8.92355859244896	8.94426447067583	8.87850449807195	8.70017741836506	8.02774973583797	8.2533837336157	8.53475365081413	7.95741494439766
Igkc	770.877	3.02858	1.50924	2.00669	0.0447824	0.505682			45.9204343736609	11.1259191529149	65.4360993030877	12.3561694744168	21.2865597923962	6682.96330856285	23.6763760667885	19.0716135877283	56.0549031313337			7.5350726669052	7.03809776357745	7.71815209264907	7.06452349592429	7.22517088506845	7.18927020349315	12.7456892741061	7.26176100770328	7.63467885728134
Lst1	516.597	0.617243	0.30753	2.0071	0.0447388	0.505682			819.392750855013	680.071808221924	231.799063632972	203.876796327877	411.957539511668	485.543247443517	517.920726460998	719.357425012129	579.451266090182			9.96153024916782	9.74197784128476	8.63029295191999	8.51790317519311	9.18845626217036	9.80741687938099	9.3635502569505	9.43408521256509	9.55901652772163
Tnfrsf13b	2391.35	0.251193	0.125239	2.00571	0.0448875	0.505682			2954.69294923025	3424.00161930957	2323.53606847405	2975.77748175537	2898.72858349396	1932.61947680354	1880.05223705342	1403.55156247188	1729.22858148172			11.6157667135025	11.8169704412343	11.2914261425929	11.6254354279285	11.5897838562672	10.6297602325752	11.0463639946915	11.0099780639971	10.9001550147674
Vars	3554.05	-0.272071	0.135756	-2.00412	0.0450568	0.505682			2548.58410773818	2652.14097807609	3399.34990447396	3224.96023282278	4125.8361479968	4411.47510698103	3468.58909378451	4028.282382483	4127.20519334424			11.4156243022224	11.4693623376247	11.8070726147909	11.7350418984163	12.073536984565	12.0404929035272	12.1661498703135	11.8347016997794	12.0739953686942
Wdr45b	1553.62	0.335165	0.167219	2.00435	0.045032	0.505682			1750.71656049582	1994.32100816	1216.66781246588	1628.95500904394	1841.91349733029	1286.9143942658	1891.15053833473	1043.57485600351	1328.37084397277			10.9163240034201	11.0879294294885	10.4479338263732	10.8221971892675	10.9829902668564	10.2560268805136	10.5190157697938	11.0177371745867	10.5593660384323
Zbtb45	417.896	-0.384434	0.191703	-2.00536	0.0449247	0.505682			276.957619816143	304.572036811046	298.344249364925	539.552733716199	371.888721078922	446.767224210181	436.533183731412	516.125542717898	570.32604930136			8.79364086762438	8.88438066526873	8.86445061993773	9.47929294372957	9.08280563423676	9.43026673313267	9.27406009488046	9.24944071742652	9.54117993838308
Cntrl	3642	-0.228638	0.114195	-2.00218	0.0452654	0.506828			2768.14118458725	2456.04665300597	3431.51341091107	3297.03788809021	2904.98933637407	4683.46924096559	3816.33586726546	4705.32466484735	4715.12987502405			11.5272675040811	11.3658458923085	11.819973008199	11.765251058945	11.5927139650724	12.2555954575069	12.2491305385466	11.9659781191014	12.2584864822922
Fbxo22	2326.57	-0.224541	0.112182	-2.00158	0.04533	0.507074			2489.74855119693	2450.48369342951	3012.27874079977	2520.65857278102	3042.72589973664	1810.10972224024	1593.7160639957	1888.68573310972	2130.73812018988			11.3841750111127	11.3627978461277	11.6420218368154	11.40078294844	11.6557125833361	11.0160175810458	10.9600909693679	10.7937631115377	11.175771976472
Agfg2	475.019	-0.348703	0.174715	-1.99584	0.0459512	0.507127			338.663203505749	367.155332046192	613.324795162839	426.287846867379	510.87743501751	439.46159664448	528.279140990218	524.46937366253	526.655368954856			8.98851309575959	9.06976645740098	9.62330858177459	9.22434508491409	9.41904314445418	9.44792647291241	9.25653046554978	9.45591595067178	9.45251633560172
Cep83	701.933	-0.331199	0.165671	-1.99914	0.0455932	0.507127			324.31306776398	278.147978822873	397.05294153399	436.584654762726	518.390338473649	978.392122452735	1152.00367299968	1175.28818734376	1057.22154510492			8.94566045806594	8.79768312638587	9.15010476969346	9.24956564557655	9.43508238259372	10.4043464836221	10.1764981994234	10.379222308906	10.2721298253227
Creld2	643.302	-0.32674	0.163728	-1.99563	0.0459745	0.507127			793.562506519828	614.707033198549	760.833290202003	737.251445306867	1079.35379653209	399.561630708728	386.960771341574	507.781711773267	509.708537775616			9.92331507191777	9.62587047983959	9.87336314790217	9.83624644387792	10.2978652361188	9.41237990268525	9.156635644879	9.12351181462513	9.41653095930714
Cxx1c	659.891	0.401741	0.200825	2.00046	0.0454506	0.507127			1318.77747466858	1112.59191529149	581.161288725728	836.100801102201	673.657009900539	361.909550177807	321.850737157906	358.188742694523	374.785689540894			10.5501292845842	10.3356631314368	9.56233386760509	9.98571172330173	9.7309980213553	9.04471741366746	9.05516803939572	8.93816815459189	9.09072473357266
Glrx2	957.557	-0.267842	0.134143	-1.99669	0.0458583	0.507127			1034.64478698155	884.510572656736	1041.43215670507	1385.95034271375	1167.00433685372	752.47963926721	686.614905936865	834.979082387732	830.39472778278			10.245390209315	10.0535343670395	10.253481921126	10.6135870878897	10.3954586818081	9.98410111339593	9.86032606095341	9.75308980332938	9.97749963153394
Hirip3	1041.06	-0.337432	0.169028	-1.99631	0.0459002	0.507127			902.623538157273	770.469901339358	777.469586634991	1103.81780638123	1273.4371358157	1154.85112673198	843.470897379339	1224.15919716231	1319.24562718395			10.0781007506535	9.88825472447978	9.89897400379272	10.3257821702684	10.5056492441526	10.4556847738459	10.3823185483482	9.9962487761388	10.5505814202269
Mmp14	335.008	-0.433638	0.217269	-1.99586	0.0459493	0.507127			256.867429777666	353.247933105049	397.05294153399	490.128055818532	254.186566932731	268.060334526108	239.723307676233	371.896464960703	383.910906329716			8.72347720302917	9.03071445053406	9.15010476969346	9.37375883733348	8.71382427139323	9.08282686434348	8.76302845070225	8.66047755919981	9.1153723801898
Muc13	12804.2	-0.214385	0.107328	-1.99748	0.0457733	0.507127			16149.6427637869	13584.7472857091	20000.1555717387	16474.8926325557	17779.2860289549	7677.09062884941	7229.43345464344	7890.8801219226	8451.90615004656			13.9957215267511	13.7492921606103	14.3010744140362	14.0241651754294	14.1329153588518	12.9794568351245	12.9407464110434	12.8561598656962	13.0763601734788
R3hcc1l	1091.99	0.278062	0.139303	1.99609	0.0459245	0.507127			1195.36630728936	1527.03240373757	1322.03102320814	1128.53014533006	1174.51724030986	896.3443051764	1086.15375206392	709.225630293648	788.679451033881			10.4256618526811	10.7383637690052	10.5532685714319	10.3534388928112	10.4035216579591	9.79082840971337	10.0696323147766	10.3056799128816	9.91597341039313
Rasal3	1135.66	-0.508797	0.254566	-1.99868	0.0456426	0.507127			512.299845981155	567.421876798661	781.905932350455	665.173790039436	1660.35166380691	1274.55102453923	1727.63556612347	1495.33370286283	1536.29542651806			9.42209406875489	9.53545524699565	9.90572600813008	9.7163450985853	10.8470649044979	10.7112594573423	10.5067587263624	10.8989490431087	10.746188448847
[truncated: 10,818 more rows]

## Sheet: old
Gene ID	baseMean	log2FoldChange	lfcSE	stat	pvalue	padj
[truncated: 11,889 more rows]

[truncated: 1 more sheets: young]
