# Supplementary material for: Niche derived netrin-1 regulates hematopoietic stem cell dormancy via its receptor neogenin-1
Source: Nat Commun. 2021 Jan 27;12:608. doi: 10.1038/s41467-020-20801-0 (PMC7840807; doi:10.1038/s41467-020-20801-0)
Supplement: Supplementary file 5 — Supplementary Data 2 [file 41467_2020_20801_MOESM5_ESM.xlsx]

## Sheet: Blatt1
ensembl_gene_id	external_gene_name	logFC	logCPM	LR	PValue	FDR
ENSMUSG00000026580	Selp	2.15706	8.10347	92.5826	6.46e-22	7.55e-18
ENSMUSG00000024924	Vldlr	1.59701	7.40214	90.1576	2.2e-21	1.29e-17
ENSMUSG00000024065	Ehd3	1.45683	7.23627	78.2009	9.31e-19	3.63e-15
ENSMUSG00000056025	Clca3a1	1.51751	7.30336	74.5723	5.85e-18	1.71e-14
ENSMUSG00000025597	Klhl4	1.7293	7.52846	72.5988	1.59e-17	3.72e-14
ENSMUSG00000023960	Enpp5	1.41794	7.36166	70.7864	3.98e-17	7.76e-14
ENSMUSG00000058624	Gda	1.54792	8.45409	66.3131	3.85e-16	6.43e-13
ENSMUSG00000040747	Cd53	2.68613	5.68994	65.8774	4.8e-16	7.02e-13
ENSMUSG00000001240	Ramp2	2.56393	5.02252	58.4392	2.1e-14	2.23e-11
ENSMUSG00000020689	Itgb3	1.1022	7.43683	58.4799	2.05e-14	2.23e-11
ENSMUSG00000053062	Jam2	1.64711	6.75717	58.7515	1.79e-14	2.23e-11
ENSMUSG00000028214	Gem	1.51741	6.03355	56.2893	6.26e-14	6.1e-11
ENSMUSG00000022636	Alcam	1.21642	7.82101	47.3203	6.03e-12	5.42e-09
ENSMUSG00000016494	Cd34	-1.11	6.98402	46.7476	8.07e-12	6.75e-09
ENSMUSG00000022146	Osmr	1.67174	5.58402	46.0347	1.16e-11	9.06e-09
ENSMUSG00000032340	Neo1	1.10073	7.02093	43.7806	3.67e-11	2.69e-08
ENSMUSG00000030711	Sult1a1	1.31916	6.97402	43.604	4.02e-11	2.77e-08
ENSMUSG00000058773	Hist1h1b	-1.55658	6.30906	43.3845	4.5e-11	2.92e-08
ENSMUSG00000030717	Nupr1	1.60403	5.87606	43.0628	5.3e-11	3.26e-08
ENSMUSG00000032719	Sbspon	2.45353	5.48746	42.0867	8.73e-11	5.11e-08
ENSMUSG00000038718	Pbx3	0.90508	6.43126	39.2547	3.72e-10	2.07e-07
ENSMUSG00000031765	Mt1	1.80583	5.71076	39.0418	4.15e-10	2.21e-07
ENSMUSG00000033082	Clec1a	0.946736	7.44627	37.0486	1.15e-09	5.86e-07
ENSMUSG00000032372	Plscr2	1.51076	5.82887	36.9179	1.23e-09	6.01e-07
ENSMUSG00000045954	Cavin2	0.972508	7.78211	35.5015	2.55e-09	1.19e-06
ENSMUSG00000030325	Klrb1c	1.67662	4.9764	32.6273	1.12e-08	5.02e-06
ENSMUSG00000025921	Rdh10	1.0999	5.69173	29.5895	5.34e-08	2.31e-05
ENSMUSG00000029084	Cd38	1.19864	5.99891	28.0619	1.17e-07	4.74e-05
ENSMUSG00000033355	Rtp4	1.09193	6.45031	28.0956	1.15e-07	4.74e-05
ENSMUSG00000001228	Uhrf1	-0.882622	6.52109	27.3716	1.68e-07	6.55e-05
ENSMUSG00000021187	Tc2n	1.29628	5.83257	27.0513	1.98e-07	7.48e-05
ENSMUSG00000039942	Ptger4	1.07586	6.96673	26.3136	2.9e-07	0.000106099
ENSMUSG00000032531	Amotl2	0.927758	6.18069	25.2911	4.93e-07	0.000169612
ENSMUSG00000041378	Cldn5	1.65543	4.95162	25.2984	4.91e-07	0.000169612
ENSMUSG00000033350	Chst2	0.879634	6.0482	25.143	5.32e-07	0.000173994
ENSMUSG00000040265	Dnm3	1.25023	5.77345	25.1317	5.35e-07	0.000173994
ENSMUSG00000001930	Vwf	0.905382	8.68275	25.0462	5.6e-07	0.000176965
ENSMUSG00000006920	Ezh1	0.686592	7.43999	24.9379	5.92e-07	0.000182262
ENSMUSG00000020773	Trim47	0.806522	7.71776	24.7483	6.53e-07	0.000193232
ENSMUSG00000055435	Maf	1.2767	5.68128	24.7264	6.61e-07	0.000193232
ENSMUSG00000029135	Fosl2	0.831101	6.3723	24.5259	7.33e-07	0.000209189
ENSMUSG00000063415	Cyp26b1	1.30033	6.28106	23.8808	1.02e-06	0.000285454
ENSMUSG00000038349	Plcl1	0.770653	6.42938	23.6905	1.13e-06	0.000307787
ENSMUSG00000001768	Rin2	0.746725	5.91452	22.6003	1.99e-06	0.000530271
ENSMUSG00000057777	Mab21l2	2.28082	4.72392	22.1781	2.48e-06	0.000645954
ENSMUSG00000054728	Phactr1	0.90895	6.09575	21.7363	3.13e-06	0.000795519
ENSMUSG00000019947	Arid5b	0.700926	6.66571	21.554	3.44e-06	0.000856196
ENSMUSG00000025203	Scd2	-0.757525	8.35563	21.1124	4.33e-06	0.00105554
ENSMUSG00000027803	Wwtr1	0.88878	6.16277	20.6944	5.39e-06	0.00128616
ENSMUSG00000040562	Gstm2	1.74431	4.75325	20.5372	5.85e-06	0.00136831
ENSMUSG00000041842	Fhdc1	0.730221	6.23433	20.3429	6.47e-06	0.0014848
ENSMUSG00000025324	Atp10a	0.637535	7.28678	19.5938	9.58e-06	0.00211899
ENSMUSG00000026880	Stom	0.86067	5.91767	19.5893	9.6e-06	0.00211899
ENSMUSG00000026335	Pam	0.800179	6.9628	19.4512	1.03e-05	0.00223572
ENSMUSG00000038712	Mindy1	0.733598	6.63738	18.9118	1.37e-05	0.00291181
ENSMUSG00000042817	Flt3	-1.02368	5.37749	18.8268	1.43e-05	0.00299019
ENSMUSG00000032839	Trpc1	1.04064	5.35601	18.6676	1.56e-05	0.00319336
ENSMUSG00000022836	Mylk	0.676433	6.87688	18.5719	1.64e-05	0.00325716
ENSMUSG00000023828	Slc22a3	-0.883818	5.75555	18.5321	1.67e-05	0.00325716
ENSMUSG00000047368	Abhd17b	0.790466	6.23039	18.5377	1.67e-05	0.00325716
ENSMUSG00000034557	Zfyve9	1.03927	5.62307	18.2055	1.98e-05	0.003803
ENSMUSG00000026355	Mcm6	-0.608791	8.05972	18.0759	2.12e-05	0.00400513
ENSMUSG00000005686	Ampd3	0.723361	6.38892	17.7819	2.48e-05	0.00459983
ENSMUSG00000034311	Kif4	-0.996432	5.26196	17.5916	2.74e-05	0.00500433
ENSMUSG00000054003	Tdrd9	0.889759	5.58454	17.5291	2.83e-05	0.00509218
ENSMUSG00000025887	Casp12	0.633363	7.36637	17.4681	2.92e-05	0.00517861
ENSMUSG00000040209	Zfp704	-0.511955	7.73264	17.3069	3.18e-05	0.00555276
ENSMUSG00000030313	Dennd5b	0.647238	6.95784	17.217	3.33e-05	0.00573599
ENSMUSG00000036181	Hist1h1c	-0.698805	7.7337	17.001	3.74e-05	0.00633404
ENSMUSG00000032193	Ldlr	-0.734638	6.0296	16.9641	3.81e-05	0.00636598
ENSMUSG00000026473	Glul	0.699072	9.20149	16.6736	4.44e-05	0.00721276
ENSMUSG00000042129	Rassf4	-0.760678	5.68918	16.6736	4.44e-05	0.00721276
ENSMUSG00000030671	Pde3b	0.581143	6.67379	16.5455	4.75e-05	0.00761105
ENSMUSG00000052560	Cpne8	0.640032	6.26144	16.2118	5.66e-05	0.00895356
ENSMUSG00000038252	Ncapd2	-0.640509	6.81019	16.1552	5.84e-05	0.00910242
ENSMUSG00000031004	Mki67	-0.774689	9.02799	16.1251	5.93e-05	0.00912621
ENSMUSG00000022372	Sla	-0.789728	5.7519	16.0983	6.01e-05	0.00913624
ENSMUSG00000032369	Plscr1	0.890226	5.59499	16.0139	6.29e-05	0.00943033
ENSMUSG00000031503	Col4a2	-0.69726	6.65922	15.916	6.62e-05	0.00980503
ENSMUSG00000006586	Runx1t1	0.652723	6.25317	15.681	7.5e-05	0.010739
ENSMUSG00000028125	Abca4	0.831909	6.31303	15.7083	7.39e-05	0.010739
ENSMUSG00000031298	Adgrg2	0.864871	5.10419	15.6733	7.53e-05	0.010739
ENSMUSG00000026399	Cd55	0.75622	6.07602	15.4856	8.31e-05	0.0117173
ENSMUSG00000042659	Arrdc4	0.605705	6.70931	15.3806	8.79e-05	0.0122389
ENSMUSG00000033769	Exoc6b	0.795988	7.54756	15.3164	9.09e-05	0.0125133
ENSMUSG00000032377	Plscr4	0.692859	6.54556	15.2677	9.33e-05	0.012545
ENSMUSG00000092083	Kcnb2	1.01868	5.65629	15.2687	9.33e-05	0.012545
ENSMUSG00000019889	Ptprk	1.0569	5.94124	15.0191	0.000106431	0.014148
ENSMUSG00000047959	Kcna3	-1.12744	4.50854	14.9898	0.000108093	0.0142076
ENSMUSG00000023505	Cdca3	-1.19523	4.36226	14.8285	0.000117743	0.015304
ENSMUSG00000039304	Tnfsf10	0.628437	7.3469	14.7948	0.000119868	0.015409
ENSMUSG00000000628	Hk2	0.631105	6.82487	14.6692	0.000128122	0.016291
ENSMUSG00000027800	Tm4sf1	1.41522	4.65939	14.4833	0.000141408	0.017787
ENSMUSG00000001986	Gria3	-1.49008	4.5497	14.4165	0.000146511	0.0182033
ENSMUSG00000026072	Il1r1	0.711673	5.83032	14.3799	0.000149386	0.0182033
ENSMUSG00000061119	Prcp	0.588436	8.19275	14.3965	0.000148074	0.0182033
ENSMUSG00000045349	Sh2d5	-0.898912	5.0353	14.3263	0.000153699	0.0184481
ENSMUSG00000052310	Slc39a1	0.556192	6.57081	14.316	0.000154549	0.0184481
ENSMUSG00000027111	Itga6	0.681776	8.72678	14.0839	0.000174837	0.0204524
ENSMUSG00000073418	C4b	1.18167	5.17107	14.0904	0.00017423	0.0204524
ENSMUSG00000026832	Cytip	0.533142	7.39275	13.8927	0.000193553	0.022249
ENSMUSG00000037474	Dtl	-0.752619	6.12941	13.87	0.000195901	0.022249
ENSMUSG00000102752	Gm7694	0.863755	5.28761	13.8852	0.000194319	0.022249
ENSMUSG00000017007	Rbpjl	1.37207	4.32841	13.671	0.000217789	0.0244182
ENSMUSG00000027342	Pcna	-0.532011	6.72865	13.6591	0.000219175	0.0244182
ENSMUSG00000020914	Top2a	-0.729117	7.88616	13.6372	0.000221752	0.0244722
ENSMUSG00000024664	Fads3	0.706248	5.68889	13.5524	0.000231997	0.0253636
ENSMUSG00000047910	Pcdhb16	0.933762	5.05727	13.4882	0.000240072	0.0257647
ENSMUSG00000068245	Phf11d	1.36334	4.57416	13.4965	0.000239004	0.0257647
ENSMUSG00000023092	Fhl1	0.645149	6.81765	13.4509	0.000244884	0.0258077
ENSMUSG00000032883	Acsl3	-0.643136	6.41684	13.4639	0.0002432	0.0258077
ENSMUSG00000031870	Pgr	0.848817	6.10301	13.3403	0.000259765	0.027103
ENSMUSG00000038388	Mpp6	0.531877	7.77761	13.3256	0.000261809	0.027103
ENSMUSG00000028207	Asph	0.484566	7.5511	13.2845	0.000267603	0.027221
ENSMUSG00000052854	Nrk	-1.14572	5.34657	13.2991	0.000265536	0.027221
ENSMUSG00000027306	Nusap1	-0.735385	6.21218	13.1031	0.000294815	0.0297305
ENSMUSG00000016995	Matn4	1.06327	5.0462	13.0492	0.000303407	0.0302873
ENSMUSG00000069793	Slfn9	-0.544814	7.17082	13.0363	0.000305514	0.0302873
ENSMUSG00000048371	Pdp2	-0.593542	6.46468	13.0199	0.000308203	0.0302971
ENSMUSG00000046593	Tmem215	1.35551	4.56177	12.9	0.00032859	0.032032
ENSMUSG00000020275	Rel	-0.757983	5.87463	12.8716	0.000333609	0.0321296
ENSMUSG00000023460	Rab12	0.543316	5.85447	12.8633	0.000335084	0.0321296
ENSMUSG00000026187	Xrcc5	-0.633732	5.9997	12.8206	0.000342825	0.0326046
ENSMUSG00000015766	Eps8	0.569009	6.75263	12.7951	0.000347531	0.0326438
ENSMUSG00000021792	Fam213a	0.531807	6.93359	12.7882	0.000348819	0.0326438
ENSMUSG00000038644	Pold1	-0.545153	6.26914	12.7556	0.000354952	0.0329542
ENSMUSG00000041119	Pde9a	0.995736	4.99325	12.7245	0.000360895	0.0332421
ENSMUSG00000048327	Ckap2l	-0.915134	5.68537	12.6897	0.000367684	0.0336028
ENSMUSG00000001467	Cyp51	-0.687076	5.98056	12.6317	0.000379267	0.0341282
ENSMUSG00000022186	Oxct1	-0.572905	6.91519	12.6374	0.000378112	0.0341282
ENSMUSG00000024691	Fam111a	-0.55819	7.15912	12.5821	0.000389462	0.0342551
ENSMUSG00000027368	Dusp2	-0.744247	5.82509	12.5933	0.000387125	0.0342551
ENSMUSG00000027715	Ccna2	-0.873364	6.81152	12.5882	0.000388183	0.0342551
ENSMUSG00000029265	Dr1	0.477764	6.75071	12.3543	0.000439969	0.0384086
ENSMUSG00000003527	Dgcr14	-0.807784	5.23036	12.2792	0.000458027	0.0396823
ENSMUSG00000055737	Ghr	0.766761	5.84115	12.2658	0.000461343	0.0396823
ENSMUSG00000015647	Lama5	0.607659	6.71295	12.2158	0.000473864	0.0404618
ENSMUSG00000010461	Eya4	1.22267	5.38129	12.1635	0.000487334	0.0413104
ENSMUSG00000020546	Stxbp4	0.547983	8.31797	12.1463	0.000491853	0.0413935
ENSMUSG00000030729	Pgm2l1	-0.512317	6.40454	12.1004	0.000504101	0.0418225
ENSMUSG00000036768	Kif15	-0.811044	6.10557	12.1079	0.000502088	0.0418225
ENSMUSG00000095217	Hist1h2bn	-1.28641	4.72913	12.08	0.000509666	0.0419865
ENSMUSG00000026174	Cnot9	-0.633865	6.13949	12.0422	0.000520105	0.0424183
ENSMUSG00000028439	Fam219a	0.742768	5.37585	12.0348	0.000522161	0.0424183
ENSMUSG00000024012	Mtch1	-0.668659	5.91626	11.9992	0.000532233	0.0426443
ENSMUSG00000028497	Hacd4	0.697984	7.99098	12.0068	0.000530056	0.0426443
ENSMUSG00000001741	Il16	-0.414093	7.06417	11.9572	0.000544355	0.0433188
ENSMUSG00000032311	Nrg4	0.693769	5.40676	11.891	0.000564046	0.0445825
ENSMUSG00000001247	Lsr	0.81044	5.15794	11.8403	0.000579627	0.0455065
ENSMUSG00000045435	Tmem60	-1.25696	3.95465	11.8169	0.000586947	0.0457741
ENSMUSG00000031548	Sfrp1	0.683077	6.05655	11.7769	0.000599698	0.0461531
ENSMUSG00000041117	Ccdc8	-0.615991	5.73683	11.7784	0.000599222	0.0461531
ENSMUSG00000037905	Bri3bp	-0.440248	6.99607	11.7263	0.000616216	0.0471144
ENSMUSG00000006585	Cdt1	-0.764799	5.40767	11.6798	0.000631829	0.0476847
ENSMUSG00000031604	Msmo1	-0.655536	6.1688	11.6895	0.000628542	0.0476847
ENSMUSG00000037725	Ckap2	-1.01901	4.85839	11.6616	0.000638031	0.0478441
ENSMUSG00000015087	Rabl6	-0.525029	6.68074	11.6211	0.000652085	0.0485865
ENSMUSG00000063021	Hist1h2ak	-0.900611	6.88657	11.5943	0.00066154	0.0489791
ENSMUSG00000018171	Vmp1	0.697681	9.01833	11.5537	0.00067616	0.0497467
ENSMUSG00000031453	Rasa3	-0.451008	7.75344	11.5197	0.000688632	0.0503476
ENSMUSG00000040204	Pclaf	-1.232	4.80822	11.5016	0.000695366	0.0504113
ENSMUSG00000040690	Col16a1	0.712533	6.73468	11.4942	0.000698122	0.0504113
ENSMUSG00000043557	Mdga1	-0.73676	6.08554	11.4436	0.000717418	0.0514869
ENSMUSG00000009418	Nav1	0.455495	7.27058	11.3118	0.000770176	0.0549361
ENSMUSG00000048578	Mlec	-0.549906	8.79409	11.2774	0.000784554	0.0556225
ENSMUSG00000053175	Bcl3	1.11881	5.01484	11.245	0.000798365	0.0562607
ENSMUSG00000032218	Ccnb2	-0.847576	5.13612	11.2262	0.000806484	0.0564925
ENSMUSG00000020300	Cpeb4	0.667531	6.03946	11.1521	0.00083936	0.0584455
ENSMUSG00000029730	Mcm7	-0.565083	6.9715	11.0361	0.000893555	0.0616816
ENSMUSG00000068250	Amn1	1.31028	4.3106	11.0302	0.000896382	0.0616816
ENSMUSG00000021065	Fut8	0.59666	8.22766	10.9944	0.000913877	0.0625178
ENSMUSG00000027882	Stxbp3	0.539246	6.29077	10.9654	0.000928302	0.0631354
ENSMUSG00000035835	Plppr3	0.597966	6.04522	10.951	0.000935514	0.0632581
ENSMUSG00000029919	Hpgds	0.857871	4.9288	10.8412	0.000992678	0.0663562
ENSMUSG00000039167	Adgrl4	0.608716	11.042	10.8466	0.000989786	0.0663562
ENSMUSG00000003134	Tbc1d8	0.47738	6.79201	10.8023	0.00101373	0.0672984
ENSMUSG00000042216	Sgsm1	-0.696666	5.62038	10.794	0.00101828	0.0672984
ENSMUSG00000022439	Parvg	-0.484589	6.96501	10.7566	0.00103906	0.068286
ENSMUSG00000064105	Cnnm2	-1.09995	4.6821	10.729	0.0010547	0.0689269
ENSMUSG00000015316	Slamf1	0.577109	6.55744	10.6716	0.00108796	0.0703144
ENSMUSG00000028334	Nans	-0.685842	5.56311	10.6728	0.00108725	0.0703144
ENSMUSG00000032548	Slco2a1	0.907131	5.52607	10.6576	0.00109618	0.0704564
ENSMUSG00000029414	Kntc1	-0.665403	6.13462	10.5914	0.00113617	0.0724766
ENSMUSG00000056220	Pla2g4a	0.436492	7.12972	10.5851	0.00114	0.0724766
ENSMUSG00000052477	C130026I21Rik	1.15806	5.27928	10.5738	0.001147	0.0725275
ENSMUSG00000003206	Ebi3	-1.2481	3.89908	10.524	0.00117834	0.0741087
ENSMUSG00000037820	Tgm2	0.605716	7.87294	10.5016	0.00119268	0.0746096
ENSMUSG00000028999	Rint1	0.444354	6.71156	10.483	0.00120475	0.0749635
ENSMUSG00000059995	Atxn7l3	-0.568341	6.05817	10.4599	0.00121992	0.0755062
ENSMUSG00000039831	Arhgap29	0.503797	7.11588	10.389	0.00126765	0.0780475
ENSMUSG00000031712	Il15	-0.855952	4.84577	10.3318	0.0013076	0.0800853
ENSMUSG00000001750	Tcirg1	-0.428404	6.72577	10.3061	0.00132593	0.0805218
ENSMUSG00000020267	Hint1	-0.712037	5.50575	10.3025	0.00132849	0.0805218
ENSMUSG00000033326	Kdm4a	-0.398881	6.61677	10.2621	0.00135792	0.081881
ENSMUSG00000030103	Bhlhe40	0.956886	4.93345	10.2429	0.00137212	0.0823132
ENSMUSG00000062519	Zfp398	-0.482235	6.73996	10.1194	0.00146715	0.0875648
ENSMUSG00000035673	Sbno2	0.447565	7.54008	10.1098	0.00147484	0.0875768
ENSMUSG00000044393	Dsg2	0.786378	5.66922	10.091	0.00148999	0.0880299
ENSMUSG00000040667	Nup88	-0.574424	6.0706	10.036	0.00153513	0.0902407
ENSMUSG00000019961	Tmpo	-0.470984	8.35728	9.98814	0.00157552	0.0921519
ENSMUSG00000055541	Lair1	0.540209	6.3746	9.96256	0.00159756	0.0929764
ENSMUSG00000019942	Cdk1	-0.836022	4.95837	9.92345	0.00163186	0.094037
ENSMUSG00000025724	Sec11a	0.710629	5.98295	9.9309	0.00162527	0.094037
ENSMUSG00000028212	Ccne2	-0.844403	5.15473	9.86971	0.00168022	0.0963492
ENSMUSG00000028150	Rorc	0.737419	5.8065	9.84124	0.00170642	0.0973742
ENSMUSG00000036192	Rorb	0.858372	6.14962	9.82732	0.00171939	0.0976379
ENSMUSG00000044167	Foxo1	0.42857	6.76692	9.78867	0.00175591	0.0992299
ENSMUSG00000034792	Gna15	-0.641515	5.47403	9.7422	0.00180086	0.101281
ENSMUSG00000005410	Mcm5	-0.58284	6.35269	9.71681	0.0018259	0.102198
ENSMUSG00000042195	Slc35f2	1.02719	4.54114	9.66471	0.00187842	0.104637
ENSMUSG00000054690	Emcn	-0.71968	5.4165	9.63305	0.00191107	0.105951
ENSMUSG00000055612	Cdca7	-0.45537	6.73007	9.60168	0.00194399	0.107268
ENSMUSG00000048763	Hoxb3	0.765409	5.43888	9.53741	0.00201326	0.110568
ENSMUSG00000045294	Insig1	-0.684061	5.92272	9.49472	0.00206064	0.112642
ENSMUSG00000059336	Slc14a1	0.468375	7.45361	9.42303	0.00214278	0.116047
ENSMUSG00000070348	Ccnd1	0.493894	6.82942	9.42963	0.00213508	0.116047
ENSMUSG00000059878	Zfp422	-0.424228	7.2429	9.36672	0.0022096	0.119115
ENSMUSG00000023106	Denr	-0.698212	5.30859	9.34753	0.00223287	0.119817
ENSMUSG00000019873	Reep3	0.394736	7.19086	9.33238	0.0022514	0.119907
ENSMUSG00000029687	Ezh2	-0.46998	6.07152	9.32942	0.00225504	0.119907
ENSMUSG00000030560	Ctsc	0.470515	7.28718	9.31436	0.00227365	0.120349
ENSMUSG00000056394	Lig1	-0.684664	6.17005	9.26522	0.00233547	0.123064
ENSMUSG00000040729	Cep126	0.77282	5.0729	9.24377	0.00236298	0.123956
ENSMUSG00000065979	Cpped1	-0.504365	6.26389	9.22967	0.00238125	0.124357
ENSMUSG00000028894	Inpp5b	-0.51954	6.28591	9.1654	0.00246634	0.128228
ENSMUSG00000002870	Mcm2	-0.518032	6.77866	9.15355	0.00248236	0.128489
ENSMUSG00000028397	Kdm4c	-0.500526	6.24446	9.11838	0.00253054	0.130099
ENSMUSG00000028560	Usp1	-0.500505	6.9073	9.10967	0.00254262	0.130099
ENSMUSG00000038150	Ormdl3	0.658577	5.14021	9.10229	0.0025529	0.130099
ENSMUSG00000079481	Nhsl2	0.57811	5.95498	9.09869	0.00255793	0.130099
ENSMUSG00000066000	Zfp979	0.756141	5.58318	9.08103	0.00258274	0.130792
ENSMUSG00000024109	Nrxn1	-0.441028	7.32122	9.05375	0.00262156	0.132185
ENSMUSG00000023008	Fmnl3	-0.64411	5.80377	9.04384	0.00263581	0.132334
ENSMUSG00000072082	Ccnf	-0.781192	5.06783	9.03121	0.00265409	0.132682
ENSMUSG00000026358	Rgs1	-0.563757	7.08357	8.90656	0.00284149	0.141446
ENSMUSG00000028873	Cdca8	-1.0695	4.49064	8.89368	0.0028616	0.141843
ENSMUSG00000044783	Hjurp	-0.398919	8.27927	8.87634	0.0028889	0.142592
ENSMUSG00000057729	Prtn3	0.628995	6.12605	8.84937	0.0029319	0.144107
ENSMUSG00000051998	Lax1	-0.693496	4.98187	8.83515	0.00295484	0.144627
ENSMUSG00000026748	Plxdc2	-0.492413	6.57193	8.81257	0.00299162	0.145816
ENSMUSG00000013921	Clip3	0.711191	5.48422	8.70254	0.00317767	0.154242
ENSMUSG00000025134	Alyref	-0.509771	6.01983	8.62018	0.00332459	0.160707
ENSMUSG00000027611	Procr	0.470741	6.52525	8.56406	0.00342864	0.165055
ENSMUSG00000040594	Ranbp17	0.605749	5.74628	8.54312	0.00346831	0.16628
ENSMUSG00000039968	Rsbn1l	0.415964	7.33613	8.53539	0.00348307	0.166306
ENSMUSG00000099083	Atf7	0.416352	7.03084	8.51102	0.00353001	0.167862
ENSMUSG00000026843	Fubp3	-0.554063	6.07136	8.46912	0.00361227	0.170764
ENSMUSG00000044468	Fam46c	0.583738	6.06261	8.45987	0.00363068	0.170764
ENSMUSG00000056648	Hoxb8	0.996963	4.1401	8.45779	0.00363483	0.170764
ENSMUSG00000020823	Sec14l1	0.451737	6.94591	8.44993	0.00365058	0.170818
ENSMUSG00000027346	Gpcpd1	0.415213	6.94622	8.39613	0.0037602	0.175246
ENSMUSG00000027287	Snap23	0.501288	7.388	8.34942	0.00385809	0.179095
ENSMUSG00000028854	Slc9a1	0.426185	6.23766	8.3079	0.0039473	0.182512
ENSMUSG00000030726	Pold3	-0.440411	6.21429	8.28128	0.00400558	0.184477
ENSMUSG00000006678	Pola1	-0.551638	6.66017	8.19382	0.00420334	0.190572
ENSMUSG00000024014	Pim1	0.456387	7.51683	8.19158	0.00420853	0.190572
ENSMUSG00000025153	Fasn	-0.365964	8.22381	8.19227	0.00420694	0.190572
ENSMUSG00000035455	Fignl1	-0.594473	5.59814	8.21316	0.00415876	0.190572
ENSMUSG00000042363	Lgalsl	0.868937	4.95812	8.18691	0.00421936	0.190572
ENSMUSG00000040596	Pogk	-0.378072	6.93047	8.17912	0.00423752	0.190656
ENSMUSG00000031232	Magt1	-0.51761	5.86113	8.16884	0.00426161	0.191005
ENSMUSG00000032387	Rbpms2	0.696121	5.24992	8.15135	0.00430291	0.19139
ENSMUSG00000038022	Mindy4	-0.652572	5.27158	8.15631	0.00429116	0.19139
ENSMUSG00000037300	Ttc13	-0.485186	6.03475	8.14356	0.00432143	0.191485
ENSMUSG00000056917	Sipa1	-0.423885	6.74745	8.13413	0.00434397	0.191758
ENSMUSG00000026102	Inpp1	0.431741	6.17698	8.10835	0.00440617	0.193772
ENSMUSG00000025521	Tmem192	-1.19793	3.98044	8.09373	0.00444186	0.19461
ENSMUSG00000020375	Rufy1	-0.814268	5.26914	8.08683	0.00445882	0.194624
ENSMUSG00000012889	Podnl1	1.02199	4.11923	8.06873	0.00450357	0.195175
ENSMUSG00000038700	Hoxb5	0.800838	4.95054	8.06823	0.00450482	0.195175
ENSMUSG00000021457	Syk	-0.423083	7.10421	8.05786	0.00453068	0.195571
ENSMUSG00000049866	Arl4c	-0.889311	4.9053	8.05094	0.00454801	0.195598
ENSMUSG00000028633	Ctps	-0.64212	5.37494	8.04241	0.00456948	0.195801
ENSMUSG00000007080	Pole	-0.415208	7.16071	8.02525	0.00461296	0.196586
ENSMUSG00000050410	Tcf19	-1.29214	4.39693	8.02194	0.00462141	0.196586
ENSMUSG00000022508	Bcl6	0.74529	5.37588	7.97281	0.00474851	0.19768
ENSMUSG00000029291	Rufy3	0.6561	5.58709	7.97677	0.00473814	0.19768
ENSMUSG00000030541	Idh2	-0.453106	6.45046	7.99248	0.00469721	0.19768
ENSMUSG00000040560	Wdr7	0.464166	6.2962	7.98601	0.00471401	0.19768
ENSMUSG00000053080	2700081O15Rik	-0.708277	5.21151	7.97937	0.00473135	0.19768
ENSMUSG00000090942	F830016B08Rik	0.638047	5.78498	7.99909	0.00468008	0.19768
ENSMUSG00000004568	Arhgef18	-0.414929	7.21183	7.90505	0.0049297	0.20175
ENSMUSG00000029575	Mmab	-0.717863	4.99044	7.91455	0.00490388	0.20175
ENSMUSG00000032712	2810474O19Rik	0.421742	7.76719	7.91124	0.00491287	0.20175
ENSMUSG00000041134	Cyyr1	0.848083	4.73821	7.92014	0.00488875	0.20175
ENSMUSG00000053641	Dennd4a	0.457377	8.19214	7.90402	0.00493251	0.20175
ENSMUSG00000031958	Ldhd	0.639949	5.41677	7.89559	0.00495556	0.201986
ENSMUSG00000039410	Prdm16	0.385436	7.17361	7.84886	0.00508528	0.206554
ENSMUSG00000045092	S1pr1	0.403941	6.66277	7.83181	0.00513347	0.20779
ENSMUSG00000011263	Exoc3l2	0.752998	5.41542	7.76769	0.0053189	0.211351
ENSMUSG00000013698	Pea15a	0.633	5.04122	7.7556	0.00535461	0.211351
ENSMUSG00000028023	Pitx2	-1.0504	4.09574	7.78126	0.00527911	0.211351
ENSMUSG00000029780	Nt5c3	0.414416	7.62488	7.75635	0.00535241	0.211351
ENSMUSG00000032204	Aqp9	0.530825	6.00668	7.75178	0.00536597	0.211351
ENSMUSG00000033502	Cdc14a	0.421696	6.49031	7.77687	0.00529193	0.211351
ENSMUSG00000042590	Ipo11	-0.440878	7.09008	7.75726	0.00534971	0.211351
ENSMUSG00000079037	Prnp	0.852668	5.25585	7.77776	0.00528934	0.211351
ENSMUSG00000001918	Slc1a5	-0.460209	7.05819	7.73485	0.0054165	0.212141
ENSMUSG00000007480	Mc5r	-1.03673	4.17354	7.73292	0.0054223	0.212141
ENSMUSG00000032477	Cdc25a	-0.582715	5.76005	7.72224	0.00545448	0.212688
ENSMUSG00000029373	Pf4	-1.28383	4.63794	7.68224	0.00557668	0.216731
ENSMUSG00000022824	Muc13	0.484674	9.03593	7.64391	0.00569644	0.219201
ENSMUSG00000038264	Sema7a	0.56024	5.81121	7.64643	0.00568849	0.219201
ENSMUSG00000045930	Clec14a	0.863456	4.99847	7.64973	0.00567808	0.219201
ENSMUSG00000028693	Nasp	-0.599067	5.80854	7.62578	0.00575397	0.220688
ENSMUSG00000039286	Fndc3b	0.586505	5.61988	7.60201	0.00583031	0.222886
ENSMUSG00000003779	Kif20a	-0.638359	5.67117	7.56054	0.005966	0.226592
ENSMUSG00000028567	Txndc12	-0.460595	5.72575	7.56613	0.00594754	0.226592
ENSMUSG00000002055	Spag5	-0.920354	5.04612	7.4895	0.00620597	0.227578
ENSMUSG00000025877	Hk3	0.548126	5.79763	7.49977	0.00617068	0.227578
ENSMUSG00000026153	Fam135a	0.608376	5.62985	7.53517	0.00605061	0.227578
ENSMUSG00000029516	Cit	-0.624963	6.28953	7.49268	0.00619501	0.227578
ENSMUSG00000029771	Irf5	-0.876856	4.62421	7.52986	0.00606847	0.227578
ENSMUSG00000037211	Spry1	0.490586	5.94502	7.49165	0.00619859	0.227578
ENSMUSG00000039804	Ncoa5	0.461402	5.75387	7.51201	0.0061289	0.227578
ENSMUSG00000039910	Cited2	0.580014	8.6306	7.50643	0.0061479	0.227578
ENSMUSG00000050379	2019-09-06	-0.376882	7.73578	7.51262	0.00612682	0.227578
ENSMUSG00000056962	Jmjd6	-0.656283	5.17724	7.49379	0.0061912	0.227578
ENSMUSG00000079470	Utp14b	-0.479936	6.28685	7.51737	0.00611069	0.227578
ENSMUSG00000026480	Ncf2	-0.490406	5.87729	7.47367	0.00626078	0.228871
ENSMUSG00000037997	Parp11	-0.508396	5.99953	7.46169	0.00630257	0.229008
ENSMUSG00000041354	Rgl2	-0.402073	6.32067	7.46137	0.00630369	0.229008
ENSMUSG00000042743	Sgtb	-1.22541	3.7963	7.43112	0.00641055	0.23074
ENSMUSG00000072568	Fam84b	0.470043	7.32312	7.43373	0.00640125	0.23074
ENSMUSG00000075467	Dnlz	-0.657535	5.0797	7.43312	0.00640341	0.23074
ENSMUSG00000029211	Gabra4	1.32038	4.25023	7.42377	0.0064368	0.230974
ENSMUSG00000003345	Csnk1g2	-0.401804	6.78231	7.3786	0.00660044	0.233976
ENSMUSG00000004035	Gstm7	0.715001	5.05626	7.38436	0.00657936	0.233976
ENSMUSG00000027775	Mfsd1	0.401778	6.24919	7.38197	0.00658808	0.233976
ENSMUSG00000030757	Zkscan2	0.703331	5.30713	7.37886	0.0065995	0.233976
ENSMUSG00000031506	Ptpn7	-0.453033	6.58554	7.371	0.00662839	0.234256
ENSMUSG00000066829	Zfp810	0.761041	4.77538	7.36477	0.00665141	0.234362
ENSMUSG00000002458	Rgs19	-0.460513	6.5869	7.35252	0.00669689	0.234941
ENSMUSG00000022969	Il10rb	-0.853479	4.57799	7.33527	0.00676144	0.234941
ENSMUSG00000027490	E2f1	-0.897211	4.8263	7.33958	0.00674528	0.234941
ENSMUSG00000028337	Coro2a	-0.560402	7.04062	7.341	0.00673992	0.234941
ENSMUSG00000031628	Casp3	-0.612645	6.08861	7.33346	0.00676827	0.234941
ENSMUSG00000044456	Rin3	-0.408537	6.94914	7.32426	0.00680298	0.235448
ENSMUSG00000032555	Topbp1	-0.371423	7.8215	7.28392	0.00695745	0.237302
ENSMUSG00000041859	Mcm3	-0.454707	7.65121	7.29957	0.0068971	0.237302
ENSMUSG00000060147	Serpinb6a	0.588246	5.64228	7.29242	0.00692462	0.237302
ENSMUSG00000070000	Fcho1	-0.431371	7.16112	7.28378	0.00695798	0.237302
ENSMUSG00000101972	Hist1h3i	-1.29898	3.95666	7.28654	0.00694733	0.237302
ENSMUSG00000031711	Zfp330	-0.630571	4.96578	7.25836	0.00705717	0.239985
ENSMUSG00000039959	Hip1	0.416992	6.52011	7.21768	0.00721891	0.244773
ENSMUSG00000019055	Plod1	-0.774819	4.9192	7.2004	0.00728872	0.246426
ENSMUSG00000037013	Ss18	-0.44209	6.89696	7.17845	0.00737844	0.248741
ENSMUSG00000017493	Igfbp4	-0.370112	6.85475	7.16387	0.00743865	0.249333
ENSMUSG00000028651	Ppie	-0.589247	5.33719	7.16727	0.00742456	0.249333
ENSMUSG00000037736	Limch1	0.841957	5.30986	7.15697	0.00746731	0.249579
ENSMUSG00000030965	Abraxas2	-0.395875	6.06776	7.14574	0.00751421	0.250431
ENSMUSG00000027593	Raly	-0.409031	6.55763	7.13671	0.00755217	0.250981
ENSMUSG00000042106	Fam212a	-0.563703	5.70266	7.12622	0.00759648	0.251027
ENSMUSG00000069273	Hist1h3e	-0.690127	6.14737	7.12775	0.00759001	0.251027
ENSMUSG00000029344	Tpst2	0.358576	6.72086	7.09072	0.00774841	0.255326
ENSMUSG00000038393	Txnip	0.535525	10.6071	7.08349	0.00777972	0.255638
ENSMUSG00000030720	Cln3	0.437515	6.09095	7.06121	0.00787706	0.25698
ENSMUSG00000047867	Gimap6	-0.450836	7.43847	7.05409	0.00790843	0.25698
ENSMUSG00000053040	Aph1c	0.676894	4.99509	7.06124	0.00787692	0.25698
ENSMUSG00000053398	Phgdh	-0.560717	5.49505	7.05679	0.00789656	0.25698
ENSMUSG00000035000	Dpp4	-0.528795	6.25468	7.0476	0.00793714	0.257198
ENSMUSG00000046541	Zfp526	-0.466351	5.67784	7.04097	0.00796657	0.257439
ENSMUSG00000068134	Zfp120	0.558117	5.74762	7.01617	0.00807767	0.26031
ENSMUSG00000032714	Syde1	0.406684	5.99231	7.01094	0.00810132	0.260355
ENSMUSG00000001018	Snapin	0.562408	6.36468	6.99306	0.00818265	0.262122
ENSMUSG00000049327	Kmt5a	-0.48538	6.75249	6.98902	0.00820112	0.262122
ENSMUSG00000034263	Ints14	-0.486932	6.08018	6.96537	0.00831023	0.264166
ENSMUSG00000037235	Mxd4	-0.425155	6.05495	6.96808	0.00829764	0.264166
ENSMUSG00000005465	Il27ra	0.391961	6.51443	6.92034	0.00852207	0.270166
ENSMUSG00000059939	9430015G10Rik	-0.681269	5.05272	6.91253	0.00855937	0.270615
ENSMUSG00000052534	Pbx1	0.404825	8.58989	6.90358	0.00860236	0.271241
ENSMUSG00000061882	Ccdc62	-0.919211	4.33443	6.88775	0.00867883	0.272917
ENSMUSG00000004040	Stat3	0.449088	8.70591	6.88076	0.00871284	0.273252
ENSMUSG00000001156	Mxd1	-0.544569	5.91884	6.8651	0.00878955	0.274709
ENSMUSG00000042784	Muc1	1.32143	4.24023	6.8617	0.00880629	0.274709
ENSMUSG00000078942	Naip6	0.419282	6.48166	6.85326	0.00884795	0.275275
ENSMUSG00000040270	Bach2	0.518325	6.20555	6.84288	0.00889951	0.276145
ENSMUSG00000037206	Islr	-1.10126	4.13511	6.7938	0.00914749	0.283088
ENSMUSG00000023104	Rfc2	-0.494229	6.25193	6.77142	0.00926293	0.285632
ENSMUSG00000039187	Fanci	-0.686775	5.5068	6.76603	0.00929091	0.285632
ENSMUSG00000059013	Sh2d3c	-0.501915	5.88977	6.76372	0.00930295	0.285632
ENSMUSG00000040488	Ltbp4	0.635982	5.81303	6.75163	0.0093662	0.286821
ENSMUSG00000026670	Uap1	-0.574461	5.79063	6.73227	0.00946842	0.289195
ENSMUSG00000033458	Fan1	0.751379	4.95719	6.71252	0.00957382	0.291653
ENSMUSG00000103677	Pcdhga4	1.18781	3.73286	6.68857	0.00970328	0.294829
ENSMUSG00000009112	Bcl2l13	-0.440647	6.35184	6.67952	0.00975268	0.295562
ENSMUSG00000019843	Fyn	-0.488518	6.43018	6.64711	0.0099317	0.300062
ENSMUSG00000024900	Cpt1a	0.475843	8.49857	6.64033	0.00996956	0.300062
ENSMUSG00000028902	Sf3a3	-0.386659	6.39581	6.63879	0.00997814	0.300062
ENSMUSG00000025776	Crispld1	0.414089	6.45105	6.60925	0.010145	0.301407
ENSMUSG00000027200	Sema6d	0.63562	5.2173	6.61919	0.0100886	0.301407
ENSMUSG00000027765	P2ry1	-0.792855	4.69927	6.61473	0.0101139	0.301407
ENSMUSG00000028312	Smc2	-0.496669	6.7369	6.60809	0.0101517	0.301407
ENSMUSG00000031309	Rps6ka3	0.421742	8.44599	6.61196	0.0101296	0.301407
ENSMUSG00000026819	Slc25a25	-0.877291	4.76032	6.59556	0.0102233	0.302294
ENSMUSG00000056536	Pign	0.423408	7.43541	6.59384	0.0102332	0.302294
ENSMUSG00000016487	Ppfibp1	0.54537	5.69213	6.58553	0.0102811	0.302942
ENSMUSG00000003031	Cdkn1b	-0.35428	7.20944	6.57674	0.010332	0.303677
ENSMUSG00000063694	Cycs	-0.845276	4.22717	6.57183	0.0103606	0.303754
ENSMUSG00000067199	Frat1	-0.900647	4.49038	6.55796	0.0104416	0.305364
ENSMUSG00000029449	Rhof	-0.467714	6.43592	6.55291	0.0104713	0.30547
ENSMUSG00000030814	Bcl7c	-0.689065	4.75748	6.53438	0.0105809	0.307587
ENSMUSG00000059555	Tor4a	0.432847	7.00466	6.53177	0.0105965	0.307587
ENSMUSG00000023367	Tmem176a	0.462849	7.29188	6.50196	0.0107755	0.310474
ENSMUSG00000024782	Ak3	-0.363392	6.90919	6.5067	0.0107468	0.310474
ENSMUSG00000027469	Tpx2	-0.529869	6.43059	6.50567	0.0107531	0.310474
ENSMUSG00000026866	Kynu	1.30325	4.13282	6.488	0.0108605	0.312153
ENSMUSG00000031304	Il2rg	0.605357	6.12727	6.48191	0.0108978	0.312457
ENSMUSG00000020121	Srgap1	-0.825674	5.25593	6.47172	0.0109604	0.313484
ENSMUSG00000025504	Eps8l2	0.562875	5.54232	6.46509	0.0110014	0.31389
ENSMUSG00000032431	Crtap	0.494565	6.05005	6.46073	0.0110285	0.313895
ENSMUSG00000036377	C530008M17Rik	0.465885	6.79919	6.44992	0.0110957	0.315043
ENSMUSG00000020180	Snrpd3	-0.744982	4.77399	6.43152	0.0112113	0.316786
ENSMUSG00000027722	Spata5	-0.607705	5.49674	6.43259	0.0112045	0.316786
ENSMUSG00000076431	Sox4	-0.455432	7.75651	6.42521	0.0112511	0.317146
ENSMUSG00000017386	Traf4	-0.868687	4.35167	6.39317	0.011456	0.320446
ENSMUSG00000021670	Hmgcr	-0.435055	6.87667	6.40129	0.0114038	0.320446
ENSMUSG00000039976	Tbc1d16	-0.382309	5.96058	6.3898	0.0114778	0.320446
ENSMUSG00000050600	Zfp831	-0.411838	6.77602	6.39304	0.0114569	0.320446
ENSMUSG00000014668	Chfr	-0.460109	5.77844	6.36391	0.0116465	0.324382
ENSMUSG00000024750	Zfand5	0.529372	8.35217	6.35183	0.011726	0.325821
ENSMUSG00000059908	Mug1	1.33942	4.04508	6.34366	0.0117801	0.32655
ENSMUSG00000002699	Lcp2	0.397961	7.85306	6.30635	0.0120306	0.329026
ENSMUSG00000002881	Nab1	0.440456	7.45971	6.31125	0.0119974	0.329026
ENSMUSG00000024528	Srfbp1	-0.534598	5.96266	6.30523	0.0120382	0.329026
ENSMUSG00000033526	Ppip5k1	0.584139	5.55667	6.30598	0.0120331	0.329026
ENSMUSG00000035378	Shq1	0.478962	5.74977	6.31695	0.0119589	0.329026
ENSMUSG00000047749	Zc3hav1l	-0.426325	6.20062	6.31989	0.0119391	0.329026
ENSMUSG00000049791	Fzd4	-0.7548	5.16853	6.29192	0.012129	0.330734
ENSMUSG00000032596	Uba7	0.474552	8.78035	6.28248	0.0121938	0.331727
ENSMUSG00000052212	Cd177	1.09279	4.73722	6.27662	0.0122341	0.332052
ENSMUSG00000030798	Cd37	-0.50821	5.82271	6.26708	0.0123001	0.332557
ENSMUSG00000032561	Acpp	0.631638	5.38638	6.26516	0.0123135	0.332557
ENSMUSG00000036810	Cnep1r1	0.556292	5.62817	6.26164	0.012338	0.332557
ENSMUSG00000048347	Pcdhb18	0.877402	4.33519	6.24743	0.0124374	0.334465
ENSMUSG00000025907	Rb1cc1	0.374723	7.75572	6.22948	0.0125641	0.336401
ENSMUSG00000046387	Pcdhb17	1.05062	4.94522	6.22908	0.0125669	0.336401
ENSMUSG00000004317	Clcn5	0.436268	5.83776	6.21794	0.0126462	0.337752
ENSMUSG00000041926	Rnpep	-0.485416	5.70721	6.20527	0.012737	0.339403
ENSMUSG00000029621	Arpc1a	-0.513697	5.43861	6.19534	0.0128087	0.340538
ENSMUSG00000038160	Atg5	-0.534532	5.40124	6.18145	0.0129096	0.342442
ENSMUSG00000018846	Pank3	-0.360772	7.15055	6.15897	0.0130747	0.345634
ENSMUSG00000031295	Phka2	-0.389056	6.58156	6.15703	0.0130891	0.345634
ENSMUSG00000049516	Spty2d1	-0.487459	6.67823	6.14362	0.0131887	0.347481
ENSMUSG00000016496	Cd274	0.47563	6.96173	6.13469	0.0132555	0.347675
ENSMUSG00000092060	Bend4	-0.437034	5.89255	6.13582	0.013247	0.347675
ENSMUSG00000020900	Myh10	-0.634726	5.66523	6.11414	0.0134104	0.350168
ENSMUSG00000079056	Kcnip3	0.512115	5.89	6.11719	0.0133874	0.350168
ENSMUSG00000019256	Ahr	0.458539	6.0101	6.09263	0.0135747	0.353668
ENSMUSG00000005732	Ranbp1	-0.434456	6.58646	6.07631	0.0137007	0.356157
ENSMUSG00000021190	Lgmn	1.22904	3.81358	6.06793	0.0137658	0.356267
ENSMUSG00000025747	Tyms	-0.719559	5.50688	6.06821	0.0137636	0.356267
ENSMUSG00000024050	Wiz	-0.433077	6.3304	6.05979	0.0138294	0.356335
ENSMUSG00000030822	Prr14	-0.489813	5.70602	6.06222	0.0138104	0.356335
ENSMUSG00000040111	Gramd1b	-0.426383	6.93093	6.05	0.0139063	0.35753
ENSMUSG00000031767	Nudt7	-0.647376	5.23055	6.02792	0.0140813	0.361236
ENSMUSG00000033446	Lpar6	0.44053	7.33555	6.02166	0.0141314	0.361726
ENSMUSG00000004929	Thop1	-0.5258	5.27868	6.012	0.0142089	0.362917
ENSMUSG00000001157	Gmcl1	-0.565453	5.40161	6.0064	0.0142541	0.363277
ENSMUSG00000031681	Smad1	0.37954	6.71288	5.99671	0.0143326	0.364483
ENSMUSG00000018848	Rars	-0.354235	6.7577	5.98197	0.0144528	0.365006
ENSMUSG00000027379	Bub1	-0.659289	5.2548	5.97986	0.0144702	0.365006
ENSMUSG00000028851	Nudc	-0.452617	5.7813	5.9815	0.0144567	0.365006
ENSMUSG00000051224	Tceanc	0.820183	4.56152	5.97891	0.0144779	0.365006
ENSMUSG00000024403	Atp6v1g2	0.695458	4.98277	5.92706	0.0149101	0.375094
ENSMUSG00000032086	Bace1	0.451303	6.14168	5.90812	0.0150712	0.378333
ENSMUSG00000027615	Hps3	0.528289	6.0655	5.88533	0.0152675	0.38244
ENSMUSG00000030043	Tacr1	0.724566	5.22657	5.87608	0.0153479	0.383633
ENSMUSG00000020019	Ntn4	0.735306	4.56328	5.86508	0.0154441	0.385214
ENSMUSG00000040234	Tm7sf3	0.437702	6.13012	5.85931	0.0154948	0.385249
ENSMUSG00000040952	Rps19	-0.480465	6.64288	5.85698	0.0155154	0.385249
ENSMUSG00000074227	Spint2	0.323974	6.84237	5.8537	0.0155443	0.385249
ENSMUSG00000014426	Map3k4	-0.397899	6.57604	5.82628	0.0157885	0.385781
ENSMUSG00000024248	Cox7a2l	-0.35805	6.29058	5.8217	0.0158296	0.385781
ENSMUSG00000025316	Banp	-0.404319	5.92029	5.82759	0.0157767	0.385781
ENSMUSG00000028088	Fmo5	0.488095	6.04526	5.83757	0.0156875	0.385781
ENSMUSG00000032220	Myo1e	0.505008	5.74255	5.83622	0.0156995	0.385781
ENSMUSG00000033429	Mcee	-0.90891	4.34121	5.82553	0.0157952	0.385781
ENSMUSG00000036334	Igsf10	0.474957	6.3223	5.82243	0.0158231	0.385781
ENSMUSG00000038886	Man2a2	0.337863	7.98469	5.82874	0.0157664	0.385781
ENSMUSG00000043445	Pgp	-1.13486	3.52922	5.81236	0.015914	0.38703
ENSMUSG00000027496	Aurka	-0.938331	4.49278	5.80382	0.0159914	0.388106
ENSMUSG00000034910	Pygo1	-0.865829	4.81975	5.78765	0.0161392	0.390353
ENSMUSG00000034926	Dhcr24	-0.361628	6.56396	5.78351	0.0161772	0.390353
ENSMUSG00000049657	Zbtb5	-0.420609	5.95253	5.78276	0.0161841	0.390353
ENSMUSG00000001415	Smg5	-0.394463	6.29807	5.76418	0.0163562	0.39189
ENSMUSG00000007379	Dennd2c	0.741142	5.27442	5.76132	0.0163828	0.39189
ENSMUSG00000039886	Tmem120a	-0.896436	4.09159	5.76048	0.0163906	0.39189
ENSMUSG00000053113	Socs3	0.755779	5.3164	5.75425	0.0164488	0.39189
ENSMUSG00000070576	Mn1	-0.63386	5.52896	5.75719	0.0164214	0.39189
ENSMUSG00000091183	Gm5141	-0.930556	4.24688	5.7582	0.0164119	0.39189
ENSMUSG00000040860	Crocc	-0.699269	5.28139	5.74885	0.0164995	0.392299
ENSMUSG00000029207	Apbb2	0.503402	5.82395	5.74458	0.0165396	0.392456
ENSMUSG00000030257	Srgap3	-0.374597	6.77189	5.73754	0.016606	0.393233
ENSMUSG00000032035	Ets1	0.492074	5.94643	5.72773	0.016699	0.393841
ENSMUSG00000054509	Parp4	0.332263	6.78035	5.73108	0.0166672	0.393841
ENSMUSG00000035725	Prkx	0.435622	6.18337	5.71652	0.016806	0.395566
ENSMUSG00000072889	Nfxl1	-0.680387	4.86011	5.70998	0.0168687	0.396246
ENSMUSG00000025571	Tnrc6c	-0.342041	7.41301	5.69558	0.0170077	0.39838
ENSMUSG00000058301	Upf1	-0.340946	6.65107	5.69352	0.0170277	0.39838
ENSMUSG00000019782	Rwdd1	-0.615326	5.21354	5.67575	0.017201	0.400034
ENSMUSG00000031990	Jam3	0.805783	4.6699	5.67994	0.0171599	0.400034
ENSMUSG00000073435	Nme3	-1.04207	3.98131	5.67801	0.0171788	0.400034
ENSMUSG00000061615	Hist1h2ab	-0.756066	4.55008	5.67222	0.0172356	0.400044
ENSMUSG00000041278	Ttc1	-0.462872	5.80025	5.65915	0.0173646	0.402239
ENSMUSG00000038351	Sgsm2	-0.529306	5.47321	5.6547	0.0174086	0.402463
ENSMUSG00000019923	Zwint	-0.321743	6.5645	5.6379	0.0175762	0.404579
ENSMUSG00000027132	Katnbl1	0.70812	4.97922	5.6317	0.0176385	0.404579
ENSMUSG00000035125	Gcfc2	-0.437304	5.64417	5.63725	0.0175827	0.404579
ENSMUSG00000092416	Zfp141	-0.417119	6.89223	5.63409	0.0176145	0.404579
ENSMUSG00000020436	Gabrg2	1.20606	4.27063	5.62661	0.0176898	0.404962
ENSMUSG00000021687	Scamp1	0.380466	6.72459	5.61924	0.0177643	0.405027
ENSMUSG00000030677	Kif22	-0.937799	4.43969	5.61607	0.0177965	0.405027
ENSMUSG00000036622	Atp13a2	-0.350431	7.1722	5.61634	0.0177938	0.405027
ENSMUSG00000028226	Mmp16	-0.672468	4.73306	5.58937	0.0180698	0.410448
ENSMUSG00000024399	Ltb	-0.460756	5.61991	5.58239	0.0181419	0.410491
ENSMUSG00000032254	Kif23	-0.560674	5.74212	5.58335	0.0181321	0.410491
ENSMUSG00000032549	Rab6b	0.452129	6.30198	5.57174	0.0182527	0.4122
ENSMUSG00000059475	Zfp426	-0.386045	6.02183	5.54681	0.0185144	0.417306
ENSMUSG00000039356	Exosc2	-0.433699	5.72979	5.54043	0.018582	0.418024
ENSMUSG00000042500	Ago4	0.373206	6.10564	5.53108	0.0186816	0.419457
ENSMUSG00000031818	Cox4i1	-0.445429	6.24206	5.52576	0.0187384	0.419928
ENSMUSG00000048865	Arhgap30	-0.435808	5.88493	5.5195	0.0188057	0.420084
ENSMUSG00000108948	Olfr695	1.2549	3.96935	5.51842	0.0188172	0.420084
ENSMUSG00000004897	Hdgf	-0.381469	7.96067	5.50083	0.0190075	0.422718
ENSMUSG00000009108	Gnat2	0.88426	4.32069	5.50283	0.0189857	0.422718
ENSMUSG00000025184	R3hcc1l	-0.518613	5.63642	5.48387	0.0191927	0.426028
ENSMUSG00000027894	Slc6a17	-0.934705	4.68604	5.47606	0.0192786	0.427124
ENSMUSG00000017499	Cdc6	-0.585773	5.34257	5.46044	0.0194517	0.430144
ENSMUSG00000022945	Chaf1b	-0.327976	6.63688	5.45386	0.0195252	0.43035
ENSMUSG00000028032	Papss1	-0.505107	5.84712	5.45301	0.0195346	0.43035
ENSMUSG00000048439	Nupl2	0.660363	4.8848	5.4437	0.019639	0.431837
ENSMUSG00000018425	Dhx40	0.779758	5.127	5.43303	0.0197594	0.433272
ENSMUSG00000044927	H1fx	-0.618346	4.69776	5.43135	0.0197784	0.433272
ENSMUSG00000020649	Rrm2	-0.642626	5.07885	5.41329	0.019984	0.436959
ENSMUSG00000090077	Lime1	-0.655187	5.06138	5.39085	0.0202426	0.441787
ENSMUSG00000037016	Frem2	-0.740173	5.51777	5.34128	0.0208262	0.45226
ENSMUSG00000073987	Ggh	-0.610887	5.17146	5.34025	0.0208385	0.45226
ENSMUSG00000111448	Olfr912	1.24892	4.08377	5.34326	0.0208026	0.45226
ENSMUSG00000006169	Clint1	0.328367	7.77812	5.33316	0.0209234	0.453263
ENSMUSG00000038172	Ttc39b	0.293846	7.29499	5.32349	0.0210398	0.453809
ENSMUSG00000054115	Skp2	-0.519034	5.62016	5.3182	0.0211038	0.453809
ENSMUSG00000059434	Gckr	-1.08767	3.74856	5.32213	0.0210563	0.453809
ENSMUSG00000079562	Maea	0.37183	6.53241	5.31932	0.0210903	0.453809
ENSMUSG00000022899	Slc15a2	1.13714	5.68646	5.308	0.0212277	0.454231
ENSMUSG00000038342	Mlxip	0.329507	7.4269	5.307	0.0212399	0.454231
ENSMUSG00000047594	Olfr1122	1.67811	3.54881	5.3092	0.0212131	0.454231
ENSMUSG00000005667	Mthfd2	-1.23033	3.61335	5.25998	0.0218213	0.455124
ENSMUSG00000008036	Ap2s1	-0.504643	5.52685	5.27255	0.0216642	0.455124
ENSMUSG00000010057	Nprl2	-0.901999	4.18523	5.2737	0.0216499	0.455124
ENSMUSG00000015880	Ncapg	-0.606272	5.52207	5.25607	0.0218704	0.455124
ENSMUSG00000017778	Cox7c	-0.642822	5.13266	5.2524	0.0219166	0.455124
ENSMUSG00000022883	Robo1	-0.76195	5.23306	5.29312	0.0214098	0.455124
ENSMUSG00000024670	Cd6	-1.05748	3.85978	5.26056	0.0218141	0.455124
ENSMUSG00000025577	Cbx2	-0.577471	5.12175	5.25121	0.0219315	0.455124
ENSMUSG00000026556	Vangl2	-0.470221	5.6551	5.28925	0.0214575	0.455124
ENSMUSG00000027376	Prom2	0.675972	5.10129	5.27581	0.0216237	0.455124
ENSMUSG00000027478	Dnmt3b	-0.36268	6.59748	5.27763	0.0216011	0.455124
ENSMUSG00000028527	Ak4	-0.70102	4.71928	5.25394	0.0218971	0.455124
ENSMUSG00000031242	2610002M06Rik	0.494603	6.50951	5.29511	0.0213854	0.455124
ENSMUSG00000038963	Slco4a1	0.441944	5.91499	5.27555	0.021627	0.455124
ENSMUSG00000063849	Ppcdc	-0.546636	5.30588	5.25029	0.0219431	0.455124
ENSMUSG00000074802	Gas2l3	0.356882	7.68225	5.29451	0.0213927	0.455124
ENSMUSG00000075289	Carns1	-0.643938	5.16481	5.26413	0.0217692	0.455124
ENSMUSG00000021226	Acot2	0.388366	6.67314	5.23641	0.0221189	0.45796
ENSMUSG00000028423	Nfx1	0.356212	6.90003	5.22903	0.0222129	0.459092
ENSMUSG00000035439	Haus8	-0.790426	4.08805	5.22542	0.0222591	0.459237
ENSMUSG00000001524	Gtf2h4	-0.674429	4.58071	5.21863	0.0223461	0.459656
ENSMUSG00000024660	Incenp	-0.401546	5.97093	5.21465	0.0223973	0.459656
ENSMUSG00000024742	Fen1	-0.687273	4.9308	5.21609	0.0223789	0.459656
ENSMUSG00000028412	Slc44a1	0.490089	6.49243	5.2038	0.0225375	0.461519
ENSMUSG00000031016	Wee1	-0.381052	7.0921	5.18641	0.0227643	0.461519
ENSMUSG00000036155	Mgat5	-0.30248	7.31684	5.19187	0.0226928	0.461519
ENSMUSG00000040212	Emp3	-0.480342	6.19689	5.19617	0.0226367	0.461519
ENSMUSG00000043873	Chil5	0.895875	4.05978	5.18843	0.0227378	0.461519
ENSMUSG00000066026	Dhrs3	0.554637	5.26211	5.18664	0.0227612	0.461519
ENSMUSG00000078813	Leng1	-0.733497	4.41364	5.18918	0.022728	0.461519
ENSMUSG00000001632	Brpf1	-0.411228	6.3956	5.16621	0.0230304	0.463699
ENSMUSG00000032869	Psmf1	0.361104	5.98659	5.16854	0.0229996	0.463699
ENSMUSG00000068740	Celsr2	-0.600789	5.80748	5.16977	0.0229833	0.463699
ENSMUSG00000102428	Pcdhga12	0.900662	4.28415	5.17519	0.0229116	0.463699
ENSMUSG00000044921	Rassf9	0.983147	4.11798	5.16299	0.0230731	0.463761
ENSMUSG00000028832	Stmn1	-0.55625	6.17189	5.15102	0.0232327	0.465036
ENSMUSG00000035936	Aldh5a1	0.539107	5.52671	5.1495	0.0232531	0.465036
ENSMUSG00000052407	Ccdc171	-0.401581	6.27536	5.1493	0.0232558	0.465036
ENSMUSG00000032109	Nlrx1	0.862543	4.69315	5.1357	0.0234387	0.467096
ENSMUSG00000043110	Lrrn4	0.512909	5.60752	5.13855	0.0234002	0.467096
ENSMUSG00000020495	Smg8	-0.504816	5.38677	5.11149	0.0237678	0.468074
ENSMUSG00000028771	Ptpn12	0.276127	7.04247	5.11163	0.023766	0.468074
ENSMUSG00000030142	Clec4e	0.658651	4.75317	5.11347	0.0237407	0.468074
ENSMUSG00000033538	Casp4	0.648121	5.51722	5.11669	0.0236968	0.468074
ENSMUSG00000047187	Rab2a	0.417522	6.99478	5.12571	0.023574	0.468074
ENSMUSG00000049929	Lpar4	1.1424	3.74293	5.12016	0.0236494	0.468074
ENSMUSG00000054405	Dnajc8	-0.305348	6.70564	5.11334	0.0237425	0.468074
ENSMUSG00000032515	Csrnp1	-0.570044	5.30808	5.10164	0.0239032	0.46916
ENSMUSG00000047409	Ctdspl	-0.393603	6.08976	5.10403	0.0238704	0.46916
ENSMUSG00000028104	Polr3gl	0.540685	5.16501	5.09156	0.0240425	0.471105
ENSMUSG00000028066	Pmf1	-0.45626	5.92242	5.08038	0.0241981	0.47336
ENSMUSG00000020482	Ccdc117	-0.66931	5.54338	5.07106	0.0243286	0.474089
ENSMUSG00000020844	Nxn	-0.473005	5.14411	5.07279	0.0243043	0.474089
ENSMUSG00000026662	Sephs1	-0.328904	6.73382	5.06904	0.0243569	0.474089
ENSMUSG00000027219	Slc28a2	-0.594338	4.63111	5.0647	0.024418	0.474488
ENSMUSG00000039148	Sart1	-0.368483	5.93474	5.05861	0.0245038	0.474579
ENSMUSG00000039546	Ajap1	-1.11634	3.67191	5.06134	0.0244654	0.474579
ENSMUSG00000034157	Cipc	0.35366	6.36176	5.04869	0.0246446	0.47573
ENSMUSG00000062591	Tubb4a	1.04553	3.64327	5.04887	0.024642	0.47573
ENSMUSG00000046229	Scand1	-0.802761	3.97301	5.03671	0.0248156	0.478243
ENSMUSG00000024556	Me2	-0.50137	5.31473	5.03108	0.0248964	0.479009
ENSMUSG00000032020	Ubash3b	-0.331691	6.32946	5.02523	0.0249806	0.479841
ENSMUSG00000028249	Sdcbp	0.405061	8.41716	5.01733	0.0250949	0.481246
ENSMUSG00000044162	Tnip3	0.446536	6.9638	5.01448	0.0251362	0.48125
ENSMUSG00000020017	Hal	-0.839822	4.62256	5.00166	0.025323	0.484004
ENSMUSG00000025666	Tmem47	0.853936	4.12959	4.99612	0.0254042	0.484004
ENSMUSG00000032718	Mansc1	0.411825	6.73917	4.99704	0.0253908	0.484004
ENSMUSG00000040297	Suco	0.371944	6.84839	4.98867	0.0255139	0.485303
ENSMUSG00000034744	Nagk	-0.796237	4.34322	4.97803	0.0256713	0.486714
ENSMUSG00000037455	Slc18b1	0.668397	4.89993	4.98029	0.0256377	0.486714
ENSMUSG00000061589	Dot1l	-0.308088	6.52803	4.96596	0.025851	0.489329
ENSMUSG00000086338	Gm13723	-1.3691	3.58032	4.96266	0.0259004	0.489471
ENSMUSG00000027649	Ctnnbl1	-0.459352	5.51326	4.95412	0.0260286	0.490332
ENSMUSG00000030127	Cops7a	-0.35088	7.11716	4.95388	0.0260322	0.490332
ENSMUSG00000061991	Hist1h2af	-0.654669	5.17813	4.95126	0.0260717	0.490332
ENSMUSG00000020053	Igf1	-0.572341	5.29359	4.94147	0.0262198	0.490376
ENSMUSG00000024098	Twsg1	-0.366256	6.72092	4.94098	0.0262272	0.490376
ENSMUSG00000028759	Hp1bp3	-0.379585	7.96458	4.94002	0.0262417	0.490376
ENSMUSG00000034832	Tet3	-0.30511	7.30771	4.94205	0.0262109	0.490376
ENSMUSG00000014245	Pigl	0.557343	5.01	4.91401	0.0266397	0.490758
ENSMUSG00000020827	Mink1	0.357424	7.82651	4.92478	0.0264742	0.490758
ENSMUSG00000022792	Yars2	-0.573771	5.16287	4.91745	0.0265868	0.490758
ENSMUSG00000026223	Itm2c	0.420422	6.02441	4.92547	0.0264636	0.490758
ENSMUSG00000028132	Tmem56	0.504761	5.98548	4.92741	0.0264338	0.490758
ENSMUSG00000032375	Aph1b	0.623684	5.32412	4.92222	0.0265135	0.490758
ENSMUSG00000037991	Rmi2	-0.786165	4.6595	4.91758	0.0265848	0.490758
ENSMUSG00000040370	Etfrf1	0.581015	4.83822	4.93021	0.0263911	0.490758
ENSMUSG00000054893	Zfp667	-0.648538	4.95681	4.91447	0.0266326	0.490758
ENSMUSG00000029283	Cdc7	-0.639842	5.28327	4.90695	0.0267488	0.490811
ENSMUSG00000048332	Lhfp	0.922235	3.75464	4.90531	0.0267742	0.490811
ENSMUSG00000052713	Zfp608	-0.356582	8.03997	4.90298	0.0268104	0.490811
ENSMUSG00000054428	Atpif1	-0.45806	7.42546	4.90711	0.0267464	0.490811
ENSMUSG00000016528	Mapkapk2	0.357968	7.13815	4.87956	0.0271766	0.492522
ENSMUSG00000017478	Zc3h18	-0.441232	6.10456	4.87788	0.0272031	0.492522
ENSMUSG00000020330	Hmmr	-0.483828	5.87286	4.87616	0.0272302	0.492522
ENSMUSG00000021116	Eif2s1	-0.374657	6.66889	4.87549	0.0272407	0.492522
ENSMUSG00000029545	Acads	-0.520147	5.22491	4.88524	0.0270872	0.492522
ENSMUSG00000031948	Kars	-0.33208	6.97032	4.88982	0.0270154	0.492522
ENSMUSG00000035024	Ncapd3	-0.282522	7.21558	4.87621	0.0272293	0.492522
ENSMUSG00000050619	Zscan29	-0.401592	6.03766	4.88874	0.0270325	0.492522
ENSMUSG00000016503	Gtf3a	-0.354695	6.44724	4.8724	0.0272895	0.492642
ENSMUSG00000017548	Suz12	-0.339508	6.87753	4.828	0.0280011	0.49664
ENSMUSG00000018143	Mafk	-0.538147	5.24255	4.81345	0.0282384	0.49664
ENSMUSG00000018995	Nars2	0.461248	5.32452	4.81661	0.0281868	0.49664
ENSMUSG00000020228	Helb	-0.471926	5.6997	4.82939	0.0279785	0.49664
ENSMUSG00000020869	Lrrc59	-0.321989	6.92836	4.7966	0.0285159	0.49664
ENSMUSG00000020929	Eftud2	-0.355859	6.7822	4.82777	0.0280049	0.49664
ENSMUSG00000021932	Rnaseh2b	-0.574095	5.1838	4.79578	0.0285295	0.49664
ENSMUSG00000022587	Ly6e	0.453107	9.74344	4.82161	0.0281051	0.49664
ENSMUSG00000025997	Ikzf2	-0.332376	7.23531	4.8177	0.0281689	0.49664
ENSMUSG00000026436	Elk4	0.319892	8.04468	4.82823	0.0279973	0.49664
ENSMUSG00000026604	Ptpn14	0.354809	6.76583	4.79576	0.0285298	0.49664
ENSMUSG00000030435	U2af2	-0.307441	6.24255	4.80029	0.028455	0.49664
ENSMUSG00000031618	Nr3c2	0.491001	5.54889	4.79988	0.0284618	0.49664
ENSMUSG00000032006	Pdgfd	0.514725	5.64918	4.85431	0.0275771	0.49664
ENSMUSG00000034321	Exosc1	0.42191	5.45824	4.80704	0.0283437	0.49664
ENSMUSG00000038227	Hoxa9	-0.376217	6.07547	4.80359	0.0284006	0.49664
ENSMUSG00000039615	Stub1	-0.426359	5.47603	4.83167	0.0279415	0.49664
ENSMUSG00000040549	Ckap5	-0.362166	7.98437	4.81266	0.0282515	0.49664
ENSMUSG00000040774	Cept1	0.510697	5.34267	4.79679	0.0285128	0.49664
ENSMUSG00000041000	Trim62	0.535849	5.28816	4.8311	0.0279509	0.49664
ENSMUSG00000041272	Tox	0.457296	6.62634	4.81984	0.0281339	0.49664
ENSMUSG00000045252	Zfp574	-0.477449	5.36932	4.84917	0.0276594	0.49664
ENSMUSG00000053436	Mapk14	-0.359797	8.00146	4.79978	0.0284634	0.49664
ENSMUSG00000074194	Zfp791	-1.41991	3.54967	4.85013	0.027644	0.49664
ENSMUSG00000040435	Ppp1r15a	-0.460265	6.68667	4.78552	0.0286999	0.498608
ENSMUSG00000042388	Dlgap3	-1.01923	4.02506	4.78383	0.0287281	0.498608
ENSMUSG00000040738	Ints8	-0.425005	6.03655	4.76898	0.028977	0.502182
ENSMUSG00000012443	Kif11	-0.377992	6.84076	4.75698	0.0291797	0.50399
ENSMUSG00000029464	Gpn3	-0.561804	4.95168	4.75712	0.0291774	0.50399
ENSMUSG00000046768	Rhoj	0.355186	5.99686	4.75516	0.0292106	0.50399
ENSMUSG00000022971	Ifnar2	-0.383454	6.41601	4.75257	0.0292546	0.504006
ENSMUSG00000003992	Ssbp2	0.34351	7.46727	4.74054	0.0294599	0.505106
ENSMUSG00000026123	Plekhb2	0.320195	7.1911	4.73871	0.0294911	0.505106
ENSMUSG00000028884	Rpa2	-0.556348	5.14743	4.73912	0.0294842	0.505106
ENSMUSG00000063715	Olfr816	1.39158	3.42142	4.7403	0.0294639	0.505106
ENSMUSG00000020785	Camkk1	0.488181	5.34463	4.73062	0.0296302	0.506746
ENSMUSG00000002835	Chaf1a	-0.550065	5.10372	4.72555	0.0297177	0.506761
ENSMUSG00000026235	Epha4	0.64627	5.05247	4.72781	0.0296786	0.506761
ENSMUSG00000026211	Obsl1	-0.313814	6.55894	4.7185	0.0298397	0.508101
ENSMUSG00000040354	Mars	-0.393288	5.84971	4.70396	0.0300933	0.511673
ENSMUSG00000021175	Cdca7l	-0.342467	6.86607	4.69741	0.0302082	0.511802
ENSMUSG00000035095	Fam167a	-0.772615	4.64338	4.70005	0.0301617	0.511802
ENSMUSG00000042680	Garem1	-0.775895	4.41407	4.69605	0.0302321	0.511802
ENSMUSG00000034110	Kctd7	-0.73942	4.56169	4.69281	0.030289	0.512024
ENSMUSG00000047030	Spata2	-0.682188	4.89264	4.68192	0.0304816	0.514537
ENSMUSG00000020994	Pnn	-0.382177	6.74406	4.67774	0.030556	0.515048
ENSMUSG00000030945	Acsm2	0.890522	4.4251	4.66885	0.0307146	0.516977
ENSMUSG00000022361	Zhx1	-0.391527	7.32544	4.66526	0.0307788	0.517055
ENSMUSG00000028970	Abcb1b	0.310136	6.58753	4.66365	0.0308076	0.517055
ENSMUSG00000022351	Sqle	-0.404605	6.05581	4.65763	0.0309158	0.517133
ENSMUSG00000022814	Umps	-0.370689	6.03029	4.6582	0.0309055	0.517133
ENSMUSG00000060206	Zfp462	0.330224	6.4375	4.65602	0.0309449	0.517133
ENSMUSG00000000384	Tbrg4	-0.40407	5.9038	4.63919	0.0312497	0.517769
ENSMUSG00000003200	Sh3gl1	-0.39133	5.85494	4.6441	0.0311605	0.517769
ENSMUSG00000004562	Arhgef40	-0.374322	6.42655	4.63905	0.0312524	0.517769
ENSMUSG00000024034	Tmprss3	-0.968135	3.92081	4.63198	0.0313813	0.517769
ENSMUSG00000026496	Parp1	-0.290182	7.35393	4.63318	0.0313594	0.517769
ENSMUSG00000026663	Atf6	0.290627	6.86423	4.6444	0.031155	0.517769
ENSMUSG00000049744	Arhgap15	-0.433196	6.48354	4.64	0.031235	0.517769
ENSMUSG00000058818	Pirb	0.884945	4.07397	4.64845	0.0310815	0.517769
ENSMUSG00000059439	Bcas3	0.338956	6.2634	4.63376	0.0313488	0.517769
ENSMUSG00000022722	Arl6	0.577897	5.09741	4.62897	0.0314364	0.517948
ENSMUSG00000054942	Miga1	0.359605	6.75958	4.62311	0.031544	0.51899
ENSMUSG00000030603	Psmc4	-0.374762	5.85038	4.60564	0.0318669	0.522832
ENSMUSG00000051817	Sox12	-0.341488	6.02607	4.60724	0.0318372	0.522832
ENSMUSG00000041629	Fam104a	-0.593207	5.30083	4.60185	0.0319374	0.523255
ENSMUSG00000018199	Trove2	0.328291	6.88791	4.59248	0.0321126	0.523914
ENSMUSG00000025821	Zfp282	-0.377465	5.88825	4.59012	0.0321568	0.523914
ENSMUSG00000026502	Desi2	0.308129	6.41883	4.59566	0.0320529	0.523914
ENSMUSG00000037894	H2afz	-0.523253	5.49976	4.59282	0.0321061	0.523914
ENSMUSG00000031626	Sorbs2	0.452207	6.20774	4.58424	0.0322674	0.524984
ENSMUSG00000026203	Dnajb2	0.576509	4.95028	4.57614	0.0324201	0.526632
ENSMUSG00000032306	Mpi	-0.730095	4.39273	4.57411	0.0324587	0.526632
ENSMUSG00000037348	Paqr7	0.398847	6.67352	4.56772	0.0325799	0.527866
ENSMUSG00000000544	Gpa33	1.12493	3.92082	4.55794	0.0327665	0.530156
ENSMUSG00000014554	Dguok	-0.479768	5.06742	4.53635	0.0331822	0.534074
ENSMUSG00000019710	Mrpl24	-0.307105	6.34765	4.53739	0.0331621	0.534074
ENSMUSG00000026600	Soat1	0.319223	6.89707	4.53588	0.0331913	0.534074
ENSMUSG00000035949	Fbxw2	0.414682	5.73402	4.54218	0.0330695	0.534074
ENSMUSG00000034484	Snx2	-0.331878	6.27864	4.53229	0.0332612	0.534463
ENSMUSG00000030256	Bhlhe41	0.999908	4.43419	4.52541	0.033395	0.535877
ENSMUSG00000050947	Amigo1	-0.549624	5.4107	4.52229	0.0334559	0.53612
ENSMUSG00000024052	Lpin2	-0.297753	6.99354	4.51764	0.0335471	0.536846
ENSMUSG00000014349	Ube2z	-0.308108	6.42538	4.47224	0.0344497	0.539979
ENSMUSG00000014550	Rbsn	-0.383519	5.83286	4.4696	0.0345031	0.539979
ENSMUSG00000020956	Dtd2	0.415318	5.92587	4.47403	0.0344137	0.539979
ENSMUSG00000024130	Abca3	0.312731	6.9811	4.46119	0.0346733	0.539979
ENSMUSG00000024150	Mcfd2	0.409459	5.57518	4.48763	0.0341409	0.539979
ENSMUSG00000026094	Stk17b	0.358926	6.72261	4.46607	0.0345744	0.539979
ENSMUSG00000026432	Avpr1b	-0.987031	3.88093	4.48665	0.0341606	0.539979
ENSMUSG00000026489	Coq8a	0.350643	6.4153	4.4623	0.0346508	0.539979
ENSMUSG00000027091	Zc3h15	-0.462177	5.67945	4.46501	0.0345958	0.539979
ENSMUSG00000028273	Pdlim5	0.419918	6.55515	4.50482	0.0337995	0.539979
ENSMUSG00000028385	Snx30	-0.31533	6.60997	4.48522	0.0341892	0.539979
ENSMUSG00000030980	Knop1	-0.335015	6.72716	4.48128	0.0342681	0.539979
ENSMUSG00000031389	Arhgap4	-0.372204	7.05236	4.49035	0.0340868	0.539979
ENSMUSG00000031521	Aga	-0.863422	4.21134	4.45831	0.0347317	0.539979
ENSMUSG00000031788	Kifc3	-0.950093	4.19468	4.48361	0.0342213	0.539979
ENSMUSG00000035851	Ythdc1	-0.309064	7.03142	4.457	0.0347585	0.539979
ENSMUSG00000042079	Hnrnpf	-0.316768	6.62268	4.46429	0.0346104	0.539979
ENSMUSG00000042377	Fam83g	-0.952054	4.21323	4.47527	0.0343888	0.539979
ENSMUSG00000050965	Prkca	0.385284	7.19534	4.49921	0.0339105	0.539979
ENSMUSG00000055210	Foxd2	0.470093	5.14344	4.45975	0.0347027	0.539979
ENSMUSG00000055912	Tmem150a	0.617918	4.50967	4.47841	0.0343257	0.539979
ENSMUSG00000062906	Hdac10	-0.367007	5.79689	4.45821	0.0347338	0.539979
ENSMUSG00000005370	Msh6	-0.268651	7.21364	4.45277	0.0348447	0.540601
ENSMUSG00000057530	Ece1	0.300578	7.27803	4.44906	0.0349205	0.541059
ENSMUSG00000026817	Ak1	0.64373	4.75929	4.43811	0.0351451	0.542384
ENSMUSG00000049401	Ogfr	-0.424819	5.50723	4.43897	0.0351274	0.542384
ENSMUSG00000053164	Gpr21	0.928597	4.42172	4.44049	0.0350963	0.542384
ENSMUSG00000024063	Lbh	0.35495	5.84288	4.43179	0.0352755	0.54368
ENSMUSG00000023942	Slc29a1	-0.446172	5.9945	4.41521	0.0356198	0.548196
ENSMUSG00000031530	Dusp4	0.355954	5.65818	4.41229	0.0356808	0.548196
ENSMUSG00000067878	Map7d3	-0.685195	4.69277	4.41094	0.0357091	0.548196
ENSMUSG00000020014	Cfap54	0.48624	5.89573	4.40251	0.0358861	0.549532
ENSMUSG00000046790	Olfr1341	0.918256	3.91265	4.40232	0.0358901	0.549532
ENSMUSG00000021384	Susd3	0.591478	5.17493	4.38196	0.0363211	0.551528
ENSMUSG00000021609	Slc6a3	0.963776	4.29351	4.38929	0.0361653	0.551528
ENSMUSG00000025175	Fn3k	-0.704227	4.80824	4.38059	0.0363505	0.551528
ENSMUSG00000027804	Ppid	-0.471655	5.77851	4.39029	0.0361443	0.551528
ENSMUSG00000031262	Cenpi	-0.671529	4.60287	4.38773	0.0361985	0.551528
ENSMUSG00000045382	Cxcr4	-0.3891	7.15012	4.3842	0.0362735	0.551528
ENSMUSG00000070390	Nlrp1b	-0.714911	4.7111	4.38309	0.036297	0.551528
ENSMUSG00000026360	Rgs2	-0.822196	5.1852	4.37339	0.0365044	0.552109
ENSMUSG00000047881	Rell1	-0.72267	4.38278	4.37119	0.0365515	0.552109
ENSMUSG00000068205	Macrod2	0.662725	4.79183	4.37308	0.0365109	0.552109
ENSMUSG00000090958	Lrrc32	-0.954373	3.90547	4.36997	0.0365776	0.552109
ENSMUSG00000020490	Btnl10	1.07242	4.04877	4.3583	0.0368291	0.555189
ENSMUSG00000047248	C2cd3	-0.273771	7.27502	4.35321	0.0369394	0.556135
ENSMUSG00000024538	Ppic	-0.315194	6.12004	4.3481	0.0370502	0.557086
ENSMUSG00000024910	Ctsw	0.714745	4.78841	4.34177	0.0371882	0.558117
ENSMUSG00000042814	Mcts2	1.01176	3.70334	4.34058	0.0372142	0.558117
ENSMUSG00000051950	B3glct	0.374176	6.34117	4.337	0.0372926	0.558578
ENSMUSG00000029048	Rer1	-0.44527	6.2186	4.32437	0.0375703	0.55987
ENSMUSG00000030897	Cnga4	-1.29467	3.87785	4.3283	0.0374837	0.55987
ENSMUSG00000041238	Rbbp8	-0.416748	5.44753	4.32615	0.0375311	0.55987
ENSMUSG00000074743	Thbd	0.495106	5.34294	4.32671	0.0375186	0.55987
ENSMUSG00000031934	Panx1	-0.436149	5.2993	4.31894	0.0376904	0.560501
ENSMUSG00000044197	Gpr146	0.364856	6.30443	4.31812	0.0377085	0.560501
ENSMUSG00000020732	Rab37	-0.363298	6.47596	4.30513	0.0379976	0.560666
ENSMUSG00000030978	Rrm1	-0.329255	7.44115	4.30732	0.0379487	0.560666
ENSMUSG00000032312	Csk	-0.324795	7.15094	4.31143	0.0378571	0.560666
ENSMUSG00000033826	Dnah8	-0.340174	7.57295	4.3047	0.0380072	0.560666
ENSMUSG00000034330	Plcg2	0.326427	8.73851	4.30978	0.0378939	0.560666
ENSMUSG00000074102	Rbm15b	-0.297562	6.71017	4.3144	0.037791	0.560666
ENSMUSG00000062116	Zfp954	-0.597288	4.78125	4.3023	0.0380608	0.56075
ENSMUSG00000003500	Impdh1	-0.536436	5.0691	4.29974	0.0381182	0.56089
ENSMUSG00000022817	Itgb5	-1.21676	4.00795	4.2956	0.0382111	0.561381
ENSMUSG00000040213	Kyat3	-0.5807	4.85315	4.29398	0.0382476	0.561381
ENSMUSG00000021548	Ccnh	-0.380774	6.57254	4.2887	0.0383666	0.561942
ENSMUSG00000033569	Adgrb3	0.745472	4.68165	4.28802	0.0383819	0.561942
ENSMUSG00000067367	Lyar	-0.536705	5.18808	4.27848	0.0385979	0.564397
ENSMUSG00000001056	Nhp2	-0.592652	4.97374	4.26032	0.0390125	0.565554
ENSMUSG00000006471	Ndor1	-0.418418	6.34432	4.26307	0.0389494	0.565554
ENSMUSG00000027180	Fbxo3	-0.278384	7.68996	4.25809	0.0390638	0.565554
ENSMUSG00000038366	Lasp1	-0.287576	6.70737	4.25829	0.0390592	0.565554
ENSMUSG00000052336	Cx3cr1	-0.827386	4.0859	4.26329	0.0389445	0.565554
ENSMUSG00000054938	Olfr1346	-1.20018	3.71424	4.26158	0.0389838	0.565554
ENSMUSG00000055493	Epm2a	0.578836	4.73257	4.2687	0.0388206	0.565554
ENSMUSG00000067158	Col4a4	0.880613	5.6671	4.25975	0.0390257	0.565554
ENSMUSG00000022721	Trmt2a	-0.375776	6.27044	4.25534	0.0391271	0.565771
ENSMUSG00000025351	Cd63	0.425153	6.09889	4.24515	0.0393625	0.567772
ENSMUSG00000052299	Ltn1	-0.279179	7.01559	4.24518	0.0393619	0.567772
ENSMUSG00000063882	Uqcrh	-0.538487	5.35114	4.23661	0.0395611	0.569934
ENSMUSG00000026349	Ccnt2	-0.324369	7.12799	4.22941	0.0397292	0.570948
ENSMUSG00000066043	Phactr4	0.314015	6.5609	4.23013	0.0397125	0.570948
ENSMUSG00000073725	Lmbrd1	0.364777	6.55961	4.22694	0.0397872	0.571081
ENSMUSG00000030469	Zfp719	-0.432287	5.60963	4.22435	0.0398478	0.571249
ENSMUSG00000032352	Lrrc1	-0.466977	5.77364	4.21604	0.0400436	0.573353
ENSMUSG00000004319	Clcn3	0.322775	6.8588	4.19936	0.0404391	0.574802
ENSMUSG00000018986	Slfn3	-0.676002	4.28282	4.19232	0.0406075	0.574802
ENSMUSG00000021223	Papln	-0.825089	4.39733	4.20101	0.0403998	0.574802
ENSMUSG00000028136	Snx27	-0.287219	6.7348	4.19859	0.0404577	0.574802
ENSMUSG00000033210	Slc9c1	0.838865	4.24803	4.20399	0.040329	0.574802
ENSMUSG00000033910	Gucy1a1	-0.275686	6.88618	4.20398	0.0403293	0.574802
ENSMUSG00000039110	Mycbpap	0.714844	4.39593	4.19465	0.0405517	0.574802
ENSMUSG00000045826	Ptprcap	-0.337249	8.70334	4.20099	0.0404004	0.574802
ENSMUSG00000055148	Klf2	0.838821	4.58532	4.19285	0.0405947	0.574802
ENSMUSG00000071866	Ppia	-0.343178	7.86946	4.19112	0.0406361	0.574802
ENSMUSG00000038500	Prr3	-0.467346	5.18168	4.18603	0.0407585	0.575773
ENSMUSG00000062210	Tnfaip8	0.345719	6.85732	4.18213	0.0408524	0.575773
ENSMUSG00000066880	Zfp617	0.67205	4.65447	4.18318	0.040827	0.575773
ENSMUSG00000049225	Pdp1	0.400121	6.22505	4.17939	0.0409184	0.576008
ENSMUSG00000017978	Cadps2	0.331429	6.40139	4.17508	0.0410226	0.576089
ENSMUSG00000028364	Tnc	-0.683348	5.06716	4.17703	0.0409755	0.576089
ENSMUSG00000029924	Slc37a3	-0.8232	4.10351	4.17257	0.0410835	0.576252
ENSMUSG00000020733	Slc9a3r1	-0.410903	6.3822	4.16754	0.0412056	0.577273
ENSMUSG00000022800	Fyttd1	0.325016	6.87144	4.16422	0.0412863	0.577712
ENSMUSG00000038816	Ctnnal1	0.412664	6.18273	4.15372	0.0415431	0.580611
ENSMUSG00000008604	Ubqln4	-0.296068	6.61915	4.14908	0.0416572	0.58151
ENSMUSG00000005374	Tbl2	0.384178	6.044	4.14511	0.041755	0.58218
ENSMUSG00000037461	Ints7	-0.285965	7.21251	4.14251	0.0418192	0.582382
ENSMUSG00000001151	Pcnt	-0.266165	7.39739	4.13498	0.0420057	0.583589
ENSMUSG00000022965	Ifngr2	-0.481852	5.15286	4.13681	0.0419601	0.583589
ENSMUSG00000041417	Pik3r1	0.345609	9.46247	4.12896	0.0421553	0.584974
ENSMUSG00000004032	Gstm5	-0.564253	4.7203	4.1248	0.0422589	0.585023
ENSMUSG00000035498	Cdcp1	0.323057	6.56292	4.12539	0.0422442	0.585023
ENSMUSG00000019952	Poc1b	-0.358016	5.96317	4.11556	0.0424906	0.587535
ENSMUSG00000109901	Chmp1b	-0.444615	5.8872	4.1109	0.0426076	0.588458
ENSMUSG00000028896	Rcc1	-0.676448	4.64236	4.10671	0.0427134	0.588769
ENSMUSG00000042476	Abcb4	-0.627602	4.99276	4.10602	0.0427308	0.588769
ENSMUSG00000023150	Ivns1abp	-0.34975	8.62246	4.10226	0.0428259	0.589359
ENSMUSG00000040548	Tex2	-0.282099	6.63841	4.10035	0.0428744	0.589359
ENSMUSG00000059981	Taok2	-0.286915	7.15813	4.09752	0.0429462	0.589654
ENSMUSG00000030357	Fkbp4	-0.349405	7.12527	4.09223	0.0430808	0.590808
ENSMUSG00000027808	Serp1	-0.325972	6.91362	4.08669	0.0432221	0.592052
ENSMUSG00000020128	Vps54	0.280734	6.99137	4.08087	0.0433713	0.592807
ENSMUSG00000071415	Rpl23	-0.459163	7.05162	4.07862	0.0434292	0.592807
ENSMUSG00000072872	Rybp	0.493418	5.30203	4.08045	0.0433821	0.592807
ENSMUSG00000017550	Atad5	-0.312896	6.71384	4.06345	0.0438208	0.592865
ENSMUSG00000027522	Stx16	0.350111	6.48002	4.0608	0.0438897	0.592865
ENSMUSG00000030983	Bccip	-0.564601	4.77913	4.06396	0.0438076	0.592865
ENSMUSG00000031176	Dynlt3	0.302823	6.86927	4.06238	0.0438488	0.592865
ENSMUSG00000053293	Pom121	0.336325	6.86944	4.07318	0.0435693	0.592865
ENSMUSG00000059149	Mfsd4a	0.685106	4.69603	4.06503	0.0437798	0.592865
ENSMUSG00000059203	Il1rapl2	0.691054	4.34217	4.06564	0.0437641	0.592865
ENSMUSG00000069267	Hist1h3b	-0.887622	3.80558	4.06507	0.0437788	0.592865
ENSMUSG00000074476	Spc24	-0.691736	4.50386	4.07271	0.0435812	0.592865
ENSMUSG00000046179	E2f8	-0.51897	5.72578	4.05437	0.0440571	0.594441
ENSMUSG00000000690	Hoxb6	0.912719	4.59371	4.03751	0.0444995	0.596971
ENSMUSG00000015094	Npdc1	0.453838	5.87651	4.04498	0.0443028	0.596971
ENSMUSG00000027879	Sec22b	0.340686	6.50997	4.0375	0.0444998	0.596971
ENSMUSG00000039611	Tmem246	0.642266	4.65015	4.03957	0.0444452	0.596971
ENSMUSG00000050148	Ubqln2	0.432339	6.8591	4.03786	0.0444902	0.596971
ENSMUSG00000038502	Ptov1	-0.359653	6.53104	4.03538	0.0445557	0.597036
ENSMUSG00000001783	Rtcb	-0.295301	6.7289	4.01605	0.0450692	0.598889
ENSMUSG00000019066	Rab3d	0.382343	5.41579	4.0245	0.0448439	0.598889
ENSMUSG00000020875	Hoxb9	0.810952	4.12601	4.01683	0.0450483	0.598889
ENSMUSG00000024424	Ttc39c	-0.767599	4.03307	4.01394	0.0451255	0.598889
ENSMUSG00000024953	Prdx5	0.393161	6.00145	4.02199	0.0449106	0.598889
ENSMUSG00000028081	Rps3a1	-0.342947	8.45191	4.01449	0.0451109	0.598889
ENSMUSG00000033207	Mamdc2	-0.417983	5.7417	4.01094	0.0452059	0.598889
ENSMUSG00000038437	Mllt6	0.278145	7.13228	4.02658	0.0447887	0.598889
ENSMUSG00000038615	Nfe2l1	0.281667	6.72659	4.01567	0.0450793	0.598889
ENSMUSG00000058546	Rpl23a	-0.600874	5.33285	4.01214	0.0451739	0.598889
ENSMUSG00000030835	Nomo1	0.271195	7.75143	4.00801	0.0452847	0.599253
ENSMUSG00000031021	Tmem9b	0.45782	5.43754	3.99984	0.0455047	0.601484
ENSMUSG00000001517	Foxm1	-0.563204	5.28782	3.99509	0.045633	0.6025
ENSMUSG00000075419	Dolk	-0.81212	3.95148	3.99291	0.045692	0.602599
ENSMUSG00000078185	Chml	-0.453848	5.67156	3.99059	0.045755	0.60275
ENSMUSG00000027936	Crtc2	0.399188	6.20699	3.97933	0.0460618	0.60407
ENSMUSG00000029547	Ints1	-0.254237	7.45074	3.98299	0.0459618	0.60407
ENSMUSG00000033059	Pygb	-0.287093	6.21148	3.98342	0.0459503	0.60407
ENSMUSG00000038147	Cd84	0.331309	7.22644	3.97952	0.0460566	0.60407
ENSMUSG00000026812	Tsc1	-0.270811	6.69488	3.97451	0.0461939	0.605125
ENSMUSG00000004221	Ikbkg	0.314796	6.28119	3.94783	0.0469318	0.609163
ENSMUSG00000008958	Vps72	-0.339309	5.82506	3.94365	0.0470487	0.609163
ENSMUSG00000018507	Trpv2	-0.432692	5.36132	3.94858	0.0469108	0.609163
ENSMUSG00000020493	Prr11	-0.637707	5.11078	3.95963	0.0466041	0.609163
ENSMUSG00000024527	Afg3l2	0.319977	5.92859	3.95027	0.0468639	0.609163
ENSMUSG00000028194	Ddah1	-1.02552	3.87075	3.94631	0.0469742	0.609163
ENSMUSG00000031555	Adam9	0.302622	6.09476	3.9425	0.0470809	0.609163
ENSMUSG00000032336	Nptn	0.305006	6.49538	3.94085	0.0471271	0.609163
ENSMUSG00000033938	Ndufb7	-0.638151	4.43496	3.9533	0.0467795	0.609163
ENSMUSG00000035365	Parpbp	-0.58271	4.88774	3.94839	0.0469162	0.609163
ENSMUSG00000038482	Tfdp1	-0.300592	7.17047	3.95323	0.0467816	0.609163
ENSMUSG00000071291	Zfp58	-1.07732	3.92408	3.95877	0.0466278	0.609163
ENSMUSG00000021252	Erg28	-0.387196	5.8662	3.93735	0.0472252	0.609758
ENSMUSG00000020658	Efr3b	-0.574598	5.11432	3.93237	0.0473653	0.610303
ENSMUSG00000029036	Atad3a	-0.307908	6.08001	3.93214	0.0473718	0.610303
ENSMUSG00000016984	Etaa1	-0.387438	5.72866	3.92565	0.0475549	0.611234
ENSMUSG00000024170	Telo2	-0.379813	5.74	3.92218	0.0476531	0.611234
ENSMUSG00000030934	Oat	0.329606	6.22097	3.92245	0.0476453	0.611234
ENSMUSG00000046546	Fam43a	0.411195	5.88874	3.92276	0.0476366	0.611234
ENSMUSG00000025915	Sgk3	-0.324051	6.34723	3.92	0.0477149	0.611358
ENSMUSG00000018398	2019-09-08	-0.290924	6.79364	3.91815	0.0477675	0.611361
ENSMUSG00000038692	Hoxb4	0.55726	4.85096	3.91192	0.0479448	0.61296
ENSMUSG00000017146	Brca1	-0.350621	5.89341	3.90745	0.0480725	0.613252
ENSMUSG00000020044	Timp3	0.349795	6.02418	3.90801	0.0480566	0.613252
ENSMUSG00000027422	Rrbp1	-0.297188	6.56755	3.90475	0.0481498	0.61357
ENSMUSG00000014748	Tex261	-0.318857	6.21406	3.88715	0.0486569	0.617509
ENSMUSG00000069265	Hist1h3a	-0.78332	4.39342	3.88677	0.0486678	0.617509
ENSMUSG00000070417	Olfr2	1.26021	3.80548	3.8867	0.0486701	0.617509
ENSMUSG00000074733	Zfp950	0.373102	6.84216	3.88819	0.0486269	0.617509
ENSMUSG00000005802	Slc30a4	0.322449	6.56623	3.8795	0.0488791	0.618149
ENSMUSG00000011831	Evi5	0.401208	6.28561	3.87965	0.0488748	0.618149
ENSMUSG00000071103	1700029J07Rik	0.680876	4.60917	3.88188	0.0488097	0.618149
ENSMUSG00000003068	Stk11	-0.387038	6.29238	3.85782	0.0495147	0.619471
ENSMUSG00000021133	Susd6	0.281229	6.58849	3.85794	0.0495111	0.619471
ENSMUSG00000023032	Slc4a8	-0.525359	5.60598	3.86238	0.0493801	0.619471
ENSMUSG00000023908	Pkmyt1	-0.608057	4.69427	3.86152	0.0494056	0.619471
ENSMUSG00000027253	Lrp4	-0.552634	5.54135	3.85754	0.0495228	0.619471
ENSMUSG00000027463	Slc52a3	0.850095	3.89293	3.85608	0.0495661	0.619471
ENSMUSG00000034055	Phka1	0.488551	5.26264	3.87132	0.0491178	0.619471
ENSMUSG00000036875	Dna2	-0.487737	5.71103	3.85852	0.0494941	0.619471
ENSMUSG00000037434	Slc30a1	0.419161	5.33694	3.86594	0.0492757	0.619471
ENSMUSG00000053644	Aldh7a1	0.368154	6.05725	3.85981	0.0494558	0.619471
ENSMUSG00000056498	Tmem154	0.429679	5.49534	3.85792	0.0495116	0.619471
ENSMUSG00000027827	Kcnab1	-0.920922	4.19529	3.85416	0.0496228	0.619517
ENSMUSG00000039782	Cpeb2	0.528791	5.55161	3.84981	0.0497515	0.620462
ENSMUSG00000066877	Nck2	-0.473047	5.23552	3.84723	0.0498283	0.620758
ENSMUSG00000003452	Bicd1	0.273228	6.82559	3.83571	0.0501719	0.62107
ENSMUSG00000020420	Zfp607a	-0.405554	5.39434	3.83609	0.0501605	0.62107
ENSMUSG00000022565	Plec	0.268473	8.84144	3.83872	0.0500817	0.62107
ENSMUSG00000031534	Smim19	-0.591583	4.7306	3.84303	0.0499531	0.62107
ENSMUSG00000037754	Ppp1r16b	0.304236	6.45162	3.84218	0.0499784	0.62107
ENSMUSG00000050315	Synpo2	-0.544695	5.592	3.83645	0.0501497	0.62107
ENSMUSG00000027692	Tnik	-0.403862	6.44964	3.83028	0.0503347	0.621768
ENSMUSG00000032633	Flcn	-0.29529	5.83836	3.83065	0.0503235	0.621768
ENSMUSG00000030744	Rps3	-0.305311	8.79288	3.82124	0.0506067	0.6225
ENSMUSG00000031161	Hdac6	-0.436511	5.52316	3.82236	0.050573	0.6225
ENSMUSG00000034438	Gbp8	0.51058	5.22068	3.82303	0.0505526	0.6225
ENSMUSG00000079557	2-Mar	0.348638	5.91519	3.82345	0.0505401	0.6225
ENSMUSG00000003848	Nob1	-0.432229	5.29537	3.81597	0.0507662	0.622654
ENSMUSG00000007097	Atp1a2	-0.73726	4.7642	3.81555	0.0507789	0.622654
ENSMUSG00000068744	Psrc1	-0.664148	4.15824	3.81629	0.0507564	0.622654
ENSMUSG00000026315	Serpinb8	0.490491	5.47022	3.7929	0.0514704	0.627186
ENSMUSG00000027327	1700037H04Rik	-0.397549	5.53452	3.79621	0.0513688	0.627186
ENSMUSG00000031683	Lsm6	0.438516	5.34052	3.79116	0.0515238	0.627186
ENSMUSG00000041642	Kif21b	-0.246933	7.17024	3.79472	0.0514144	0.627186
ENSMUSG00000041879	Ipo9	-0.244302	7.02403	3.80114	0.0512177	0.627186
ENSMUSG00000046562	Unc119b	-0.599348	4.74836	3.79791	0.0513166	0.627186
ENSMUSG00000076435	Acsf2	0.432028	5.50505	3.79418	0.051431	0.627186
ENSMUSG00000036036	Zfp57	0.502639	5.11003	3.78543	0.0517008	0.628686
ENSMUSG00000029174	Tbc1d1	-0.330435	6.03883	3.77538	0.052012	0.629988
ENSMUSG00000031245	Hmgn5	-0.757666	3.93271	3.77502	0.0520233	0.629988
ENSMUSG00000035351	Nup37	-0.647642	4.35917	3.77923	0.0518924	0.629988
ENSMUSG00000041697	Cox6a1	-0.621854	4.93302	3.77723	0.0519546	0.629988
ENSMUSG00000030527	Crtc3	0.296231	6.16066	3.77258	0.0520991	0.630253
ENSMUSG00000049134	Nrap	-0.63721	5.11495	3.7701	0.0521765	0.630538
ENSMUSG00000026941	Mamdc4	-0.55143	4.96712	3.76196	0.0524311	0.631657
ENSMUSG00000030259	Rassf8	-0.494372	5.11139	3.7636	0.0523797	0.631657
ENSMUSG00000050107	Haspin	-0.707277	4.17061	3.76412	0.0523633	0.631657
ENSMUSG00000033306	Lpp	0.315094	8.08927	3.75729	0.0525776	0.63212
ENSMUSG00000046314	Stxbp6	-0.823916	4.2823	3.75792	0.0525579	0.63212
ENSMUSG00000027285	Haus2	0.48817	5.41401	3.75547	0.052635	0.63216
ENSMUSG00000014782	Plekhg4	-0.82294	4.20414	3.75148	0.0527609	0.632917
ENSMUSG00000039316	Rftn1	0.325043	6.56777	3.75004	0.0528062	0.632917
ENSMUSG00000020396	Nefh	-0.475927	5.45291	3.74736	0.0528911	0.633285
ENSMUSG00000032578	Cish	-0.378419	5.81179	3.745	0.0529658	0.633531
ENSMUSG00000029227	Fip1l1	0.252778	7.37246	3.73944	0.0531424	0.634994
ENSMUSG00000038976	Ppp1r9b	0.29805	8.64788	3.73442	0.0533021	0.636253
ENSMUSG00000033618	Map3k13	-0.739299	4.86947	3.73031	0.0534335	0.637171
ENSMUSG00000044676	Zfp612	0.392785	5.79714	3.7259	0.0535748	0.637697
ENSMUSG00000053110	Yap1	-0.770057	3.97771	3.72553	0.0535866	0.637697
ENSMUSG00000073700	Klhl21	-0.388174	5.31461	3.72255	0.0536825	0.638188
ENSMUSG00000049686	Orai1	0.306389	6.85295	3.71418	0.0539521	0.640742
ENSMUSG00000032436	Cmtm7	-0.28405	6.37907	3.70662	0.0541972	0.643001
ENSMUSG00000030588	Yif1b	-0.403233	5.87671	3.70237	0.0543351	0.643822
ENSMUSG00000057561	Eif1a	0.39744	7.16978	3.69942	0.0544315	0.643822
ENSMUSG00000066148	Prpf4	-0.376592	6.02635	3.69974	0.054421	0.643822
ENSMUSG00000042606	Hirip3	-0.430882	5.14124	3.69261	0.0546539	0.645799
ENSMUSG00000003929	Zfp81	-0.358569	6.00918	3.68242	0.0549891	0.645846
ENSMUSG00000025728	Pigq	0.278374	6.57504	3.68862	0.054785	0.645846
ENSMUSG00000027030	Stk39	0.532393	4.90701	3.68423	0.0549294	0.645846
ENSMUSG00000034401	Spata6	0.474001	5.60825	3.68732	0.0548277	0.645846
ENSMUSG00000038371	Sbf2	0.42906	6.36678	3.6833	0.0549599	0.645846
ENSMUSG00000110622	Gm16486	-0.664764	4.42345	3.68567	0.054882	0.645846
ENSMUSG00000000392	Fap	0.729785	4.6471	3.65142	0.0560215	0.646292
ENSMUSG00000001313	Rnd2	0.685853	3.99145	3.67504	0.0552329	0.646292
ENSMUSG00000016534	Lamp2	0.336519	8.55365	3.6726	0.055314	0.646292
ENSMUSG00000017716	Birc5	-0.898096	4.32429	3.65968	0.0557443	0.646292
ENSMUSG00000019505	Ubb	-0.311018	7.31244	3.67257	0.0553149	0.646292
ENSMUSG00000024413	Npc1	-0.336614	6.37624	3.6719	0.055337	0.646292
ENSMUSG00000025902	Sox17	-0.74943	3.83766	3.6555	0.0558844	0.646292
ENSMUSG00000026196	Bard1	-0.408811	5.49088	3.65779	0.0558075	0.646292
ENSMUSG00000028707	Dmbx1	0.828855	4.29944	3.66538	0.0555541	0.646292
ENSMUSG00000032834	Pwp2	-0.451148	5.44333	3.67558	0.0552151	0.646292
ENSMUSG00000039156	Stim2	0.314619	5.89905	3.65967	0.0557446	0.646292
ENSMUSG00000039990	Edrf1	0.35883	5.8972	3.65275	0.0559766	0.646292
ENSMUSG00000040396	Abhd13	0.362477	5.70424	3.6516	0.0560154	0.646292
ENSMUSG00000046798	Cldn12	0.39146	5.79352	3.66028	0.0557241	0.646292
ENSMUSG00000050989	Selenon	0.328904	6.8285	3.65423	0.0559269	0.646292
ENSMUSG00000051037	Zfp455	0.821913	4.51789	3.66441	0.0555865	0.646292
ENSMUSG00000072720	Myo18b	-0.687097	5.13494	3.65163	0.0560145	0.646292
ENSMUSG00000078627	10-Mar	1.00111	3.86157	3.65461	0.0559141	0.646292
ENSMUSG00000046603	Tcaim	-0.653293	4.73994	3.64418	0.0562655	0.648467
ENSMUSG00000040990	Sh3kbp1	-0.345755	6.92962	3.64137	0.0563604	0.648921
ENSMUSG00000017664	Slc35c2	-0.388459	5.73128	3.63829	0.0564648	0.649484
ENSMUSG00000056204	Pgpep1	-0.340471	6.02506	3.63524	0.0565684	0.650036
ENSMUSG00000025223	Ldb1	-0.296778	7.73492	3.63066	0.0567243	0.65055
ENSMUSG00000053768	Chchd3	-0.278685	6.33343	3.63103	0.0567118	0.65055
ENSMUSG00000027787	Nmd3	-0.378718	6.07576	3.6249	0.0569209	0.652165
ENSMUSG00000023991	Foxp4	-0.363372	6.42973	3.62239	0.0570071	0.652514
ENSMUSG00000029910	Mad2l1	-0.317664	6.43824	3.61751	0.0571744	0.653151
ENSMUSG00000068580	Zfyve19	-0.566586	4.78151	3.61756	0.0571726	0.653151
ENSMUSG00000024299	Adamts10	-0.281351	6.76519	3.61339	0.0573163	0.654132
ENSMUSG00000051586	Mical3	-0.299966	6.6729	3.61074	0.0574077	0.654537
ENSMUSG00000031360	Ctps2	-0.269615	6.55535	3.60594	0.0575735	0.65515
ENSMUSG00000031672	Got2	-0.251656	7.02909	3.60701	0.0575365	0.65515
ENSMUSG00000032511	Scn5a	-0.723042	5.10588	3.59891	0.0578176	0.657138
ENSMUSG00000044042	Fmn1	0.71071	5.75261	3.59474	0.0579625	0.657138
ENSMUSG00000049041	Olfr398	-1.29808	3.92466	3.59534	0.0579417	0.657138
ENSMUSG00000068921	Dap3	0.319134	5.99043	3.59445	0.0579728	0.657138
ENSMUSG00000036913	Trim67	-0.656965	5.03336	3.59038	0.058115	0.658112
ENSMUSG00000031812	Map1lc3b	0.283074	7.82415	3.57832	0.0585383	0.661051
ENSMUSG00000037720	Tmem33	0.283641	7.18355	3.57781	0.0585561	0.661051
ENSMUSG00000055491	Pprc1	-0.244637	6.49371	3.5777	0.0585602	0.661051
ENSMUSG00000056043	Rgs9bp	0.728282	4.72647	3.57655	0.0586006	0.661051
ENSMUSG00000038861	Pi4kb	-0.28625	6.38665	3.57207	0.0587589	0.661561
ENSMUSG00000101892	9130401M01Rik	-0.939441	3.55004	3.57264	0.0587387	0.661561
ENSMUSG00000002372	Ranbp3	-0.344775	5.79513	3.56374	0.0590547	0.661706
ENSMUSG00000020721	Helz	0.278179	7.81051	3.56477	0.059018	0.661706
ENSMUSG00000026933	Camsap1	-0.346033	6.26747	3.56985	0.0588376	0.661706
ENSMUSG00000033863	Klf9	-0.32719	7.08448	3.56762	0.0589167	0.661706
ENSMUSG00000038725	Pkhd1l1	-0.361607	6.74761	3.56515	0.0590045	0.661706
ENSMUSG00000025041	Nt5c2	-0.269768	6.83848	3.55517	0.0593601	0.664492
ENSMUSG00000038383	Pigu	-0.42359	5.29879	3.55271	0.0594484	0.66484
ENSMUSG00000051343	Rab11fip5	0.289385	6.37943	3.55113	0.0595049	0.66484
ENSMUSG00000020132	Rab21	0.337461	6.73023	3.54905	0.0595797	0.665041
ENSMUSG00000019982	Myb	-0.371906	9.59676	3.54584	0.0596948	0.665691
ENSMUSG00000062115	Rai1	-0.26191	7.6366	3.54355	0.0597773	0.665976
ENSMUSG00000002105	Slc39a13	0.401163	5.75455	3.53692	0.0600169	0.667472
ENSMUSG00000004891	Nes	-0.654242	4.68024	3.5351	0.0600828	0.667472
ENSMUSG00000005583	Mef2c	0.351392	9.16043	3.53516	0.0600805	0.667472
ENSMUSG00000019122	Ccl9	0.791873	4.16348	3.53255	0.0601752	0.667865
ENSMUSG00000047419	Cmya5	-0.441424	5.54373	3.52993	0.0602703	0.668286
ENSMUSG00000030861	Acadsb	-0.249739	6.65144	3.52713	0.060372	0.66878
ENSMUSG00000046432	Bex3	-0.366654	5.78798	3.52518	0.0604434	0.668937
ENSMUSG00000034220	Gpc1	0.439595	5.0261	3.51751	0.0607236	0.67077
ENSMUSG00000040661	Rad54l2	-0.252705	7.10517	3.51886	0.060674	0.67077
ENSMUSG00000000278	Scpep1	-0.416291	5.37958	3.49358	0.0616072	0.671026
ENSMUSG00000020925	Ccdc43	-0.515263	4.88347	3.50182	0.0613015	0.671026
ENSMUSG00000024939	Fam89b	-0.428453	5.10757	3.5094	0.0610214	0.671026
ENSMUSG00000028416	Bag1	-0.342065	5.76005	3.50077	0.0613403	0.671026
ENSMUSG00000032289	Thsd4	0.401338	5.79444	3.49484	0.0615603	0.671026
ENSMUSG00000033323	Ctdp1	-0.317209	5.99857	3.49905	0.0614039	0.671026
ENSMUSG00000035242	Oaz1	-0.508876	5.69541	3.50263	0.0612713	0.671026
ENSMUSG00000035847	Ids	0.275673	6.61802	3.49872	0.0614165	0.671026
ENSMUSG00000035890	Rnf126	-0.345248	5.86116	3.50549	0.0611658	0.671026
ENSMUSG00000044835	Ankrd45	0.88412	4.04804	3.49467	0.0615665	0.671026
ENSMUSG00000052997	Uba2	-0.303816	7.27126	3.49813	0.0614382	0.671026
ENSMUSG00000061578	Ksr2	0.400739	6.02633	3.49604	0.0615159	0.671026
ENSMUSG00000062785	Kcnc3	-0.658988	4.53091	3.51025	0.0609904	0.671026
ENSMUSG00000064125	Prr36	-0.736456	4.17439	3.50689	0.0611139	0.671026
ENSMUSG00000078868	Gm14412	1.1149	3.73579	3.49643	0.0615011	0.671026
ENSMUSG00000027712	Anxa5	0.305837	8.06532	3.49029	0.0617296	0.671712
ENSMUSG00000032344	Mb21d1	-0.502502	5.65267	3.48727	0.0618425	0.671712
ENSMUSG00000070972	Dnajc25	0.570622	4.8651	3.48797	0.0618162	0.671712
ENSMUSG00000033987	Dnah17	-0.498145	6.17699	3.48053	0.0620948	0.673826
ENSMUSG00000003072	Atp5d	-0.355768	5.83997	3.47769	0.0622014	0.674358
ENSMUSG00000057666	Gapdh	0.322256	8.59886	3.47551	0.0622837	0.674624
ENSMUSG00000020227	Irak3	0.318756	7.58154	3.47122	0.0624453	0.675125
ENSMUSG00000024056	Ndc80	-0.555652	5.01075	3.47214	0.0624107	0.675125
ENSMUSG00000044496	2510039O18Rik	0.351976	5.84993	3.46807	0.0625644	0.675788
ENSMUSG00000014039	Prdm15	0.354166	6.11251	3.46507	0.0626778	0.676388
ENSMUSG00000003166	Dgcr2	-0.467032	4.91467	3.45914	0.062903	0.678017
ENSMUSG00000027424	Mgme1	-0.409443	5.49182	3.45805	0.0629446	0.678017
ENSMUSG00000002763	Pex6	-0.356664	5.5514	3.44304	0.0635186	0.680496
ENSMUSG00000020225	Tmbim4	-0.571375	5.21501	3.44729	0.0633555	0.680496
ENSMUSG00000020235	Fzr1	-0.379421	5.53839	3.44841	0.0633126	0.680496
ENSMUSG00000029629	Phf14	-0.329633	6.42266	3.44592	0.0634081	0.680496
ENSMUSG00000030751	Psma1	-0.251203	6.77253	3.44291	0.0635239	0.680496
ENSMUSG00000037318	Traf3ip3	-0.33756	6.12765	3.44547	0.0634253	0.680496
ENSMUSG00000018899	Irf1	-0.252486	6.76681	3.4393	0.0636627	0.680737
ENSMUSG00000025964	Adam23	-0.693764	4.76441	3.4395	0.063655	0.680737
ENSMUSG00000019990	Pde7b	-0.793776	4.2676	3.43196	0.0639461	0.682029
ENSMUSG00000020135	Apc2	-0.429333	5.48991	3.42364	0.0642691	0.682029
ENSMUSG00000026669	Mcm10	-0.559936	5.25777	3.42341	0.0642781	0.682029
ENSMUSG00000027406	Idh3b	-0.285567	7.39054	3.4229	0.0642978	0.682029
ENSMUSG00000028426	Rad23b	-0.25628	7.94769	3.43071	0.0639945	0.682029
ENSMUSG00000030612	Mrpl46	-0.719856	4.22896	3.43411	0.0638631	0.682029
ENSMUSG00000038235	F11r	0.31745	6.2953	3.43	0.0640221	0.682029
ENSMUSG00000047181	Samd14	0.45396	5.00041	3.42264	0.0643083	0.682029
ENSMUSG00000052146	Rps10	-0.412075	7.49067	3.42479	0.0642244	0.682029
ENSMUSG00000023191	P3h3	0.330336	6.21326	3.41943	0.0644331	0.682734
ENSMUSG00000027332	Ivd	-0.426735	5.79255	3.41078	0.064772	0.685704
ENSMUSG00000030788	Rnf141	0.330048	6.56995	3.39772	0.0652865	0.688038
ENSMUSG00000033658	Ddx19b	0.418421	5.60201	3.40332	0.0650653	0.688038
ENSMUSG00000040009	Gnaz	-0.519028	5.07024	3.39789	0.0652798	0.688038
ENSMUSG00000050357	Carmil2	-0.277611	6.6207	3.3987	0.065248	0.688038
ENSMUSG00000074738	Fndc10	0.673087	4.29607	3.4005	0.0651765	0.688038
ENSMUSG00000027281	Slx4ip	0.388522	5.39277	3.39518	0.0653872	0.688478
ENSMUSG00000078515	Ddi2	0.282573	6.68687	3.39304	0.0654723	0.688754
ENSMUSG00000025144	Cenpx	-0.37996	5.87952	3.39103	0.0655521	0.688975
ENSMUSG00000002280	Narfl	0.457677	5.183	3.38466	0.0658058	0.68906
ENSMUSG00000026547	Tagln2	0.280148	9.08552	3.38907	0.0656301	0.68906
ENSMUSG00000039115	Itga9	-0.65131	5.2023	3.385	0.065792	0.68906
ENSMUSG00000057541	Pus7	-0.325499	6.36172	3.38768	0.0656854	0.68906
ENSMUSG00000087230	Mroh3	-0.956567	4.08327	3.38343	0.0658547	0.68906
ENSMUSG00000027324	Rpusd2	-0.455221	5.10535	3.38083	0.065959	0.689211
ENSMUSG00000032370	Lactb	-0.669148	4.36654	3.37865	0.066046	0.689211
ENSMUSG00000037260	Hgsnat	0.344931	5.90496	3.37928	0.0660211	0.689211
ENSMUSG00000030986	Dhx32	-0.511805	4.98445	3.37125	0.0663436	0.6917
ENSMUSG00000044770	Scml4	0.427807	5.56766	3.36461	0.0666114	0.693873
ENSMUSG00000024201	Kdm4b	-0.367865	5.738	3.35603	0.0669593	0.693973
ENSMUSG00000024978	Gpam	-0.313658	5.87712	3.35682	0.0669273	0.693973
ENSMUSG00000025869	Nop16	-0.314722	5.80006	3.35918	0.0668312	0.693973
ENSMUSG00000031609	Sap30	-0.609009	4.07939	3.35659	0.0669365	0.693973
ENSMUSG00000042595	Fam199x	0.546671	5.5738	3.35414	0.0670362	0.693973
ENSMUSG00000051238	Swsap1	0.650817	4.41897	3.35997	0.0667995	0.693973
ENSMUSG00000079363	Gbp4	0.448475	6.33985	3.35499	0.0670018	0.693973
ENSMUSG00000002985	Apoe	0.282606	8.15907	3.35158	0.0671407	0.694441
ENSMUSG00000027589	Pcmtd2	0.324464	6.90763	3.34997	0.0672064	0.694506
ENSMUSG00000035245	Eogt	0.357301	5.55235	3.34621	0.0673601	0.695479
ENSMUSG00000024989	Cep55	-0.479101	5.16692	3.33643	0.0677615	0.695565
ENSMUSG00000029363	Rfc5	-0.338102	5.73985	3.33598	0.0677802	0.695565
ENSMUSG00000031827	Cotl1	-0.515247	5.23529	3.33672	0.0677496	0.695565
ENSMUSG00000032058	Ppp2r1b	-0.348416	6.12862	3.34235	0.0675182	0.695565
ENSMUSG00000051890	Klhdc1	-0.453038	4.91084	3.33753	0.0677161	0.695565
ENSMUSG00000053286	Trmt1l	-0.303132	6.40788	3.3413	0.0675611	0.695565
ENSMUSG00000063229	Ldha	0.329518	8.79059	3.33587	0.0677845	0.695565
ENSMUSG00000019774	Mtrf1l	-0.507932	5.06609	3.32163	0.0683739	0.698742
ENSMUSG00000020034	Tcp11l2	0.396302	6.32747	3.31615	0.0686025	0.698742
ENSMUSG00000022033	Pbk	-0.48633	5.35147	3.31259	0.0687512	0.698742
ENSMUSG00000027556	Car1	-1.07921	4.68436	3.31917	0.0684764	0.698742
ENSMUSG00000028076	Cd1d1	-0.485058	5.05727	3.31473	0.0686614	0.698742
ENSMUSG00000032113	Chek1	-0.389279	5.26377	3.32487	0.0682395	0.698742
ENSMUSG00000039205	Ciz1	-0.272563	6.91581	3.31909	0.0684799	0.698742
ENSMUSG00000042042	Csgalnact2	0.356007	6.45946	3.31307	0.068731	0.698742
ENSMUSG00000058135	Gstm1	0.332692	7.1778	3.31927	0.0684724	0.698742
ENSMUSG00000062510	Nsl1	-0.498295	5.11198	3.31326	0.0687229	0.698742
ENSMUSG00000089847	Timm10b	0.684606	4.64539	3.32099	0.0684006	0.698742
ENSMUSG00000030759	Far1	0.285357	7.18299	3.30898	0.0689023	0.699221
ENSMUSG00000031189	Aff2	1.07491	3.91651	3.30861	0.0689179	0.699221
ENSMUSG00000090733	Rps27	-0.394053	7.43169	3.30694	0.0689878	0.699324
ENSMUSG00000001507	Itga3	0.536667	5.13194	3.2997	0.0692926	0.699677
ENSMUSG00000005131	4930550C14Rik	0.880601	4.26078	3.30317	0.0691465	0.699677
ENSMUSG00000009569	Mkl2	0.23764	7.48448	3.29974	0.069291	0.699677
ENSMUSG00000009640	Dmap1	0.436495	5.11097	3.30421	0.0691027	0.699677
ENSMUSG00000028864	Hgf	0.313997	6.68797	3.29747	0.0693866	0.699677
ENSMUSG00000031861	Lpar2	-0.559218	4.90933	3.29618	0.0694413	0.699677
ENSMUSG00000037361	Sf3b6	-0.515528	5.65693	3.29729	0.0693943	0.699677
ENSMUSG00000001105	Ift20	-0.315327	6.50241	3.29327	0.0695644	0.700313
ENSMUSG00000027187	Cat	-0.297396	7.79511	3.28949	0.0697248	0.700853
ENSMUSG00000029752	Asns	0.372522	6.13694	3.28918	0.0697378	0.700853
ENSMUSG00000039128	Cdc123	-0.352946	5.4271	3.28576	0.0698834	0.701714
ENSMUSG00000002416	Ndufb2	-0.600692	4.65485	3.27379	0.0703947	0.704299
ENSMUSG00000025584	Pde8a	0.353848	5.70094	3.27311	0.070424	0.704299
ENSMUSG00000026857	Ntmt1	0.546222	4.58739	3.26622	0.0707205	0.704299
ENSMUSG00000031431	Tsc22d3	-0.301397	7.13328	3.26928	0.0705885	0.704299
ENSMUSG00000032002	Dcun1d5	-0.446853	5.14978	3.26669	0.0707001	0.704299
ENSMUSG00000039463	Slc9a8	0.263922	6.80861	3.26583	0.0707371	0.704299
ENSMUSG00000061387	Olfr1490	-1.49295	3.92851	3.27473	0.0703544	0.704299
ENSMUSG00000066643	Wdr35	0.57439	4.98226	3.27004	0.0705558	0.704299
ENSMUSG00000078137	Ankrd63	0.459508	5.10985	3.27802	0.0702136	0.704299
ENSMUSG00000109564	Muc16	0.628685	6.62622	3.2657	0.070743	0.704299
ENSMUSG00000039929	Urb1	-0.331507	6.44038	3.26274	0.0708708	0.704759
ENSMUSG00000094338	Hist1h2bl	-0.861678	4.06947	3.26184	0.0709097	0.704759
ENSMUSG00000004677	Myo9b	-0.248953	7.5531	3.2598	0.0709977	0.705035
ENSMUSG00000001089	Luzp1	0.274404	6.80373	3.25728	0.0711069	0.705416
ENSMUSG00000043822	Adamtsl5	0.483361	4.89004	3.25613	0.0711567	0.705416
ENSMUSG00000037638	Zbtb42	-0.502841	4.81034	3.25218	0.0713287	0.706523
ENSMUSG00000039620	6430573F11Rik	0.661456	4.59998	3.25026	0.0714122	0.706752
ENSMUSG00000024030	Abcg1	-0.274602	7.14954	3.2463	0.071585	0.707101
ENSMUSG00000045193	Cirbp	0.386593	5.90965	3.24529	0.0716289	0.707101
ENSMUSG00000058402	Zfp420	0.632317	4.40908	3.24761	0.0715279	0.707101
ENSMUSG00000027381	Bcl2l11	0.494003	5.41744	3.24304	0.0717276	0.707478
ENSMUSG00000005506	Celf1	-0.268705	7.38094	3.23022	0.0722909	0.707933
ENSMUSG00000020841	Cpd	0.309332	7.47251	3.23595	0.0720387	0.707933
ENSMUSG00000021244	Ylpm1	0.275672	7.659	3.22823	0.0723788	0.707933
ENSMUSG00000025492	Ifitm3	0.436414	8.50919	3.22887	0.0723508	0.707933
ENSMUSG00000029636	Wasf3	0.636985	4.45392	3.22883	0.0723525	0.707933
ENSMUSG00000035770	Dync1li2	0.238864	6.7833	3.23034	0.0722857	0.707933
ENSMUSG00000037685	Atp8a1	0.336191	8.6533	3.2404	0.0718432	0.707933
ENSMUSG00000045326	Fndc7	-0.757809	4.52001	3.22988	0.0723061	0.707933
ENSMUSG00000046532	Ar	0.695144	4.88513	3.2299	0.0723049	0.707933
ENSMUSG00000093661	Eif4e3	0.423218	5.40635	3.22989	0.0723054	0.707933
ENSMUSG00000022871	Fetub	0.770143	4.02382	3.22527	0.0725097	0.708029
ENSMUSG00000032294	Pkm	0.254325	8.22629	3.2258	0.0724862	0.708029
ENSMUSG00000028964	Park7	-0.33296	6.60454	3.22377	0.0725763	0.708088
ENSMUSG00000061984	Olfr392	0.906172	3.47766	3.22123	0.0726889	0.708596
ENSMUSG00000018341	Il12rb2	-0.680206	4.56848	3.21906	0.0727853	0.708944
ENSMUSG00000019944	Rhobtb1	-0.394493	5.63775	3.21624	0.072911	0.709578
ENSMUSG00000037108	Zcwpw1	-0.552969	4.21019	3.21209	0.0730959	0.710786
ENSMUSG00000028180	Zranb2	-0.329968	6.41083	3.19499	0.0738643	0.71175
ENSMUSG00000028954	Nub1	0.237011	7.00095	3.20244	0.0735284	0.71175
ENSMUSG00000029472	Anapc5	-0.253788	7.82412	3.19812	0.0737232	0.71175
ENSMUSG00000031730	Dhodh	-0.586375	4.64965	3.20726	0.073312	0.71175
ENSMUSG00000031971	Ccsap	-0.799855	4.07539	3.19583	0.0738264	0.71175
ENSMUSG00000032349	Elovl5	-0.282322	6.21822	3.19966	0.0736537	0.71175
ENSMUSG00000039092	Sptlc3	1.14732	3.73559	3.19776	0.0737393	0.71175
ENSMUSG00000041654	Slc39a11	-0.376816	5.4713	3.19625	0.0738072	0.71175
ENSMUSG00000044906	4930503L19Rik	-0.433735	5.23511	3.19767	0.0737432	0.71175
ENSMUSG00000050627	Gpd1l	-0.327252	6.06039	3.20443	0.073439	0.71175
ENSMUSG00000068742	Cry2	-0.365889	5.29233	3.20172	0.0735607	0.71175
ENSMUSG00000018286	Psmb6	-0.411304	5.33248	3.18942	0.0741161	0.712271
ENSMUSG00000028409	Smu1	-0.279072	6.17483	3.18707	0.0742228	0.712271
ENSMUSG00000032394	Igdcc3	-0.755591	3.93985	3.18811	0.0741755	0.712271
ENSMUSG00000046688	Tifa	0.286144	6.3554	3.19095	0.074047	0.712271
ENSMUSG00000074480	Mex3a	-0.335519	6.10124	3.18746	0.0742054	0.712271
ENSMUSG00000030741	Spns1	-0.472478	4.97695	3.18553	0.0742929	0.71236
ENSMUSG00000022744	Cldnd1	0.348405	6.01192	3.18069	0.0745134	0.713888
ENSMUSG00000024370	Cdc23	-0.27511	6.75536	3.17805	0.0746337	0.714456
ENSMUSG00000022010	Tsc22d1	0.288876	8.6906	3.16967	0.0750178	0.715789
ENSMUSG00000026254	Eif4e2	-0.268543	6.61056	3.17076	0.0749678	0.715789
ENSMUSG00000030056	Isy1	-0.344127	5.9017	3.17132	0.074942	0.715789
ENSMUSG00000051351	Zfp46	-0.330537	5.71436	3.17046	0.0749815	0.715789
ENSMUSG00000020102	Slc16a7	-0.327327	6.0757	3.16481	0.0752411	0.716122
ENSMUSG00000020471	Pold2	-0.398765	5.36055	3.16428	0.0752654	0.716122
ENSMUSG00000024525	Impa2	-0.320597	5.51476	3.16335	0.0753087	0.716122
ENSMUSG00000045328	Cenpe	-0.34969	6.51381	3.16393	0.0752817	0.716122
ENSMUSG00000047735	Samd9l	-0.34349	7.51469	3.16137	0.0753997	0.716122
ENSMUSG00000074793	Hspa12b	-0.382037	5.39253	3.16094	0.0754199	0.716122
ENSMUSG00000033430	Terf2ip	0.362846	5.72498	3.15961	0.0754814	0.716124
ENSMUSG00000040046	Tph1	-0.732588	4.26043	3.15692	0.0756055	0.71672
ENSMUSG00000062960	Kdr	0.417576	5.9086	3.15329	0.0757741	0.717737
ENSMUSG00000028163	Nfkb1	-0.243843	7.46734	3.13954	0.0764151	0.7193
ENSMUSG00000032186	Tmod2	0.532968	5.60855	3.14494	0.0761627	0.7193
ENSMUSG00000032497	Lrrfip2	-0.341266	6.11027	3.13819	0.0764786	0.7193
ENSMUSG00000033883	D3Ertd254e	0.268182	6.4223	3.142	0.0763001	0.7193
ENSMUSG00000039662	Icmt	-0.358023	5.85793	3.14539	0.0761416	0.7193
ENSMUSG00000039936	Pik3cd	-0.305029	6.91539	3.13789	0.0764925	0.7193
ENSMUSG00000041975	Mettl8	0.343389	5.48828	3.1447	0.0761742	0.7193
ENSMUSG00000051557	Pusl1	-0.64388	4.48299	3.13932	0.0764258	0.7193
ENSMUSG00000108919	Olfr1295	1.04535	3.62547	3.13859	0.07646	0.7193
ENSMUSG00000006763	Saal1	-0.440551	5.4826	3.13423	0.0766645	0.720113
ENSMUSG00000030966	Trim21	-0.378611	5.48592	3.13337	0.0767051	0.720113
ENSMUSG00000066760	Psg16	0.756679	4.03006	3.13212	0.0767637	0.720113
ENSMUSG00000058174	Gm5148	0.75589	3.90333	3.13015	0.0768565	0.720406
ENSMUSG00000001525	Tubb5	-0.333772	9.83148	3.12859	0.0769301	0.720457
ENSMUSG00000041358	Nutm1	-0.910568	4.05659	3.12743	0.076985	0.720457
ENSMUSG00000006333	Rps9	-0.333285	8.67393	3.12599	0.0770528	0.720515
ENSMUSG00000027669	Gnb4	-0.311453	6.14511	3.12406	0.0771441	0.720792
ENSMUSG00000041957	Pkp2	0.57066	4.90846	3.12167	0.0772578	0.721278
ENSMUSG00000025395	Prim1	-0.412873	5.06701	3.1171	0.0774746	0.722681
ENSMUSG00000027843	Ptpn22	-0.293914	6.4893	3.1159	0.0775316	0.722681
ENSMUSG00000014767	Tbp	-0.224748	7.02106	3.11184	0.0777251	0.723562
ENSMUSG00000032115	Hyou1	0.286409	7.05384	3.11132	0.0777499	0.723562
ENSMUSG00000043602	Zfp3	0.69962	4.10624	3.10665	0.0779733	0.725065
ENSMUSG00000107002	0610012G03Rik	-0.686502	4.0153	3.10526	0.0780395	0.725105
ENSMUSG00000020805	Slc13a5	-0.92475	3.8805	3.10107	0.0782411	0.725824
ENSMUSG00000039542	Ncam1	0.412246	5.7192	3.10163	0.0782139	0.725824
ENSMUSG00000024511	Rab27b	0.274887	6.66307	3.09559	0.0785046	0.727692
ENSMUSG00000007783	Cpt1c	0.560715	4.80487	3.0903	0.0787603	0.727755
ENSMUSG00000028484	Psip1	-0.29415	7.87602	3.09075	0.0787384	0.727755
ENSMUSG00000029763	Exoc4	-0.226662	7.28597	3.0908	0.0787359	0.727755
ENSMUSG00000049109	Themis	0.883751	4.28672	3.09382	0.0785902	0.727755
ENSMUSG00000038527	C1rl	0.459772	4.83875	3.08425	0.0790536	0.729889
ENSMUSG00000030265	Kras	0.371525	6.20707	3.08213	0.0791569	0.730266
ENSMUSG00000025920	Stau2	0.25998	6.26342	3.07953	0.0792834	0.730281
ENSMUSG00000026470	Stx6	0.258656	6.44497	3.08079	0.0792222	0.730281
ENSMUSG00000024423	Impact	0.27045	6.72915	3.07537	0.0794864	0.731153
ENSMUSG00000028068	Iqgap3	-0.446958	5.54898	3.07503	0.0795031	0.731153
ENSMUSG00000001786	Fbxo7	-0.297961	5.91235	3.06744	0.0798752	0.731455
ENSMUSG00000024228	Nudt12	0.409179	5.52303	3.06703	0.0798953	0.731455
ENSMUSG00000025967	Eef1b2	-0.291776	7.39114	3.06962	0.0797681	0.731455
ENSMUSG00000026614	Slc30a10	-1.04288	4.17864	3.06772	0.0798614	0.731455
ENSMUSG00000028434	Epb41l4b	-0.294595	7.12244	3.06645	0.0799241	0.731455
ENSMUSG00000030304	Ergic2	-0.305937	6.49143	3.06622	0.0799351	0.731455
ENSMUSG00000038591	Colec10	0.733335	3.9591	3.06544	0.0799736	0.731455
ENSMUSG00000000861	Bcl11a	0.290203	8.27823	3.05395	0.0805411	0.734922
ENSMUSG00000031805	Jak3	0.277387	8.14075	3.05592	0.0804434	0.734922
ENSMUSG00000039105	Atp6v1g1	-0.574921	4.54439	3.05433	0.0805224	0.734922
ENSMUSG00000020289	Nprl3	0.467419	5.25352	3.05016	0.0807291	0.734966
ENSMUSG00000020474	Polm	0.572087	4.33047	3.05005	0.0807345	0.734966
ENSMUSG00000024378	Stard4	-0.306587	6.69695	3.051	0.0806874	0.734966
ENSMUSG00000005981	Trap1	-0.266931	6.90662	3.03707	0.0813828	0.736805
ENSMUSG00000011884	Gltp	0.259476	6.79209	3.04112	0.0811797	0.736805
ENSMUSG00000020848	Doc2b	-0.78992	3.98878	3.04396	0.081038	0.736805
ENSMUSG00000023089	Ndufa5	-0.664792	4.22935	3.03896	0.081288	0.736805
ENSMUSG00000032299	Commd4	-0.406462	4.97286	3.04053	0.0812092	0.736805
ENSMUSG00000036961	Wnt8b	0.807353	3.82416	3.03592	0.0814403	0.736805
ENSMUSG00000039994	Timeless	-0.396092	5.35372	3.03761	0.0813554	0.736805
ENSMUSG00000073910	Mob3b	0.510659	4.94837	3.03822	0.0813252	0.736805
ENSMUSG00000025823	Pdia4	0.253024	6.76672	3.0256	0.0819601	0.73712
ENSMUSG00000027162	Lin7c	0.259674	7.51661	3.03196	0.0816392	0.73712
ENSMUSG00000029223	Uchl1	0.681903	4.03496	3.02397	0.0820423	0.73712
ENSMUSG00000031221	Igbp1	-0.339971	5.81955	3.0242	0.0820305	0.73712
ENSMUSG00000033272	Slc35a4	-0.29006	6.20474	3.02836	0.0818207	0.73712
ENSMUSG00000034156	Tspoap1	-0.505408	5.18697	3.03317	0.0815786	0.73712
ENSMUSG00000039462	Col10a1	-1.17391	3.47619	3.02914	0.0817814	0.73712
ENSMUSG00000046364	Rpl27a	-0.320075	6.93068	3.02994	0.0817411	0.73712
ENSMUSG00000060733	Ipmk	-0.3008	6.05009	3.02466	0.0820075	0.73712
ENSMUSG00000000693	Loxl3	0.486565	5.03246	3.01335	0.0825815	0.738249
ENSMUSG00000002015	Bcap31	-0.358237	6.17498	3.0202	0.0822333	0.738249
ENSMUSG00000002396	Ocel1	-0.405538	5.55549	3.01294	0.0826024	0.738249
ENSMUSG00000027508	Pag1	-0.246743	7.01116	3.01306	0.0825962	0.738249
ENSMUSG00000029319	Coq2	-0.496233	4.80249	3.0128	0.0826097	0.738249
ENSMUSG00000054640	Slc8a1	0.281888	6.24763	3.01571	0.0824615	0.738249
ENSMUSG00000070691	Runx3	-0.337714	5.4612	3.0134	0.0825787	0.738249
ENSMUSG00000069833	Ahnak	0.300256	7.18761	3.00979	0.0827632	0.739057
ENSMUSG00000017009	Sdc4	0.545903	5.13561	3.00191	0.0831664	0.73955
ENSMUSG00000024846	Cst6	-1.08359	3.72969	3.00194	0.0831648	0.73955
ENSMUSG00000026249	Serpine2	-0.652084	4.09361	2.99515	0.0835139	0.73955
ENSMUSG00000026309	Ilkap	-0.409603	5.30084	3.00183	0.0831704	0.73955
ENSMUSG00000031198	Fundc2	0.401762	5.05113	3.00499	0.0830083	0.73955
ENSMUSG00000036941	Elac1	0.390893	5.77707	2.99696	0.0834208	0.73955
ENSMUSG00000037762	Slc16a9	-0.298021	5.91202	2.99566	0.0834877	0.73955
ENSMUSG00000052911	Lamb2	-0.565917	5.23109	2.99986	0.0832718	0.73955
ENSMUSG00000054128	H2-T3	0.650554	4.22076	2.99809	0.0833625	0.73955
ENSMUSG00000059734	Ndufs8	-0.288117	6.26295	3.0006	0.0832335	0.73955
ENSMUSG00000090862	Rps13	-0.44738	6.83506	2.99712	0.0834125	0.73955
ENSMUSG00000040146	Rgl3	-1.07194	3.56678	2.99345	0.0836018	0.739768
ENSMUSG00000026956	Uap1l1	0.276581	6.28009	2.98749	0.0839101	0.740257
ENSMUSG00000038059	Smim3	0.366504	5.43714	2.9895	0.0838061	0.740257
ENSMUSG00000038759	Nup205	-0.264135	7.46407	2.98845	0.0838604	0.740257
ENSMUSG00000051043	Gprc5c	0.526218	5.06381	2.99076	0.0837408	0.740257
ENSMUSG00000017801	Mlx	-0.462868	5.2787	2.98609	0.0839826	0.740304
ENSMUSG00000024436	Mrps18b	-0.668697	4.13199	2.98495	0.084042	0.740304
ENSMUSG00000046191	Pcdhb20	0.756551	3.75062	2.98261	0.0841635	0.740816
ENSMUSG00000024515	Smad4	-0.306335	7.13667	2.98058	0.084269	0.741185
ENSMUSG00000030102	Itpr1	0.219714	7.8155	2.97937	0.0843321	0.741185
ENSMUSG00000058626	Capn11	-0.727641	4.21447	2.9776	0.0844246	0.741441
ENSMUSG00000059397	Olfr54	0.762433	3.92979	2.97598	0.0845088	0.741624
ENSMUSG00000028282	Casp8ap2	-0.284064	7.02426	2.97055	0.0847931	0.74219
ENSMUSG00000032313	Tmem266	-0.711663	4.17708	2.9699	0.0848271	0.74219
ENSMUSG00000045752	Tssc4	-0.655802	3.95305	2.97162	0.0847371	0.74219
ENSMUSG00000060441	Trim5	-0.609556	4.41168	2.97278	0.0846763	0.74219
ENSMUSG00000029071	Dvl1	-0.324221	6.06727	2.96549	0.0850584	0.743657
ENSMUSG00000017221	Psmd3	-0.362228	6.1916	2.95983	0.0853568	0.745709
ENSMUSG00000025135	Anapc11	-0.373441	5.2683	2.95781	0.0854637	0.746085
ENSMUSG00000030657	Xylt1	-0.320579	5.85293	2.95608	0.0855552	0.746327
ENSMUSG00000045730	Adrb2	-0.715555	4.23167	2.9535	0.0856915	0.746959
ENSMUSG00000020009	Ifngr1	0.385427	7.25493	2.94679	0.0860481	0.749509
ENSMUSG00000024940	Ltbp3	0.321946	7.37766	2.94413	0.0861898	0.750185
ENSMUSG00000008734	Gprc5b	-0.349215	5.66596	2.93907	0.0864606	0.751433
ENSMUSG00000034211	Mrps17	-0.265012	6.51966	2.93905	0.0864616	0.751433
ENSMUSG00000070436	Serpinh1	-0.618041	4.35183	2.93519	0.0866682	0.752669
ENSMUSG00000025001	Hells	-0.310311	6.65335	2.92782	0.0870651	0.753319
ENSMUSG00000025731	Mettl26	-0.635238	4.55323	2.92807	0.0870512	0.753319
ENSMUSG00000032905	Atg12	0.302361	5.8598	2.92832	0.0870379	0.753319
ENSMUSG00000032915	Adgre4	0.723492	4.30058	2.9287	0.0870173	0.753319
ENSMUSG00000057572	Zbtb8os	0.428732	4.96743	2.92886	0.0870091	0.753319
ENSMUSG00000002205	Vrk3	0.324569	5.80474	2.90078	0.0885366	0.754178
ENSMUSG00000003341	Atp8b3	-0.57983	4.42899	2.90146	0.0884995	0.754178
ENSMUSG00000004473	Clec11a	0.563938	4.4173	2.90447	0.0883342	0.754178
ENSMUSG00000018378	Cuedc1	-0.404415	5.36168	2.89997	0.0885813	0.754178
ENSMUSG00000020189	Osbpl8	0.337118	9.33444	2.91412	0.0878075	0.754178
ENSMUSG00000024013	Fgd2	-0.4425	5.13266	2.8978	0.0887003	0.754178
ENSMUSG00000024045	Akap8	-0.301698	7.45747	2.92065	0.0874525	0.754178
ENSMUSG00000025917	Cops5	-0.391515	5.26553	2.90392	0.0883646	0.754178
ENSMUSG00000027852	Nras	0.270759	7.43858	2.92215	0.0873716	0.754178
ENSMUSG00000028458	Tesk1	-0.285157	5.77963	2.90783	0.0881502	0.754178
ENSMUSG00000028784	Spocd1	-0.919491	3.91166	2.90989	0.0880378	0.754178
ENSMUSG00000028967	Errfi1	0.808845	4.40235	2.91804	0.0875941	0.754178
ENSMUSG00000029270	Fam69a	0.412753	5.28634	2.90018	0.0885698	0.754178
ENSMUSG00000032400	Zwilch	-0.673534	4.88096	2.92242	0.0873567	0.754178
ENSMUSG00000034107	Ano7	-0.75073	4.45398	2.91238	0.087902	0.754178
ENSMUSG00000035004	Igsf6	0.958775	4.53834	2.8976	0.0887117	0.754178
ENSMUSG00000036777	Anln	-0.358212	5.86166	2.89933	0.0886166	0.754178
ENSMUSG00000037111	Setd7	0.218004	7.67398	2.90485	0.0883133	0.754178
ENSMUSG00000044788	Fads6	0.601519	4.62836	2.91239	0.0879015	0.754178
ENSMUSG00000051596	Otop1	-0.743079	3.80971	2.8985	0.0886619	0.754178
ENSMUSG00000055561	Spink5	0.713263	4.1891	2.90921	0.0880751	0.754178
ENSMUSG00000066357	Wdr6	-0.260608	6.65358	2.90131	0.0885077	0.754178
ENSMUSG00000079003	Samd1	-0.292258	6.30228	2.91155	0.0879474	0.754178
ENSMUSG00000079685	Ulbp1	-0.609601	5.06876	2.92351	0.0872977	0.754178
ENSMUSG00000049164	Zfp518a	0.349666	6.97022	2.8961	0.0887941	0.754331
ENSMUSG00000000275	Trim25	0.268689	6.97377	2.89455	0.0888795	0.754508
ENSMUSG00000020798	Spns3	-0.619124	4.19166	2.89212	0.0890138	0.754581
ENSMUSG00000039153	Runx2	-0.227678	7.37544	2.89206	0.089017	0.754581
ENSMUSG00000025381	Cnpy2	-0.335249	5.63303	2.88988	0.0891374	0.755054
ENSMUSG00000016552	Foxred2	0.228927	7.36302	2.88421	0.0894518	0.755529
ENSMUSG00000024593	Megf10	0.540163	4.98009	2.88526	0.0893936	0.755529
ENSMUSG00000044345	Marveld1	0.264584	6.73654	2.88612	0.0893457	0.755529
ENSMUSG00000051469	Zfp24	-0.324222	6.3676	2.88522	0.0893956	0.755529
ENSMUSG00000036948	BC037034	0.264498	6.19823	2.88276	0.0895327	0.755666
ENSMUSG00000004264	Phb2	-0.287521	6.87621	2.87541	0.0899423	0.756395
ENSMUSG00000024896	Minpp1	0.267768	6.19004	2.87726	0.0898385	0.756395
ENSMUSG00000026923	Notch1	0.231142	7.289	2.87975	0.0896998	0.756395
ENSMUSG00000037336	Mfsd2b	-0.492114	5.15609	2.87707	0.0898491	0.756395
ENSMUSG00000075704	Txnrd2	0.380474	5.20554	2.87605	0.0899062	0.756395
ENSMUSG00000039253	Fn3krp	-0.451756	5.14273	2.87367	0.0900392	0.756666
ENSMUSG00000057003	Myh4	-0.607446	4.75671	2.87227	0.0901175	0.75678
ENSMUSG00000029524	Sirt4	-0.610002	4.29374	2.86867	0.0903197	0.757934
ENSMUSG00000034881	Tbxa2r	0.531616	5.022	2.86734	0.0903942	0.758015
ENSMUSG00000002147	Stat6	0.22089	6.76178	2.84174	0.0918446	0.758022
ENSMUSG00000005069	Pex5	-0.325543	5.80143	2.81755	0.0932389	0.758022
ENSMUSG00000005233	Spc25	-0.626765	3.81759	2.8146	0.0934102	0.758022
ENSMUSG00000005481	Ddx39	-0.340183	5.62112	2.84726	0.0915298	0.758022
ENSMUSG00000009013	Dynll1	-0.458163	5.77462	2.8136	0.0934682	0.758022
ENSMUSG00000015944	Gatsl2	0.277372	6.09892	2.81074	0.0936349	0.758022
ENSMUSG00000020231	Dip2a	0.330344	5.8919	2.86133	0.0907325	0.758022
ENSMUSG00000022855	Senp2	-0.305936	6.50555	2.85012	0.0913668	0.758022
ENSMUSG00000025404	R3hdm2	0.285758	6.67643	2.83781	0.0920694	0.758022
ENSMUSG00000025978	Rftn2	-0.74265	4.11612	2.83476	0.0922447	0.758022
ENSMUSG00000026012	Cd28	0.877961	3.97255	2.83234	0.0923834	0.758022
ENSMUSG00000026966	Ssna1	-0.697922	4.03551	2.85301	0.0912031	0.758022
ENSMUSG00000027378	Nphp1	0.619133	4.60846	2.83095	0.0924634	0.758022
ENSMUSG00000027380	Acoxl	0.830143	3.98289	2.84244	0.0918049	0.758022
ENSMUSG00000028270	Gbp2	0.287331	7.54497	2.85338	0.0911823	0.758022
ENSMUSG00000028341	Nr4a3	-0.753783	4.25159	2.81623	0.0933152	0.758022
ENSMUSG00000028957	Per3	-0.32798	6.52518	2.81086	0.0936279	0.758022
ENSMUSG00000029672	Fam3c	0.497007	5.11144	2.81103	0.0936183	0.758022
ENSMUSG00000030894	Tpp1	0.253986	7.07431	2.84808	0.0914832	0.758022
ENSMUSG00000031385	Plxnb3	-0.911531	4.01387	2.85697	0.0909785	0.758022
ENSMUSG00000032330	Cox7a2	-0.607347	4.28622	2.85092	0.0913218	0.758022
ENSMUSG00000032463	Faim	-0.631607	4.34801	2.85432	0.0911286	0.758022
ENSMUSG00000032512	Wdr48	-0.271226	7.03061	2.85845	0.0908949	0.758022
ENSMUSG00000035246	Pcyt1b	-0.471815	4.611	2.8287	0.0925931	0.758022
ENSMUSG00000035769	Xylb	-0.614246	4.35763	2.83336	0.0923249	0.758022
ENSMUSG00000035834	Polr3g	-0.424155	5.36202	2.8281	0.0926276	0.758022
ENSMUSG00000035845	Alg12	-0.494284	4.76864	2.82281	0.0929338	0.758022
ENSMUSG00000035878	Hykk	0.58478	4.53122	2.81152	0.0935894	0.758022
ENSMUSG00000035901	Dennd5a	-0.253219	8.35404	2.83306	0.0923424	0.758022
ENSMUSG00000037845	Fdxacb1	-0.584134	4.2326	2.82877	0.0925895	0.758022
ENSMUSG00000038528	Mfsd4b5	-0.846398	4.20391	2.82452	0.0928344	0.758022
ENSMUSG00000038604	Ripor1	-0.299927	7.23366	2.83586	0.0921814	0.758022
ENSMUSG00000039678	Tbc1d13	-0.327844	5.637	2.84306	0.0917691	0.758022
ENSMUSG00000042340	Ctf1	0.587077	4.33783	2.85784	0.0909296	0.758022
ENSMUSG00000045205	Dpy19l4	0.311041	6.77502	2.84851	0.0914584	0.758022
ENSMUSG00000046846	Spesp1	-0.936203	3.59746	2.81507	0.0933829	0.758022
ENSMUSG00000049323	Smcr8	-0.290909	6.47002	2.82013	0.0930887	0.758022
ENSMUSG00000049659	Aftph	0.278692	7.3603	2.8406	0.0919099	0.758022
ENSMUSG00000049957	Ccdc137	-0.398549	5.49307	2.82103	0.0930367	0.758022
ENSMUSG00000050714	Zbtb26	-0.348854	5.53202	2.81434	0.0934254	0.758022
ENSMUSG00000055866	Per2	-0.253268	6.10284	2.81752	0.0932402	0.758022
ENSMUSG00000056228	Cars2	-0.393869	5.28008	2.85996	0.0908098	0.758022
ENSMUSG00000058756	Thra	0.24539	6.61554	2.84596	0.0916037	0.758022
ENSMUSG00000059474	Mbtd1	-0.243009	7.05085	2.82693	0.0926953	0.758022
ENSMUSG00000062937	Mtap	-0.254648	6.5144	2.86613	0.090462	0.758022
ENSMUSG00000063362	Alg11	0.303044	6.12226	2.81689	0.0932769	0.758022
ENSMUSG00000066637	Ttc32	-0.649247	4.16075	2.85383	0.0911565	0.758022
ENSMUSG00000071256	Zfp213	-0.553698	4.82092	2.83063	0.0924824	0.758022
ENSMUSG00000090523	Gypc	-0.327268	6.41386	2.85762	0.090942	0.758022
ENSMUSG00000096687	Mfsd4b4	0.421469	5.15548	2.83672	0.0921319	0.758022
ENSMUSG00000030417	Pdcd5	-0.693642	3.82941	2.80932	0.0937178	0.758168
ENSMUSG00000043154	Ppp2r3a	-0.240818	6.85846	2.80561	0.0939352	0.759166
ENSMUSG00000061531	Tmem236	0.892705	3.64806	2.805	0.0939709	0.759166
ENSMUSG00000004508	Gab2	-0.265178	6.27878	2.79411	0.094611	0.759615
ENSMUSG00000014786	Slc9a5	-0.643182	4.26818	2.7994	0.0942997	0.759615
ENSMUSG00000015745	Plekho1	-0.346175	5.48332	2.79912	0.0943158	0.759615
ENSMUSG00000026201	Stk16	-0.263564	6.41189	2.79435	0.094597	0.759615
ENSMUSG00000026798	Coq4	0.697612	4.37126	2.80127	0.0941894	0.759615
ENSMUSG00000032946	Rasgrp2	-0.25481	6.19316	2.80188	0.094154	0.759615
ENSMUSG00000034341	Wbp2	0.291361	7.10984	2.7952	0.0945467	0.759615
ENSMUSG00000043885	Slc36a4	0.342571	6.04096	2.79725	0.0944262	0.759615
ENSMUSG00000061626	Olfr68	1.02849	3.40327	2.79778	0.0943947	0.759615
ENSMUSG00000022895	Ets2	0.347227	5.68174	2.79111	0.0947884	0.760518
ENSMUSG00000033763	Mtss1l	0.333255	6.8909	2.78666	0.0950521	0.762111
ENSMUSG00000047361	Gm973	-0.574716	4.53461	2.78489	0.0951575	0.762433
ENSMUSG00000040554	Aipl1	-0.899582	3.64695	2.78054	0.0954157	0.763456
ENSMUSG00000041343	Ankrd42	-0.708344	4.60779	2.78085	0.0953975	0.763456
ENSMUSG00000006711	D130043K22Rik	-0.773307	4.35637	2.77788	0.0955748	0.764206
ENSMUSG00000018927	Ccl6	0.798118	4.08975	2.7745	0.0957763	0.765294
ENSMUSG00000022905	Kpna1	-0.278329	6.79921	2.77183	0.0959365	0.765431
ENSMUSG00000024766	Lipo3	-0.575723	4.32823	2.76985	0.0960551	0.765431
ENSMUSG00000025579	Gaa	0.299233	7.66628	2.77226	0.0959109	0.765431
ENSMUSG00000090019	Gimap1	-0.382486	5.64842	2.77018	0.0960351	0.765431
ENSMUSG00000035107	Dcbld2	0.420135	5.56382	2.76618	0.0962755	0.766665
ENSMUSG00000018656	Tcaf3	0.768631	3.78938	2.76473	0.0963629	0.766839
ENSMUSG00000018733	Pex12	0.481877	5.00487	2.73622	0.0980967	0.76754
ENSMUSG00000020038	Cry1	-0.344932	5.35946	2.74521	0.0975465	0.76754
ENSMUSG00000020787	P2rx1	-0.317613	5.78834	2.75817	0.096759	0.76754
ENSMUSG00000022369	Mtbp	-0.307902	5.77779	2.7419	0.0977483	0.76754
ENSMUSG00000022678	Nde1	-0.381463	5.83159	2.75689	0.0968365	0.76754
ENSMUSG00000024833	Pola2	-0.280017	6.34442	2.7448	0.097571	0.76754
ENSMUSG00000025204	Ndufb8	-0.631423	4.52957	2.74576	0.0975129	0.76754
ENSMUSG00000027203	Dut	-0.461074	5.72871	2.74274	0.097697	0.76754
ENSMUSG00000027272	Ubr1	0.243259	7.46905	2.73531	0.0981524	0.76754
ENSMUSG00000027291	Vps39	-0.24431	7.15998	2.75467	0.096971	0.76754
ENSMUSG00000028069	Gpatch4	-0.425469	4.98927	2.7331	0.0982882	0.76754
ENSMUSG00000031446	Cul4a	0.230148	7.06328	2.75151	0.0971625	0.76754
ENSMUSG00000031701	Dnaja2	-0.204132	7.29841	2.74502	0.0975581	0.76754
ENSMUSG00000034729	Mrps10	-0.492516	4.43817	2.73745	0.0980212	0.76754
ENSMUSG00000037761	Actr5	-0.43405	4.93776	2.75939	0.0966854	0.76754
ENSMUSG00000038074	Fkbp14	-0.733775	3.9054	2.74195	0.0977456	0.76754
ENSMUSG00000038845	Phb	-0.411393	5.40617	2.73626	0.0980939	0.76754
ENSMUSG00000040599	Mis12	-0.415955	5.31705	2.7354	0.0981471	0.76754
ENSMUSG00000044548	Dact1	-0.890106	3.99678	2.75265	0.0970932	0.76754
ENSMUSG00000044807	Zfp354c	0.464898	5.2082	2.73628	0.0980928	0.76754
ENSMUSG00000046873	Mbtps2	-0.369572	5.73739	2.73548	0.0981419	0.76754
ENSMUSG00000050675	Gp1ba	0.509904	4.27167	2.73754	0.0980158	0.76754
ENSMUSG00000051051	Olfr523	-0.669032	4.43652	2.75489	0.0969573	0.76754
ENSMUSG00000051314	Ffar2	0.622051	4.39457	2.757	0.0968294	0.76754
ENSMUSG00000054404	Slfn5	0.23311	6.27317	2.7352	0.0981594	0.76754
ENSMUSG00000054737	Zfp182	0.530721	4.90887	2.74164	0.0977647	0.76754
ENSMUSG00000066149	Cdc26	-0.436033	5.19661	2.7387	0.0979442	0.76754
ENSMUSG00000093674	Rpl41	-0.349948	7.27666	2.73416	0.0982229	0.76754
ENSMUSG00000042810	Krba1	-0.295853	6.29561	2.73185	0.0983653	0.76763
ENSMUSG00000039005	Tlr4	0.34892	6.40083	2.7301	0.0984732	0.76796
ENSMUSG00000015143	Actn1	0.339024	5.94398	2.70299	0.10016	0.769155
ENSMUSG00000018001	Cyth3	0.281367	6.15494	2.69871	0.100429	0.769155
ENSMUSG00000020623	Map2k6	-0.5306	4.75774	2.71692	0.0992897	0.769155
ENSMUSG00000025927	Tfap2b	0.633057	4.59634	2.71162	0.0996199	0.769155
ENSMUSG00000026288	Inpp5d	-0.241447	7.96381	2.69819	0.100462	0.769155
ENSMUSG00000026701	Prdx6	-0.241938	7.25914	2.69535	0.100642	0.769155
ENSMUSG00000027612	Mmp24	-0.785641	4.10544	2.70959	0.0997464	0.769155
ENSMUSG00000028228	Cpne3	0.349368	8.16854	2.70221	0.100209	0.769155
ENSMUSG00000028577	Plaa	-0.310424	6.01827	2.70723	0.0998944	0.769155
ENSMUSG00000029594	Rbm19	0.33996	5.50731	2.7247	0.0988064	0.769155
ENSMUSG00000030105	Arl8b	0.226972	7.64629	2.7197	0.0991165	0.769155
ENSMUSG00000030380	Mzf1	-0.773756	4.06651	2.71651	0.0993152	0.769155
ENSMUSG00000031074	Fgf3	-0.826024	3.83615	2.69462	0.100688	0.769155
ENSMUSG00000031662	Snx20	-0.770049	3.85379	2.70068	0.100306	0.769155
ENSMUSG00000031813	Mvb12a	-0.499118	4.65329	2.70363	0.10012	0.769155
ENSMUSG00000033222	Ttf2	-0.255368	6.12631	2.7245	0.0988189	0.769155
ENSMUSG00000033952	Aspm	-0.30032	6.94806	2.72015	0.0990885	0.769155
ENSMUSG00000038611	Phrf1	-0.22505	6.67238	2.70352	0.100127	0.769155
ENSMUSG00000039384	Dusp10	-0.617002	4.06149	2.70706	0.0999048	0.769155
ENSMUSG00000039427	Alg1	0.445966	5.11936	2.69985	0.100358	0.769155
ENSMUSG00000040010	Slc7a5	-0.250932	6.12901	2.69624	0.100585	0.769155
ENSMUSG00000040061	Plcb2	-0.304887	9.01908	2.71373	0.099488	0.769155
ENSMUSG00000041303	Gtf3c3	0.294142	6.05763	2.71092	0.0996636	0.769155
ENSMUSG00000043051	Disc1	-0.658492	4.37695	2.71105	0.0996554	0.769155
ENSMUSG00000044350	Lacc1	-0.602832	4.76145	2.71674	0.0993006	0.769155
ENSMUSG00000046805	Mpeg1	0.553225	5.09299	2.69678	0.100551	0.769155
ENSMUSG00000053617	Sh3pxd2a	-0.331995	6.19731	2.6929	0.100796	0.769155
ENSMUSG00000055538	Zcchc24	0.498882	5.22436	2.70108	0.10028	0.769155
ENSMUSG00000068547	Clca4a	0.72168	3.80344	2.70623	0.0999571	0.769155
ENSMUSG00000075327	Zbtb2	-0.362053	5.54854	2.69695	0.10054	0.769155
ENSMUSG00000075420	Smim6	0.37841	5.043	2.72135	0.099014	0.769155
ENSMUSG00000075588	Hoxb2	0.475502	4.95073	2.71096	0.0996611	0.769155
ENSMUSG00000090698	Apold1	-0.740368	3.80697	2.6939	0.100733	0.769155
ENSMUSG00000025133	Ints4	0.292549	6.85688	2.69039	0.100955	0.76921
ENSMUSG00000025497	Cdhr5	-0.695622	3.65272	2.68346	0.101395	0.76921
ENSMUSG00000027708	Dcun1d1	0.250254	7.77354	2.69099	0.100917	0.76921
ENSMUSG00000031819	Emc8	-0.34504	5.18566	2.68685	0.101179	0.76921
ENSMUSG00000033632	AW554918	-0.270602	6.13174	2.68818	0.101095	0.76921
ENSMUSG00000041870	Ankrd13a	-0.358136	9.54067	2.68648	0.101203	0.76921
ENSMUSG00000062209	Erbb4	0.443542	5.36712	2.68523	0.101282	0.76921
ENSMUSG00000075224	Lrrc55	1.0804	3.69896	2.68366	0.101383	0.76921
ENSMUSG00000091512	Lamtor3	-0.301939	5.90368	2.68841	0.101081	0.76921
ENSMUSG00000001555	Fkbp10	0.569688	4.52299	2.66854	0.10235	0.770294
ENSMUSG00000010609	Psen2	0.404146	5.28516	2.67299	0.102064	0.770294
ENSMUSG00000018736	Ndel1	0.255565	6.56951	2.67521	0.101922	0.770294
ENSMUSG00000021901	Bap1	-0.224339	6.37939	2.66895	0.102323	0.770294
ENSMUSG00000024913	Lrp5	0.223905	6.63011	2.67648	0.101841	0.770294
ENSMUSG00000028760	Eif4g3	0.244718	7.82356	2.67428	0.101981	0.770294
ENSMUSG00000035666	Gtf3c4	-0.242633	6.79779	2.67058	0.102219	0.770294
ENSMUSG00000040978	Gm11992	-0.900255	3.72984	2.67826	0.101727	0.770294
ENSMUSG00000041362	Shtn1	0.482982	5.21	2.67159	0.102154	0.770294
ENSMUSG00000042228	Lyn	-0.240696	6.8338	2.66785	0.102394	0.770294
ENSMUSG00000047284	Neurl4	-0.28406	6.31319	2.67214	0.102119	0.770294
ENSMUSG00000061175	Fnip2	0.273575	6.22513	2.67528	0.101917	0.770294
ENSMUSG00000069743	Zfp820	-0.489656	4.81581	2.66954	0.102285	0.770294
ENSMUSG00000030629	Zfand6	0.29307	6.28661	2.66654	0.102478	0.770432
ENSMUSG00000001150	Mcm3ap	-0.263573	6.61271	2.65659	0.103122	0.771021
ENSMUSG00000026605	Cenpf	-0.384382	6.71471	2.65862	0.10299	0.771021
ENSMUSG00000031684	Slc10a7	0.409999	5.2862	2.66026	0.102884	0.771021
ENSMUSG00000032103	Pus3	-0.335473	5.8656	2.65735	0.103072	0.771021
ENSMUSG00000036880	Acaa2	-0.400287	5.1329	2.65956	0.102929	0.771021
ENSMUSG00000040189	Ccdc114	-0.562256	4.52394	2.66071	0.102855	0.771021
ENSMUSG00000047090	Tmem198b	0.566535	4.2601	2.65545	0.103195	0.771021
ENSMUSG00000052557	Gan	-0.609516	4.71337	2.66059	0.102863	0.771021
ENSMUSG00000060935	Tmem263	-0.32659	6.13645	2.65514	0.103216	0.771021
ENSMUSG00000095401	Olfr804	-0.903817	4.03892	2.65667	0.103117	0.771021
ENSMUSG00000027109	Sp3	-0.251434	7.85292	2.65352	0.103321	0.771312
ENSMUSG00000009628	Tex15	-0.651795	4.65415	2.64547	0.103845	0.771871
ENSMUSG00000009630	Ppp2cb	-0.317017	5.99468	2.64887	0.103624	0.771871
ENSMUSG00000019773	Fbxo5	-0.408861	5.07634	2.64967	0.103571	0.771871
ENSMUSG00000024140	Epas1	0.464818	5.06874	2.64443	0.103913	0.771871
ENSMUSG00000024493	Lars	0.253515	6.34039	2.64969	0.10357	0.771871
ENSMUSG00000028018	Gstcd	0.371014	5.55942	2.64226	0.104055	0.771871
ENSMUSG00000033916	Chmp2a	-0.271442	5.83944	2.64613	0.103802	0.771871
ENSMUSG00000039108	Lsm14b	-0.341463	5.45029	2.64363	0.103966	0.771871
ENSMUSG00000049690	Nckap5	-0.486758	4.92546	2.64286	0.104016	0.771871
ENSMUSG00000070604	Vsig10l	-0.403794	5.03572	2.64604	0.103808	0.771871
ENSMUSG00000025858	Get4	0.529863	4.48967	2.63833	0.104313	0.773294
ENSMUSG00000027188	Pamr1	-0.870027	3.61757	2.63448	0.104566	0.77425
ENSMUSG00000028152	Tspan5	-0.267286	6.04064	2.63138	0.10477	0.77425
ENSMUSG00000028420	Tmem38b	0.603902	4.22764	2.63316	0.104653	0.77425
ENSMUSG00000034780	B3galt1	-0.54595	4.54089	2.62934	0.104906	0.77425
ENSMUSG00000039754	Alkbh4	-0.38289	5.0519	2.63116	0.104785	0.77425
ENSMUSG00000048310	Pskh1	-0.307929	5.92994	2.63236	0.104706	0.77425
ENSMUSG00000056476	Med12l	0.23447	8.51943	2.63018	0.10485	0.77425
ENSMUSG00000075602	Ly6a	0.381505	6.64435	2.62817	0.104983	0.774331
ENSMUSG00000000751	Rpa1	-0.240873	6.75698	2.62433	0.105237	0.775229
ENSMUSG00000040724	Kcna2	0.540346	5.33622	2.62505	0.105189	0.775229
ENSMUSG00000028678	Kif2c	-0.519568	4.76726	2.62286	0.105334	0.775458
ENSMUSG00000031278	Acsl4	0.267197	6.84815	2.6201	0.105518	0.775832
ENSMUSG00000032320	Rcn2	-0.254085	6.67965	2.62025	0.105508	0.775832
ENSMUSG00000016526	Dyrk3	0.368475	5.38726	2.61799	0.105658	0.776131
ENSMUSG00000040565	Btaf1	0.235867	7.45566	2.6165	0.105758	0.776131
ENSMUSG00000044847	Lsm11	-0.454033	5.29251	2.61731	0.105703	0.776131
ENSMUSG00000003948	Mmd	-0.474809	4.74194	2.61071	0.106144	0.776766
ENSMUSG00000004667	Polr2e	-0.217845	6.42652	2.61015	0.106181	0.776766
ENSMUSG00000019295	Tmem129	-0.439431	4.87672	2.61262	0.106017	0.776766
ENSMUSG00000024902	Mrpl11	0.545955	4.68145	2.60924	0.106243	0.776766
ENSMUSG00000029772	Ahcyl2	0.29279	5.75852	2.61047	0.10616	0.776766
ENSMUSG00000031556	Tm2d2	-0.434282	5.10732	2.61008	0.106187	0.776766
ENSMUSG00000034452	Slc24a1	-0.820407	3.94046	2.60726	0.106375	0.777152
ENSMUSG00000035239	Neu3	0.442103	5.09108	2.6045	0.106561	0.777152
ENSMUSG00000035275	Raver2	-0.31882	6.50535	2.60464	0.106551	0.777152
ENSMUSG00000035824	Tk2	0.303259	5.56536	2.60516	0.106517	0.777152
ENSMUSG00000017561	Crlf3	-0.239006	6.98641	2.60032	0.106842	0.778718
ENSMUSG00000041936	Agrn	-0.453146	5.52772	2.59834	0.106976	0.778719
ENSMUSG00000046295	Ankle1	-0.688183	3.81725	2.59892	0.106936	0.778719
ENSMUSG00000001025	S100a6	0.837935	4.00169	2.55101	0.110224	0.77884
ENSMUSG00000004530	Coro1c	0.276545	6.88682	2.57288	0.10871	0.77884
ENSMUSG00000015702	Anxa9	0.395302	5.48783	2.56098	0.109531	0.77884
ENSMUSG00000020431	Adcy1	-0.46969	5.3023	2.58784	0.107687	0.77884
ENSMUSG00000022698	Naa50	-0.269508	6.51356	2.58109	0.108147	0.77884
ENSMUSG00000023262	Acy1	-0.585896	3.95351	2.54961	0.110321	0.77884
ENSMUSG00000024118	Tedc2	-0.548835	4.59311	2.56101	0.109528	0.77884
ENSMUSG00000024142	Mlst8	-0.381106	5.32829	2.56991	0.108914	0.77884
ENSMUSG00000024571	Gm16286	-0.299757	6.09408	2.55369	0.110037	0.77884
ENSMUSG00000024875	Yif1a	-0.444569	4.81828	2.57018	0.108895	0.77884
ENSMUSG00000025200	Cwf19l1	0.35988	5.81003	2.57658	0.108456	0.77884
ENSMUSG00000026357	Rgs18	0.277882	8.33183	2.59031	0.107519	0.77884
ENSMUSG00000026864	Hspa5	-0.262732	8.09954	2.57894	0.108294	0.77884
ENSMUSG00000027001	Dusp19	0.67827	3.89295	2.55051	0.110258	0.77884
ENSMUSG00000027263	Tubgcp4	-0.245034	6.52529	2.56216	0.109449	0.77884
ENSMUSG00000027566	Psma7	-0.331396	5.76352	2.56235	0.109436	0.77884
ENSMUSG00000027635	Dsn1	-0.426128	4.80574	2.56587	0.109192	0.77884
ENSMUSG00000027639	Samhd1	0.254168	7.56666	2.55047	0.110262	0.77884
ENSMUSG00000027699	Ect2	-0.433854	5.55887	2.55724	0.10979	0.77884
ENSMUSG00000028126	Pip5k1a	-0.281119	6.17724	2.59644	0.107104	0.77884
ENSMUSG00000028551	Cdkn2c	-0.458509	4.69256	2.58109	0.108147	0.77884
ENSMUSG00000028931	Kcnab2	-0.248683	6.30076	2.56842	0.109017	0.77884
ENSMUSG00000029066	Mrpl20	-0.526734	4.29668	2.57608	0.10849	0.77884
ENSMUSG00000029406	Pitpnm2	-0.203569	6.50928	2.59561	0.10716	0.77884
ENSMUSG00000031497	Tnfsf13b	0.800792	4.02648	2.57933	0.108267	0.77884
ENSMUSG00000032202	Rab27a	0.304608	6.46633	2.56573	0.109202	0.77884
ENSMUSG00000032902	Slc16a1	0.42369	6.08622	2.58161	0.108112	0.77884
ENSMUSG00000033416	Gucd1	0.391193	5.33043	2.57882	0.108302	0.77884
ENSMUSG00000034614	Pik3ip1	0.277317	6.66057	2.5697	0.108928	0.77884
ENSMUSG00000036438	Calm2	0.256132	7.65376	2.57985	0.108232	0.77884
ENSMUSG00000036899	Trpv5	0.798776	4.00527	2.59297	0.107339	0.77884
ENSMUSG00000037366	Pafah2	0.253633	6.8934	2.56162	0.109486	0.77884
ENSMUSG00000037683	Armc3	-0.800449	4.06609	2.57704	0.108425	0.77884
ENSMUSG00000039450	Dcxr	-0.603036	3.92935	2.55259	0.110114	0.77884
ENSMUSG00000040414	Slc25a28	-0.457911	4.65794	2.56607	0.109178	0.77884
ENSMUSG00000041538	H2-Ob	-0.471537	4.84159	2.55368	0.110038	0.77884
ENSMUSG00000041977	Arhgef11	-0.273912	6.42035	2.55197	0.110157	0.77884
ENSMUSG00000042460	C1galt1	-0.246028	7.06252	2.56628	0.109164	0.77884
ENSMUSG00000045751	Mms22l	-0.303379	5.893	2.57655	0.108458	0.77884
ENSMUSG00000049758	Olfr1318	0.984828	3.48667	2.55625	0.109859	0.77884
ENSMUSG00000052512	Nav2	0.252103	7.12727	2.55529	0.109926	0.77884
ENSMUSG00000056515	Rab31	-0.212254	6.54541	2.55721	0.109792	0.77884
ENSMUSG00000057130	Txnl4a	-0.482214	4.80098	2.58144	0.108124	0.77884
ENSMUSG00000060679	Mrps9	-0.38192	5.31107	2.57272	0.10872	0.77884
ENSMUSG00000067851	Arfgef1	0.236257	7.93068	2.57598	0.108497	0.77884
ENSMUSG00000068391	Chrac1	-0.43149	5.36267	2.5931	0.10733	0.77884
ENSMUSG00000069539	Scyl2	0.235978	6.65559	2.55022	0.110279	0.77884
ENSMUSG00000070565	Rasal2	0.381547	5.9197	2.56745	0.109083	0.77884
ENSMUSG00000071494	Olfr455	-1.00411	3.74932	2.58919	0.107595	0.77884
ENSMUSG00000073922	Olfr659	-0.832419	3.99147	2.56313	0.109382	0.77884
ENSMUSG00000026885	Ttll11	-0.774238	3.99514	2.54837	0.110408	0.778981
ENSMUSG00000020680	Taf15	-0.540439	4.78916	2.54477	0.11066	0.779821
ENSMUSG00000030002	Dusp11	-0.257772	7.91512	2.54488	0.110652	0.779821
ENSMUSG00000000753	Serpinf1	-0.238967	6.67299	2.52335	0.112172	0.7806
ENSMUSG00000001127	Araf	0.306805	6.67398	2.5266	0.111941	0.7806
ENSMUSG00000004771	Rab11a	0.276386	6.79615	2.52336	0.112171	0.7806
ENSMUSG00000009376	Met	0.476246	5.32338	2.52824	0.111825	0.7806
ENSMUSG00000018340	Anxa6	-0.386581	5.23906	2.53115	0.111619	0.7806
ENSMUSG00000018999	Slc35b4	-0.239272	6.57111	2.53204	0.111556	0.7806
ENSMUSG00000021614	Vcan	0.599313	5.59323	2.53541	0.111318	0.7806
ENSMUSG00000023832	Acat2	-0.451778	4.71787	2.52983	0.111712	0.7806
ENSMUSG00000029072	Tas1r3	-0.720958	4.24114	2.54119	0.110911	0.7806
ENSMUSG00000033671	Cep350	-0.207397	8.40142	2.52413	0.112116	0.7806
ENSMUSG00000035472	Slc25a21	0.799126	3.97526	2.53753	0.111168	0.7806
ENSMUSG00000036264	Fstl4	-0.603344	4.44076	2.52347	0.112163	0.7806
ENSMUSG00000039660	Spout1	-0.425832	4.83136	2.53949	0.111031	0.7806
ENSMUSG00000044254	Pcsk9	-0.736459	3.68076	2.52674	0.111931	0.7806
ENSMUSG00000048807	Slc35e4	0.621099	4.46766	2.53947	0.111032	0.7806
ENSMUSG00000053025	Sv2b	-0.677823	4.44262	2.52401	0.112125	0.7806
ENSMUSG00000059796	Eif4a1	-0.245691	7.8617	2.5267	0.111934	0.7806
ENSMUSG00000061273	Mmgt1	-0.404694	5.77539	2.53427	0.111398	0.7806
ENSMUSG00000063810	Alms1	-0.212687	6.77562	2.53045	0.111668	0.7806
ENSMUSG00000067424	Zfp563	-0.555149	4.25705	2.53858	0.111095	0.7806
ENSMUSG00000069727	Zfp975	-0.612874	4.35578	2.53357	0.111448	0.7806
ENSMUSG00000031584	Gsr	0.338189	6.62805	2.5175	0.112589	0.782572
ENSMUSG00000039891	Txlnb	0.53289	4.57647	2.51758	0.112583	0.782572
ENSMUSG00000000028	Cdc45	-0.402929	5.27623	2.51559	0.112725	0.783025
ENSMUSG00000037072	Selenof	0.248182	7.98396	2.51471	0.112788	0.783025
ENSMUSG00000025262	Fam120c	-0.260806	6.26206	2.50327	0.11361	0.783052
ENSMUSG00000026893	Gca	0.414988	5.42203	2.50332	0.113606	0.783052
ENSMUSG00000026974	Zmynd19	0.400298	5.22488	2.50383	0.11357	0.783052
ENSMUSG00000027068	Dhrs9	0.734608	4.13933	2.51365	0.112864	0.783052
ENSMUSG00000038013	Wipf2	0.218334	6.68593	2.50774	0.113289	0.783052
ENSMUSG00000039735	Fnbp1l	0.237415	7.31318	2.50255	0.113662	0.783052
ENSMUSG00000039741	Bahcc1	-0.216904	7.23269	2.50722	0.113326	0.783052
ENSMUSG00000042793	Lgr6	-0.609772	4.67391	2.50659	0.113371	0.783052
ENSMUSG00000044968	Napepld	0.477943	4.63466	2.5081	0.113263	0.783052
ENSMUSG00000049090	Zadh2	0.402463	4.90583	2.50618	0.1134	0.783052
ENSMUSG00000053870	Fpgt	0.379949	5.35693	2.50774	0.113288	0.783052
ENSMUSG00000071646	Mta2	-0.247524	7.49291	2.51178	0.112999	0.783052
ENSMUSG00000073492	Gm10521	0.679047	4.22879	2.5053	0.113464	0.783052
ENSMUSG00000019373	Cops3	-0.254847	6.48172	2.49547	0.114174	0.784059
ENSMUSG00000024085	Man2a1	0.324539	6.07025	2.49928	0.113899	0.784059
ENSMUSG00000041609	Bicdl1	0.513834	4.54789	2.49497	0.114211	0.784059
ENSMUSG00000050705	2310061I04Rik	-0.413561	5.02316	2.49661	0.114092	0.784059
ENSMUSG00000061981	Flot2	0.326337	5.96287	2.49808	0.113985	0.784059
ENSMUSG00000079478	Sssca1	-0.559896	4.21723	2.49735	0.114038	0.784059
ENSMUSG00000052102	Gnpda1	-0.423216	4.8333	2.49292	0.114359	0.784617
ENSMUSG00000034867	Ankrd27	-0.20048	6.80215	2.48992	0.114577	0.784914
ENSMUSG00000040891	Foxa3	-0.534255	4.22537	2.49091	0.114506	0.784914
ENSMUSG00000041313	Slc7a1	-0.231595	6.72803	2.48956	0.114604	0.784914
ENSMUSG00000033282	Rpgrip1l	0.380633	5.74764	2.48199	0.115156	0.787778
ENSMUSG00000071659	Hnrnpul2	-0.20987	6.82148	2.48245	0.115123	0.787778
ENSMUSG00000022672	Prkdc	0.258989	7.25828	2.47792	0.115455	0.787917
ENSMUSG00000022805	Maats1	-0.675478	4.11832	2.47722	0.115506	0.787917
ENSMUSG00000036186	Fam69b	-0.525888	4.29606	2.47742	0.115492	0.787917
ENSMUSG00000039989	Cbx4	-0.243679	6.03581	2.47712	0.115513	0.787917
ENSMUSG00000058392	Rrp1b	-0.223078	6.62649	2.47862	0.115403	0.787917
ENSMUSG00000029014	Dnajc2	-0.276004	6.21765	2.47505	0.115666	0.788035
ENSMUSG00000047710	Champ1	-0.289919	5.94067	2.47514	0.115659	0.788035
ENSMUSG00000026103	Gls	0.284634	8.39459	2.47213	0.115881	0.788314
ENSMUSG00000033610	Pank1	-0.316891	6.00167	2.47084	0.115976	0.788314
ENSMUSG00000036093	Arl5a	0.203173	7.21155	2.47159	0.115921	0.788314
ENSMUSG00000045671	Spred2	-0.258051	6.09707	2.47245	0.115857	0.788314
ENSMUSG00000058706	0610030E20Rik	-0.27864	6.21962	2.46874	0.116131	0.788907
ENSMUSG00000018581	Dnah11	0.386823	6.01799	2.46245	0.116596	0.790283
ENSMUSG00000034413	Neurl1b	-0.305832	5.97936	2.46287	0.116566	0.790283
ENSMUSG00000036529	Sbf1	-0.209625	7.541	2.4618	0.116645	0.790283
ENSMUSG00000039096	Rsad1	-0.292779	5.85908	2.46145	0.116671	0.790283
ENSMUSG00000069855	Slc47a2	-0.685242	3.85623	2.46324	0.116538	0.790283
ENSMUSG00000015981	Stk32c	-0.823215	3.56205	2.45943	0.116821	0.790382
ENSMUSG00000059173	Pde1a	0.71878	4.34211	2.45946	0.116819	0.790382
ENSMUSG00000019362	D8Ertd738e	-0.614729	4.6387	2.45782	0.116941	0.790737
ENSMUSG00000005973	Rcn1	0.306439	5.89603	2.45472	0.117172	0.790781
ENSMUSG00000026248	Mrpl44	-0.401608	5.09341	2.45139	0.117421	0.790781
ENSMUSG00000034278	Dnajc17	0.55153	4.01943	2.45216	0.117363	0.790781
ENSMUSG00000034993	Vat1	0.310302	7.65824	2.456	0.117077	0.790781
ENSMUSG00000040563	Plppr2	0.633896	4.07386	2.45201	0.117374	0.790781
ENSMUSG00000046591	Ticrr	-0.283453	5.99009	2.45154	0.11741	0.790781
ENSMUSG00000066621	Tecpr1	0.287341	6.32726	2.4529	0.117308	0.790781
ENSMUSG00000026700	Tnfsf4	0.534288	4.3301	2.44837	0.117647	0.79094
ENSMUSG00000043866	Taf10	0.29887	6.26214	2.44921	0.117584	0.79094
ENSMUSG00000074212	Dnajb14	0.252469	6.66276	2.44922	0.117583	0.79094
ENSMUSG00000004936	Map2k1	-0.339589	5.91299	2.44335	0.118024	0.792683
ENSMUSG00000026003	Acadl	0.279707	6.16427	2.44311	0.118042	0.792683
ENSMUSG00000034449	Dhrs11	-0.349972	5.639	2.44001	0.118275	0.792737
ENSMUSG00000038764	Ptpn3	0.268877	6.0186	2.43979	0.118292	0.792737
ENSMUSG00000047044	D030056L22Rik	-0.491893	4.47438	2.44017	0.118263	0.792737
ENSMUSG00000056995	Olfr1178	-0.973627	3.60178	2.43941	0.118321	0.792737
ENSMUSG00000040118	Cacna2d1	0.53957	4.97372	2.43798	0.118428	0.793002
ENSMUSG00000006641	Slc5a6	-0.602952	4.45008	2.4303	0.11901	0.793902
ENSMUSG00000010048	Ifrd2	-0.289913	5.52663	2.42674	0.119281	0.793902
ENSMUSG00000017418	Arl5b	-0.256608	6.22616	2.42026	0.119775	0.793902
ENSMUSG00000019866	Crybg1	-0.385712	5.46166	2.42537	0.119385	0.793902
ENSMUSG00000023015	Racgap1	-0.344225	5.64539	2.42929	0.119087	0.793902
ENSMUSG00000024339	Tap2	-0.246414	6.48396	2.43105	0.118953	0.793902
ENSMUSG00000026455	Klhl12	0.445082	4.98028	2.42478	0.11943	0.793902
ENSMUSG00000029581	Fscn1	-0.452684	4.70886	2.42841	0.119154	0.793902
ENSMUSG00000030054	Gp9	0.463885	4.53839	2.42212	0.119633	0.793902
ENSMUSG00000036636	Clcn7	-0.355826	5.40789	2.41925	0.119852	0.793902
ENSMUSG00000036882	Arhgap33	-0.466829	4.93218	2.41945	0.119837	0.793902
ENSMUSG00000039199	Zdhhc1	0.330029	6.18608	2.42571	0.119359	0.793902
ENSMUSG00000053565	Eif3k	-0.256535	7.18715	2.43158	0.118913	0.793902
ENSMUSG00000063457	Rps15	-0.336653	8.86681	2.43181	0.118896	0.793902
ENSMUSG00000067522	Olfr76	-0.83064	3.7681	2.42096	0.119722	0.793902
ENSMUSG00000074342	I830077J02Rik	-1.02339	4.14255	2.42311	0.119557	0.793902
ENSMUSG00000078161	Erich3	-0.599067	4.76082	2.41967	0.11982	0.793902
ENSMUSG00000093904	Tomm20	0.235237	6.3729	2.42381	0.119504	0.793902
ENSMUSG00000096727	Psmb9	-0.315983	5.39457	2.42736	0.119234	0.793902
ENSMUSG00000025499	Hras	-0.465032	4.87032	2.41791	0.119955	0.793934
ENSMUSG00000069268	Hist1h2bf	-0.717453	3.97459	2.41742	0.119993	0.793934
ENSMUSG00000031791	Tmem38a	0.740138	3.81836	2.41074	0.120506	0.796876
ENSMUSG00000054400	Cklf	-0.38216	5.01143	2.40965	0.120589	0.79698
ENSMUSG00000004268	Emg1	-0.392054	5.38973	2.4076	0.120748	0.797575
ENSMUSG00000000184	Ccnd2	-0.266687	8.79296	2.40643	0.120838	0.797719
ENSMUSG00000036046	5031439G07Rik	-0.371107	5.57695	2.40547	0.120912	0.79776
ENSMUSG00000024687	Osbp	0.247104	6.55925	2.40435	0.120998	0.79788
ENSMUSG00000015757	Ppil4	0.26568	6.33586	2.40282	0.121116	0.798165
ENSMUSG00000026004	Kansl1l	-0.242125	7.39825	2.40203	0.121178	0.798165
ENSMUSG00000029392	Rilpl1	0.484685	4.76645	2.39971	0.121358	0.798309
ENSMUSG00000030019	Fbxl14	0.243414	7.327	2.39647	0.121609	0.798309
ENSMUSG00000038930	Rccd1	-0.455582	4.95949	2.39701	0.121567	0.798309
ENSMUSG00000042851	Zc3h6	0.270975	6.02852	2.3965	0.121607	0.798309
ENSMUSG00000050468	Astl	0.663095	4.02447	2.39853	0.121449	0.798309
ENSMUSG00000062585	Cnr2	-0.737523	4.34482	2.39713	0.121558	0.798309
ENSMUSG00000020133	2310011J03Rik	-0.38969	4.81555	2.39411	0.121793	0.798439
ENSMUSG00000024143	Rhoq	-0.3246	5.41238	2.39358	0.121834	0.798439
ENSMUSG00000049807	Arhgap23	0.247868	7.11286	2.39376	0.12182	0.798439
ENSMUSG00000028949	Smarcd3	-0.507147	4.161	2.39071	0.122058	0.799383
ENSMUSG00000066278	Vps37b	-0.379607	5.55926	2.38999	0.122115	0.799383
ENSMUSG00000016346	Kcnq2	-0.526191	5.13747	2.38794	0.122275	0.799493
ENSMUSG00000031557	Plekha2	-0.227239	6.84186	2.38715	0.122337	0.799493
ENSMUSG00000033342	Plppr5	0.759395	3.99822	2.38766	0.122297	0.799493
ENSMUSG00000003813	Rad23a	-0.301729	5.94093	2.38348	0.122624	0.800034
ENSMUSG00000045039	Megf8	0.268034	6.88893	2.38468	0.12253	0.800034
ENSMUSG00000053819	Camk2d	0.277069	7.3317	2.38351	0.122622	0.800034
ENSMUSG00000026788	Zbtb43	-0.284518	5.78928	2.38027	0.122876	0.800782
ENSMUSG00000030393	Zik1	-0.439547	5.02612	2.38034	0.122871	0.800782
ENSMUSG00000052609	Plekhg3	-0.437098	4.96292	2.37861	0.123007	0.801187
ENSMUSG00000028108	Ecm1	0.588676	4.50095	2.37588	0.123222	0.802059
ENSMUSG00000056602	Fry	0.256809	7.3804	2.37518	0.123278	0.802059
ENSMUSG00000018442	Derl2	-0.282692	5.56659	2.37382	0.123385	0.802312
ENSMUSG00000071172	Srsf3	-0.255352	6.87233	2.37272	0.123472	0.802431
ENSMUSG00000061559	Wdr61	-0.26178	5.89358	2.37048	0.123649	0.803134
ENSMUSG00000025980	Hspd1	-0.237678	6.81765	2.36672	0.123947	0.803286
ENSMUSG00000027315	Spint1	0.677344	4.13287	2.36723	0.123906	0.803286
ENSMUSG00000032114	Slc37a4	0.502305	4.34249	2.36756	0.12388	0.803286
ENSMUSG00000032215	Rsl24d1	-0.277296	5.67625	2.36881	0.123781	0.803286
ENSMUSG00000025332	Kdm5c	0.233293	7.02525	2.36449	0.124125	0.803315
ENSMUSG00000027562	Car2	-0.261701	9.68357	2.36575	0.124024	0.803315
ENSMUSG00000028986	Klhl7	0.360804	6.43673	2.36408	0.124157	0.803315
ENSMUSG00000026623	Lpgat1	-0.271182	6.36132	2.36298	0.124244	0.803433
ENSMUSG00000006373	Pgrmc1	0.339721	5.74328	2.36038	0.124452	0.804331
ENSMUSG00000037296	Lsm1	-0.57032	4.35218	2.35942	0.124529	0.804383
ENSMUSG00000002731	Prkra	0.406604	4.85543	2.35386	0.124973	0.806238
ENSMUSG00000020828	Pld2	0.378548	5.67874	2.35204	0.125119	0.806238
ENSMUSG00000026490	Cdc42bpa	0.203727	7.83734	2.35153	0.12516	0.806238
ENSMUSG00000028070	Naxe	-0.414256	5.13984	2.35387	0.124972	0.806238
ENSMUSG00000033253	Szt2	-0.193915	7.02704	2.35216	0.12511	0.806238
ENSMUSG00000000171	Sdhd	-0.316825	5.33995	2.34873	0.125385	0.806436
ENSMUSG00000000617	Grm6	0.715955	4.26771	2.34146	0.125971	0.806436
ENSMUSG00000001864	Aif1l	0.662629	3.91891	2.34962	0.125313	0.806436
ENSMUSG00000019802	Sec63	0.253082	6.44206	2.34221	0.125911	0.806436
ENSMUSG00000023328	Ache	-0.604052	4.26443	2.34183	0.125941	0.806436
ENSMUSG00000031365	Zfp275	-0.26891	6.75657	2.34632	0.125579	0.806436
ENSMUSG00000032309	Fbxo22	0.292658	6.72534	2.34455	0.125722	0.806436
ENSMUSG00000034024	Cct2	-0.232419	7.95461	2.34722	0.125507	0.806436
ENSMUSG00000036918	Ttc7	0.217984	6.89921	2.34576	0.125624	0.806436
ENSMUSG00000047583	Tyw3	-0.498018	4.80088	2.34088	0.126019	0.806436
ENSMUSG00000056116	H2-T22	0.274658	6.66184	2.34618	0.125591	0.806436
ENSMUSG00000072623	Zfp9	0.593232	3.91989	2.34322	0.125829	0.806436
ENSMUSG00000032381	Fam96a	-0.23064	6.5098	2.33715	0.126321	0.807111
ENSMUSG00000040850	Psme4	0.210478	7.59847	2.33702	0.126331	0.807111
ENSMUSG00000062234	Gak	-0.201195	7.23623	2.33711	0.126324	0.807111
ENSMUSG00000027597	Ahcy	-0.373378	5.33056	2.33299	0.126658	0.807879
ENSMUSG00000028466	Creb3	-0.484931	4.4732	2.33305	0.126654	0.807879
ENSMUSG00000031596	Slc7a2	-0.527217	4.9425	2.33356	0.126612	0.807879
ENSMUSG00000029106	Add1	-0.253993	7.70977	2.33022	0.126884	0.808477
ENSMUSG00000044080	S100a1	0.351477	6.06087	2.33014	0.12689	0.808477
ENSMUSG00000022770	Dlg1	0.236185	7.31069	2.3288	0.127	0.808734
ENSMUSG00000023883	Phf10	0.332815	5.8845	2.32568	0.127254	0.809914
ENSMUSG00000017309	Cd300lg	-0.712852	3.77828	2.32417	0.127378	0.810262
ENSMUSG00000029913	Prdm5	-0.408495	5.16964	2.31947	0.127763	0.81227
ENSMUSG00000011427	Zfp790	-0.404476	4.98489	2.31468	0.128157	0.813745
ENSMUSG00000028107	Tars2	-0.261195	6.02921	2.31412	0.128204	0.813745
ENSMUSG00000038070	Cntln	-0.218762	7.01656	2.31471	0.128155	0.813745
ENSMUSG00000026289	Atg16l1	-0.30859	5.5848	2.31148	0.128422	0.814684
ENSMUSG00000022205	Sub1	-0.27446	7.18759	2.31013	0.128533	0.814951
ENSMUSG00000022090	Pdlim2	-0.385931	4.84451	2.30862	0.128658	0.8153
ENSMUSG00000002221	Paxip1	-0.249346	6.59855	2.30343	0.129089	0.815379
ENSMUSG00000009293	Ube2g2	0.513404	4.29369	2.30338	0.129093	0.815379
ENSMUSG00000020074	Ccar1	-0.232207	7.40678	2.30259	0.129159	0.815379
ENSMUSG00000020744	Slc25a19	-0.367371	4.85599	2.30492	0.128965	0.815379
ENSMUSG00000022664	Slc35a5	0.346379	5.44567	2.3034	0.129091	0.815379
ENSMUSG00000052833	Sae1	-0.288091	5.98912	2.30458	0.128994	0.815379
ENSMUSG00000078676	Casc3	-0.239695	6.52396	2.30725	0.128772	0.815379
ENSMUSG00000061111	Mcrip1	-0.435777	4.91495	2.30082	0.129306	0.815676
ENSMUSG00000078945	Naip2	0.274453	6.60651	2.29951	0.129415	0.815676
ENSMUSG00000107573	Olfr1389	-0.634279	3.88494	2.29998	0.129376	0.815676
ENSMUSG00000014980	Tsen15	-0.60405	4.10208	2.29357	0.129911	0.815846
ENSMUSG00000019878	Hsf2	-0.386526	5.08429	2.29548	0.129751	0.815846
ENSMUSG00000024325	Ring1	-0.409248	4.73043	2.2949	0.1298	0.815846
ENSMUSG00000028519	Dab1	0.579222	4.83961	2.29385	0.129888	0.815846
ENSMUSG00000031516	Dctn6	-0.467862	4.78135	2.29783	0.129555	0.815846
ENSMUSG00000032469	Dbr1	-0.461019	5.04689	2.29334	0.12993	0.815846
ENSMUSG00000034771	Tle2	-0.273345	5.79174	2.29721	0.129606	0.815846
ENSMUSG00000003617	Cp	0.684582	4.61963	2.28391	0.130722	0.817562
ENSMUSG00000005299	Letm1	-0.283902	5.87064	2.28352	0.130755	0.817562
ENSMUSG00000019494	Cops6	0.289249	5.46834	2.2812	0.13095	0.817562
ENSMUSG00000019790	Stxbp5	0.247245	8.38817	2.28438	0.130682	0.817562
ENSMUSG00000025533	Asl	-0.376652	5.19096	2.28266	0.130828	0.817562
ENSMUSG00000028367	Txn1	-0.359102	6.38117	2.28705	0.130458	0.817562
ENSMUSG00000031154	Otud5	0.22734	6.33473	2.28094	0.130972	0.817562
ENSMUSG00000032280	Tle3	0.237152	7.01714	2.28432	0.130687	0.817562
ENSMUSG00000039478	Micu3	0.45092	4.77967	2.28236	0.130853	0.817562
ENSMUSG00000048109	Rbm15	-0.285307	6.68928	2.28876	0.130314	0.817562
ENSMUSG00000055485	Soga1	0.201733	7.63081	2.28629	0.130522	0.817562
ENSMUSG00000002980	Bcam	0.532694	4.75977	2.27246	0.131691	0.817626
ENSMUSG00000004846	Plod3	0.350627	5.31854	2.26635	0.132211	0.817626
ENSMUSG00000008384	Sertad1	0.44149	4.63877	2.26552	0.132282	0.817626
ENSMUSG00000019894	Slc6a15	0.290812	5.78804	2.26832	0.132043	0.817626
ENSMUSG00000021540	Smad5	-0.219292	7.60562	2.26524	0.132306	0.817626
ENSMUSG00000023277	Twf2	-0.403495	4.83663	2.27325	0.131623	0.817626
ENSMUSG00000026523	Wdr64	0.579114	4.38794	2.26871	0.132009	0.817626
ENSMUSG00000028758	Kif17	-0.660597	4.06284	2.26429	0.132387	0.817626
ENSMUSG00000029512	Ulk1	0.249259	7.42815	2.2776	0.131255	0.817626
ENSMUSG00000030287	Itpr2	0.245821	6.75114	2.26542	0.13229	0.817626
ENSMUSG00000031954	Cfdp1	-0.352256	5.83066	2.26292	0.132504	0.817626
ENSMUSG00000032042	Srpr	-0.20279	7.22589	2.27868	0.131163	0.817626
ENSMUSG00000032802	Srxn1	0.411085	5.06968	2.26828	0.132046	0.817626
ENSMUSG00000035007	Rundc1	-0.498971	4.69006	2.27986	0.131064	0.817626
ENSMUSG00000036602	Alx1	-0.907114	3.64381	2.27251	0.131687	0.817626
ENSMUSG00000040016	Ptger3	0.252156	6.5291	2.26866	0.132014	0.817626
ENSMUSG00000040065	Pfpl	0.86343	3.86238	2.27402	0.131558	0.817626
ENSMUSG00000041528	Rnf123	0.20706	6.34435	2.26328	0.132473	0.817626
ENSMUSG00000048039	Isg20l2	-0.226591	6.65951	2.27619	0.131374	0.817626
ENSMUSG00000049252	Lrp1b	0.423256	6.0677	2.26893	0.131991	0.817626
ENSMUSG00000052142	Rasal3	-0.236071	6.91423	2.26273	0.13252	0.817626
ENSMUSG00000074918	Inafm2	0.322317	5.643	2.26281	0.132514	0.817626
ENSMUSG00000014177	Tvp23b	0.386644	5.11878	2.25694	0.133017	0.817798
ENSMUSG00000020706	Ftsj3	-0.302732	6.07245	2.26104	0.132665	0.817798
ENSMUSG00000024319	Vps52	-0.267952	6.07298	2.25904	0.132836	0.817798
ENSMUSG00000027405	Nop56	-0.26444	6.66468	2.25682	0.133027	0.817798
ENSMUSG00000068923	Syt11	0.388676	5.31135	2.25824	0.132905	0.817798
ENSMUSG00000074749	Kiz	0.214031	6.86804	2.25914	0.132827	0.817798
ENSMUSG00000079215	Zfp664	0.236464	6.27872	2.2567	0.133037	0.817798
ENSMUSG00000005057	Sh2b2	-0.48549	4.54006	2.25504	0.13318	0.818243
ENSMUSG00000021756	Il6st	0.208812	7.5416	2.25381	0.133286	0.818464
ENSMUSG00000024958	Gpr137	-0.349831	5.14829	2.25056	0.133566	0.818851
ENSMUSG00000034460	Six4	-0.606242	5.02376	2.24984	0.133629	0.818851
ENSMUSG00000057409	Zfp53	0.50114	4.44742	2.25151	0.133484	0.818851
ENSMUSG00000076432	Ywhaq	-0.286553	6.29945	2.25034	0.133585	0.818851
ENSMUSG00000030306	Tmtc1	-0.518624	4.99273	2.24771	0.133812	0.819545
ENSMUSG00000049939	Lrrc4	-0.751651	3.71002	2.24592	0.133967	0.820015
ENSMUSG00000079043	Fastkd5	-0.3829	5.07948	2.24521	0.134029	0.820015
ENSMUSG00000044072	Eml6	0.33616	5.83622	2.24309	0.134213	0.820712
ENSMUSG00000021288	Klc1	0.312855	5.82626	2.2364	0.134795	0.82384
ENSMUSG00000021624	Cd180	-0.59593	4.59388	2.23384	0.135018	0.823911
ENSMUSG00000028906	Epb41	0.215372	8.52042	2.23418	0.134989	0.823911
ENSMUSG00000056124	B4galt6	0.239449	6.90393	2.23431	0.134977	0.823911
ENSMUSG00000004099	Dnmt1	-0.250835	8.30032	2.23208	0.135172	0.824423
ENSMUSG00000026977	7-Mar	0.243997	7.46744	2.23009	0.135346	0.825051
ENSMUSG00000035183	Slc24a5	0.443235	5.20709	2.22925	0.13542	0.825072
ENSMUSG00000001211	Agpat3	0.197896	6.6732	2.22512	0.135782	0.826117
ENSMUSG00000005362	Crbn	0.30535	5.7148	2.22222	0.136037	0.826117
ENSMUSG00000018923	Med11	-0.537554	4.30772	2.22316	0.135955	0.826117
ENSMUSG00000028563	Tm2d1	-0.731355	3.71359	2.22007	0.136227	0.826117
ENSMUSG00000030982	9030624J02Rik	-0.234452	6.57314	2.22465	0.135823	0.826117
ENSMUSG00000032125	Robo4	-0.242068	6.43312	2.22165	0.136088	0.826117
ENSMUSG00000039519	Cyp7b1	-0.577976	4.2697	2.22074	0.136168	0.826117
ENSMUSG00000044505	Lingo4	0.753012	4.0031	2.22393	0.135887	0.826117
ENSMUSG00000090247	Bloc1s1	-0.412153	5.43713	2.22612	0.135694	0.826117
ENSMUSG00000006705	Pknox1	-0.333631	6.02962	2.21166	0.136971	0.826233
ENSMUSG00000020185	E2f7	-0.338182	5.92032	2.21378	0.136783	0.826233
ENSMUSG00000020812	1810032O08Rik	-0.430724	4.52616	2.21075	0.137052	0.826233
ENSMUSG00000025777	Gdap1	0.871339	3.77393	2.21542	0.136638	0.826233
ENSMUSG00000028261	Ndufaf4	-0.446226	4.99872	2.21212	0.136931	0.826233
ENSMUSG00000029397	Rchy1	0.245627	6.29635	2.21028	0.137093	0.826233
ENSMUSG00000030284	Creld1	0.488778	4.37495	2.21423	0.136743	0.826233
ENSMUSG00000031545	Gpat4	-0.241913	6.16793	2.21151	0.136985	0.826233
ENSMUSG00000039480	Nt5dc1	0.247542	6.36674	2.21585	0.1366	0.826233
ENSMUSG00000049515	Espnl	-0.710628	4.19942	2.21735	0.136467	0.826233
ENSMUSG00000058748	Zfp958	0.489927	4.56986	2.21289	0.136862	0.826233
ENSMUSG00000092417	Gpank1	-0.548338	4.06664	2.21233	0.136912	0.826233
ENSMUSG00000008140	Emc10	0.268034	6.39066	2.20519	0.137547	0.82664
ENSMUSG00000020149	Rab1	0.24845	7.50268	2.20766	0.137327	0.82664
ENSMUSG00000020865	Abcc3	0.489678	5.16958	2.20787	0.137308	0.82664
ENSMUSG00000022634	Yaf2	-0.316955	5.65763	2.20476	0.137585	0.82664
ENSMUSG00000026721	Rabgap1l	-0.25615	7.29773	2.20663	0.137419	0.82664
ENSMUSG00000036693	Nop14	-0.274399	5.91144	2.20547	0.137522	0.82664
ENSMUSG00000004798	Ulk2	0.198283	7.17264	2.20114	0.137908	0.827389
ENSMUSG00000025016	Tm9sf3	0.298416	8.76539	2.20099	0.137922	0.827389
ENSMUSG00000058833	Rex1bd	-0.4707	4.17465	2.20218	0.137815	0.827389
ENSMUSG00000005338	Cadm3	-0.56455	4.10705	2.19774	0.138214	0.828373
ENSMUSG00000034216	Vps18	-0.318974	5.54691	2.19758	0.138227	0.828373
ENSMUSG00000038463	Olfml2b	0.773944	3.80912	2.1959	0.138378	0.828525
ENSMUSG00000038608	Dock10	-0.23547	7.30015	2.19572	0.138394	0.828525
ENSMUSG00000002020	Ltbp2	-0.492814	4.7962	2.19054	0.138861	0.828543
ENSMUSG00000015714	Cers2	0.225694	7.82763	2.18971	0.138936	0.828543
ENSMUSG00000030157	Clec2d	-0.29233	7.46129	2.19432	0.13852	0.828543
ENSMUSG00000031239	Itm2a	-0.375995	5.03969	2.18939	0.138964	0.828543
ENSMUSG00000037466	Tedc1	-0.597695	3.97752	2.19276	0.138661	0.828543
ENSMUSG00000040591	1110051M20Rik	0.35154	5.38523	2.19102	0.138817	0.828543
ENSMUSG00000041729	Coro2b	-0.453386	4.88016	2.19082	0.138836	0.828543
ENSMUSG00000042978	Sbk1	-0.482966	4.70852	2.19176	0.138751	0.828543
ENSMUSG00000030967	Zranb1	0.195342	6.91865	2.18739	0.139145	0.82888
ENSMUSG00000032473	Cldn18	0.789335	4.12499	2.1872	0.139162	0.82888
ENSMUSG00000005804	Bloc1s6	0.283942	5.52815	2.18533	0.139331	0.829041
ENSMUSG00000028763	Hspg2	-0.470229	6.05478	2.18577	0.139292	0.829041
ENSMUSG00000038774	Ascc3	0.198817	7.82878	2.18024	0.139792	0.831364
ENSMUSG00000001942	Siae	0.197773	6.8067	2.17917	0.13989	0.831521
ENSMUSG00000022742	Cpox	0.330336	6.59635	2.17783	0.140012	0.831822
ENSMUSG00000035478	Mbd3	-0.435431	4.6838	2.1767	0.140115	0.832011
ENSMUSG00000000305	Cdh4	0.533694	4.87821	2.16308	0.141362	0.832271
ENSMUSG00000002307	Daxx	-0.343271	5.1689	2.16189	0.14147	0.832271
ENSMUSG00000006345	Ggt1	-0.660778	3.96362	2.16379	0.141296	0.832271
ENSMUSG00000020691	Mettl2	-0.315682	5.48549	2.17027	0.140702	0.832271
ENSMUSG00000023353	Agap3	-0.301265	5.70036	2.17095	0.14064	0.832271
ENSMUSG00000024969	Mark2	-0.194372	7.1784	2.17063	0.140668	0.832271
ENSMUSG00000028295	Smim8	0.644353	3.79364	2.16301	0.141368	0.832271
ENSMUSG00000029427	Zcchc8	-0.234075	6.47914	2.16876	0.14084	0.832271
ENSMUSG00000030092	Cntn6	-0.821627	3.8903	2.16921	0.140798	0.832271
ENSMUSG00000030513	Pcsk6	-0.776083	4.02009	2.1618	0.141479	0.832271
ENSMUSG00000034247	Plekhm1	0.320784	6.30858	2.16546	0.141143	0.832271
ENSMUSG00000047417	Rexo1	0.329022	6.18646	2.17485	0.140283	0.832271
ENSMUSG00000050549	Fam241a	0.499501	4.38127	2.16492	0.141192	0.832271
ENSMUSG00000052040	Klf13	-0.219292	6.6311	2.16939	0.140782	0.832271
ENSMUSG00000056501	Cebpb	0.445679	4.84524	2.16849	0.140864	0.832271
ENSMUSG00000060860	Ube2s	-0.521069	4.50444	2.16719	0.140984	0.832271
ENSMUSG00000073411	H2-D1	0.255477	8.40134	2.16146	0.14151	0.832271
ENSMUSG00000078117	Gm16485	-0.495679	4.2615	2.16245	0.141419	0.832271
ENSMUSG00000090843	Heatr4	-0.885389	4.1554	2.16967	0.140757	0.832271
ENSMUSG00000002320	Tm9sf1	-0.235606	5.96639	2.15442	0.14216	0.832343
ENSMUSG00000006818	Sod2	-0.232284	6.86647	2.15383	0.142215	0.832343
ENSMUSG00000018459	Slc13a3	-0.70388	3.91746	2.15233	0.142354	0.832343
ENSMUSG00000022973	Synj1	0.239724	6.80668	2.15545	0.142065	0.832343
ENSMUSG00000023951	Vegfa	-0.403547	5.04152	2.15137	0.142443	0.832343
ENSMUSG00000024442	0610009O20Rik	-0.262913	5.82793	2.15847	0.141786	0.832343
ENSMUSG00000026017	Carf	-0.342436	5.55814	2.15258	0.14233	0.832343
ENSMUSG00000027002	Nckap1	0.216497	6.80514	2.15055	0.142519	0.832343
ENSMUSG00000031917	Nip7	-0.436871	5.47512	2.15468	0.142136	0.832343
ENSMUSG00000031938	4931406C07Rik	0.289912	5.71046	2.15984	0.141659	0.832343
[truncated: 9,699 more rows]
