# Supplementary material for: Niche derived netrin-1 regulates hematopoietic stem cell dormancy via its receptor neogenin-1
Source: Nat Commun. 2021 Jan 27;12:608. doi: 10.1038/s41467-020-20801-0 (PMC7840807; doi:10.1038/s41467-020-20801-0)
Supplement: Supplementary file 6 — Supplementary Data 3 [file 41467_2020_20801_MOESM6_ESM.xlsx]

## Sheet: figure 1
Data tables figure 1
Figure 1b	Relative Neo1 expression in HSPC												Figure 1d	Relative Expression in LRC			Figure 1f	Relative Expression in HSC p:IC
	HSC	MPP1	MPP2	MPP3	MPP4	LSK	CMP	GMP	MEP	CLP			dHSC	aHSC	MPP1			16h	16h	5d	5d	7d	7d
1	1.03	0.26	0.09	0.05	0.05	0.03	0.01	0.01	0.02	0		1	1.01	0.28	0.09			PBS	poly-I:C	PBS	poly-I:C	PBS	poly-I:C
2	0.81	0.2	0.1	0.03	0.03	0.02	0.02	0.01	0	0		2	1.03	0.12	0.08		1	1.32	0.04	0.88	1.31	1	1.09
3	1.2	0.27	0.07	0.02	0.02	0.01	0	0	0	0		3	1.02	0.17	0.11		2	1.53	0.05	1.01	1.51	0.38	1.05
4	1.35	0.07	0.04	0.01	0.02	0.01	0.02	0.02	0	0							3	1.09	0.06	1.29	1.14	0.84	0.67
5	0.74	0.06	0.02				0.02	0	0	0							4	0.79
6	1.16						0.03	0.02	0	0							5	1.26
7	1.08						0.13	0.08	0	0
8							0.13	0.06	0	0								16h vs. 16h		5d vs. 5d		7d vs. 7d
9							0	0	0	0			dHSC comapred to all populations				P-value	0.0004		0.0538		0.4389
													P-value	<0.0001			t, df	t=6,946, df=6		t=2,705, df=4		t=0,8588, df=4
													t, df	t=17,43, df=4	t=87,91, df=4
	HSC compared to all populations
	P-value	<0.0001	<0.0001	<0.0001	<0.0001	<0.0001	<0.0001	<0.0001	<0.0001	<0.0001
	t, df	t=8,401, df=10	t=10,02, df=10	t=9,268, df=9	t=9,250, df=9	t=9,268, df=9	t=13,70, df=14	t=13,70, df=14	t=14,74, df=14	t=14,78, df=14
Figure 1c	Protein levels in HSPC												Figure 1e	Protein levels in LRC			Figure 1g	Relative Expression in HSC LPS
	log fold changes of MFI / Cell												MFI / Cell					16h	16h
	HSC	MPP1	MPP2	MPP3_4									dHSC	aHSC				PBS	LPS
1	2.16002	0.819589	0.623223	0.90437								1	66913.3	61441.4			1	1.73	0.32
2	0.898945	0.846454	1.29908	1.55976								2	157104	54315.9			2	1.57	0.18
3	0.818612	0.930013	0.589608	1.08053								3	86669.8	42417.5			3	0.72	0.29
4	0.827191	0.854162	0.583876	0.716022								4	90141.5	84976			4	0.83
5	1.00762	1.4992	0.483833	0.702396								5	78548.7	104649			5	0.61
6	1.30054	1.00152	0.773537	0.931747								6	62437.7	69828.2
7	1.54997	1.02636	0.873302	0.978822								7	63844.5	103762
8	1.65859	0.812541	0.948546	1.08234								8	62934.9	71483.3
9	1.07655	0.899985	0.838918	1.23029								9	75304.2	39416.5			P-value	0.0372
10	0.580307	0.975286	0.902364	0.310027								10	99252.3	94824.9			t, df	t=2,667, df=6
11	1.95985	0.864945	0.887346	0.971238								11	73938	78196.4
12	0.856033	1.40571	0.954091	0.96113								12	85131.1	59012
13	1.17538	1.34995	0.938812	1.01022								13	80780.9	32465.7
14	0.941996	1.71112	0.6956	0.899158								14	86453.6	44255.4
15	1.2774	0.576504	0.69129	1.22887								15	90130.8	50626.7
16	1.30309	0.810181	1.02716	0.72929								16	83068.1	96741.6
17	0.469596	0.671987	0.646078	0.659612								17	83075	62711.6
18	1.46511	0.594081	0.828827	0.791911								18	107947	74074.4
19	1.23709	0.69962	0.861361	0.642974								19	103177	38985.3
20	1.5919	0.641959	0.604846	1.47017								20	86831.3	52863.5
21	1.53975	0.745424	0.610297	0.63304								21	77594.6	73248.3
22	1.14403	0.678503	1.01765	1.03736								22	88117.2	74925.1
23	1.56049	0.758118	0.749556	0.779203								23	81001.4	42847.8
24	1.09825	0.866619	0.606411	0.843616								24	84278.2	78175
25	0.683983	0.776504	0.670767	0.597592								25	79250.5	52808.9
26	1.39998	0.644893	0.450801	0.527085								26	86731.4	71423.6
27	0.806569	0.889035	1.21509	1.30006								27	66258.1	51359.2
28	1.49459	0.88695	0.919995	1.07793								28	127563	50393.5
29	0.702925	0.601754	0.901384	1.09834								29	129015	66524.6
30	1	0.722859	0.617178	1.01335								30	114968	69166.8
31	0.719318	0.624698	0.927203	1.11709								31	111293
32	0.732193	0.746013	0.416951	0.714029								32	98511.6
33	1.9383	0.842423	0.878572	0.806029								33	122725
34	0.905294	0.569116	0.593386	0.871487								34	87357.2
35	1.56166	0.488834	0.712651	0.54918								35	107743
36	1.43535	0.898367	0.782798	1.74707								36	139806
37	2.34638	0.193806	0.641712	0.344185								37	87898.8
38	0.5625	0.665931	0.731625	1.2249								38	84210
39	0.877078	1.18603	0.621406	0.944159								39	78670.2
40	0.731852	0.849367	0.786231	0.888128								40	108334
41	1.38284	1.43225	0.868263	0.938595								41	83928
42	1.01463	1.12771	0.612428	1.07295								42	90608.8
43	1.36098	1.22648	0.592959	0.783198								43	57875.1
44	0.94746	1.24635	0.519447	0.614265								44	68837.1
45	0.756854	1.0629	1.13525	0.846528								45	82819.4
46	0.91131	1.01254	1.10911	0.759627								46	103291
47	1.26313	1.12392	0.901939	0.919807								47	41385.4
48	1.07405	0.904971	0.852518	0.751154
49	2.0196	1.03839	0.818135	0.703125
50	1.29763	1.20202	0.652441	0.768433								P-value
51	1.66595	1.11733	0.923377	1.0855								t, df
52	1.54248	1.01779	0.718659	0.99446
53	1.33158	1.13067	0.627255	0.687835
54	2.47817	1.41244	0.643474	0.516776
55	1.13534	0.71297	1.02095	0.669834
56	1.18666	0.639339	0.875523	0.879839
57	1.26865	0.958258	0.683889	1.26004
58	1.13643	0.66307	0.643151	0.88832
59	1.0468	0.434885	0.722012	0.631828
60	1.34573	0.896783	0.782752	0.745749
61	1.15199	1.31839	0.773033	0.733903
62	2.2758	0.906308	0.715906	1.22182
63	0.825365	0.92096	0.925314	0.906466
64	2.2025	0.884542	0.937856	1.09391
65	1.28304	1.26827	0.63463	0.701686
66	1.04597	1.32378	1.02761	0.871202
67	1.41509	0.52425	0.942706	0.797138
68	1.33536	1.67306	0.790691	0.825915
69	1.40098	1.27806	0.689528	0.896849
70	1.61537	1.21717	1.27156	0.945483
71	1.11395	0.869776	0.644983	0.887398
72	0.781149	1.08239	0.706462	0.740496
73	1.11736	0.930334	0.68019	0.644487
74	1.0591	1.11097	0.701873	0.696643
75	0.605195	1.02685	0.706681	0.8248
76	1.23887	0.991227	0.832894	0.825093
77	1.54292	0.843557	0.739347	0.969767
78	1.09822	1.02601	0.698265	0.709192
79	1.38277	1.36236	0.718031	0.696002
80	1.41516	0.899372	0.508414	1.01798
81	1.24112	0.912528	0.816531	0.652579
82	1.04315	0.984481	0.723986	0.862262
83	0.529401	0.739733	0.563355	0.873245
84	1.74523	0.54646	0.888349	0.793417
85	1.90964	1.91727	0.459365	0.770256
86	1.26076	0.547789	0.805533	0.416126
87	0.868229	1.20351	0.587384	0.593641
88	1.16129	0.998431	0.756942	0.832328
89	1.49113	1.41138	0.523056	1.19055
90	1.32255	1.32566	0.719107	0.9133
91	0.607335	0.994809		0.819635
92	0.5278	1.18512		0.816887
93	0.45975	1.15676		0.863721
94	0.0961572	1.2574		0.53991
95	0.771565	1.48628		0.77426
96	0.498737	1.01353		0.736838
97	1.16043	1.60149		0.846599
98	0.923695	1.22515		0.775503
99	0.477746	1.15601		0.8936
100	0.738428	1.56523		0.707368
101	0.628181	0.49031		1.05805
102	2.47906	0.788368		0.818443
103	2.03342			0.823361
104	0.624531			0.826067
105	1.10628			0.784695
106	0.826838			0.984227
107	1.02167			0.869955
108	1.31464			0.790712
109	0.999801			0.870389
110	1.13642			0.658781
111	1.41545			0.579716
112	0.94643			0.753565
113	0.900823			0.938646
114	0.958252			0.782406
115	1.2307			0.981246
116	1.19654			0.629427
117	1.46273			0.715355
118	0.81841			0.975309
119	1
120	0.777892
121	0.921592
122	0.921709
123	1.34825
124	1.47511
125	1.71707
126	1.50539
127	1.40559
128	1.6165
129	1.84242
130	1.83238
131	1.56179
132	1.51495
133	1.76068
134	1.27953
135	1.89577
136	1.76986
137	1.49289
138	1.50209
139	1.2253
140	1.09424
141	1.42882
142	1.27287
143	1.01782
144	1.37027
145	1.5926
P-value		<0,0001	<0,0001	<0,0001
t, df		t=5,474, df=353	t=13,25, df=362	t=11,72, df=385

## Sheet: figure 2
Data tables figure 2
Figure 2a	Relative Neo1 Expression bone marrow							Figure 2c	HSC frequencies
	Ctrl	Neo gt/gt							4 months after transplant		4 months after 2nd transplant
1	15.15	1.96							Ctrl	Neo gt/gt	Ctrl	Neo gt/gt
2	15.2	0.49						1	0.012	0.00558	0.0075	0.011
3	17.91	1.05						2	0.012	0.014	0.00331	0.015
4	17.41	0.66						3	0.011	0.015	0.00152	0.00401
5	16.12	1.81						4	0.01	0.019	0.00112	0.00663
6	16.13	1.08						5	0.017	0.009	0.00671	0.017
								6	0.01	0.021
								7	0.034	0.032
								8	0.027	0.028
								9		0.039
P-value	<0,0001							P-value	0.4674		0.0424
t, df	t=28,98, df=10							t, df	t=0,7456, df=15		t=2,412, df=8
Figure 2e	Competitive transplantation Peripheral blood leucocytes (CD45.2+)																																									CD45.2 - WT - CD45.2 Neo
	Ctrl																		Neo gt/gt																							Uncorrected Fisher's LSD	Predicted (LS) mean diff,	95,00% CI of diff,	Significant?	Summary	Individual P Value
weeks	1	2	3	4	5	6	7	8	9	10	11	12	13	14	15	16	17		1	2	3	4	5	6	7	8	9	10	11	12	13	14	15		P-value	<0,0001			Difference between column means			weeks
4	43.2	38.8	36.9	39.1	44.3	44.5	45.1	44	42.5	43.6	42.4	57.2	30.7	45.2	52.3	84.6	57.6		59.3	62.1	55.5	58.2	64.8	57.5	41	52.5	50.6	76.4	44.2	87	59.4	28.7	58.5						Predicted (LS) mean of CD45.2 - WT	53.43		4	-10.46	-21,96 to 1,041	No	ns	0.0744
8	52.3	38.3	60.9	43.2	39.6	57.2	48.6	46.9	48	52.2	29.7	6.3	72	60.1	57.5	62.2	68.7		52.6	60.8	63.9	99.6	54.8	56.6	44.1	72.7	67.5	80.7	51.3	49.5	71.3	44.4	42.2		Source of Variation	% of total variation	P value		Predicted (LS) mean of CD45.2 Neo	66.09		8	-11.17	-22,67 to 0,3288	No	ns	0.0569
12	36.5	68.7	57.5	49.9	52.8	55.4	63.5	6.39	50.5	60.8	10.9	68.7	75.4						52.1	60.8	52	78.1	60.9	72.8	60.2	53.6	72.2	60	45.7	51.7	35.7				Interaction	1.985	0.5613		Difference between predicted means	-12.66		12	-7.601	-20,33 to 5,132	No	ns	0.2407
16	45.8	44.3	72.9	46.1	35.8	60.9	50.7	52.5	66.4	70.3	13.8	26.6	63.8	63.8	73.4	77.7			59.9	61.9	77.9	76.5	53.6	67.7	53.9	59	56.5	59.6	72.7	63.8	44.1	30	52.5		Row Factor: time	9.365	0.0005		SE of difference	2.132		16	-5.257	-16,92 to 6,410	No	ns	0.3755
4- 2ndary	82.8	56.8	65.9	51.8	32.1	56.3	63.9	61	58.4	73.2	54.2	56.2	19.7	46.2	46.3				43.2	61.2	72	58.2	58.7	44.6	83.5	61.7	54.2	59.6	78.6	87.4	85	84.5	93.1		Column Factor: genotype	12.02	<0,0001		95% CI of difference	-16,87 to -8,463		4- 2ndary	-13.38	-25,23 to -1,527	Yes	*	0.0271
8- 2ndary	85.3	73.7	83.2	60.4	36.2	54.9	38.2	62.4	51.5	88.2	26.3	37.9	69.9	17.7	40.3				84	81.1	81.7	77.2	80.1	59	97.2	73.9	50.2	65.3	66.7	89.5	83.2	93.4	92.5									8- 2ndary	-23.26	-35,11 to -11,41	Yes	***	0.0001
12- 2ndary	81.2	64.1	83	82.8	68.4	51.8	50.9	46.5	63.7	61.1	54.9	38.5	56.1	52.5	25.8				77.9	89	77.5	73.8	74.4	73.6	76.2	54.8	74.4	51.3	67.3	93.1	40.9	91	89.6									12- 2ndary	-14.9	-26,75 to -3,047	Yes	*	0.014
16- 2ndary	87.8	74.9	92.1	71.9	31.2	68.2	68.8	38.7	72.6	51.6	30.8	41.6	59	55.1	22.5				87.6	91.5	85	47.1	62.9	36.3	67.6	81.1	49.3	58.2	94.9	94.4	73.3	93.9										16- 2ndary	-15.29	-27,36 to -3,229	Yes	*	0.0132
Figure 2f	Competitive transplantation BM HSC (CD45.2+)							Figure 2h	8 months: HSC frequencies					Figure 2j	Homing LSK cells
	primary Tx		secondary Tx
	Ctrl	Neo gt/gt	Ctrl	Neo gt/gt					Ctrl	Neo gt/gt					Ctrl	Neo gt/gt
1	72.2	63.3	33.8	86.8				1	0.00991	0.022				1	0.39	0.43
2	51.4	85.9	38.7	90.5				2	0.024	0.022				2	0.093	0.36
3	60.6	62.1	79.2	74.1				3	0.016	0.095				3	0.29	0.37
4	57.5	72.9	59.8	94.1				4	0.033	0.051				4	0.1	0.33
5	53.5	87	49.5	78.9				5	0.014	0.033				5	0.27	0.17
6	60.7	62.9	74.1	65.9				6	0.012	0.08				6		0.35
7	57.7	82.7	75.2	72.6				7	0.016	0.074				7
8	49.7	84.3	59.6	73				8	0.024	0.118				8
9	76.1	62.7	53.1	96.2				9		0.013				9
10	40.7	68.9	87.3	47.2
11	81.8	63.4	28.2	98.2
12	72.3	81
13	45.8
14	34								P-value	0.0128					P-value	0.1379
									t, df	t=2,824, df=15					t, df	t=1,628, df=9
	P-value	0.0051		0.0089
	t, df	t=3,082, df=24		t=2,900, df=20

## Sheet: figure 3
Data tables figure 3
Figure 3b	HSPC frequencies - 15 months					Figure 3c	Blood counts - 15 months
	HSC		MPP1			cells/ul	Neutrophiles		Lymphocytes			HB	g/dl
	Ctrl	Neo gt/gt	Ctrl	Neo gt/gt			Ctrl	Neo gt/gt	Ctrl	Neo gt/gt		Ctrl	Neo gt/gt
1	0.058	0.063	0.031	0.045		1	1.28	0.25	3.4	1.15		15	10.2
2	0.063	0.033	0.037	0.024		2	1.79	1.19	4.72	3.16		13.1	11.3
3	0.093	0.045	0.039	0.025		3	1.83	1.21	7.24	0.96		13.2	12.4
4	0.048	0.035	0.032	0.028		4		1.16		1.75		16	14.1
5	0.072	0.054	0.048	0.036		5		0.72		1.96			13
6	0.0516	0.0168	0.0344	0.0112		6	1.56	0.78	3.07	2.12			12.5
7	0.0492	0.015	0.0328	0.01		7	1.27	2.25	1.61	4.01			13
8		0.06		0.04		8	2.65	1.19	5.97	1.44
9		0.0366		0.0244		9	2.51	2.1	9.3	0.62
10		0.03		0.02		10		1.49		1.41
11		0.0414		0.0276		11		1.24		2.28
P-value		0.0085		0.044		P-value	0.0413		0.0024			0.0413
t, df		t=3,000, df=16		t=2,186, df=16		t, df	t=2,219, df=16		t=3,609, df=16			t=2,378, df=9
Figure 3d	Blood frequencies over time
	B cells											B-cells														Predicted (LS) mean diff,	95,00% CI of diff,	Significant?	Summary	Individual P Value
	Ctrl											Neo gt/gt	Ctrl	Neo gt/gt
months	1	2	3	4	5	6	7	8	9	10		1	2	3	4	5	6	7	8	9	10	11	12	13	months
9	63.5	71.2	64.9	64.7	68.6	66.5	75.3	74.6	78.1	72.3		59	51.4	52.9	57.7	54.6	48.9	65.1	72.3	72.2	64	57.7	67	63.1	9	9.516	2,824 to 16,21	Yes	**	0.0057
10	72.4	69.9	71.2	64.6	66.7							67.5	64.8	67.6	63.6	62									10	3.86	-6,202 to 13,92	No	ns	0.4488
11	74.5	75.7	69.3	73.8	67.8	58.5	61.6	63.2	58.9	72.3		63.4	65.1	69.5	59.2	65.3	55.7	63.6	56.8	64.2	70.6	71.1	51.6	55.2	11	5.152	-1,540 to 11,84	No	ns	0.13
12	60.4	72	66.6	50.4	71.5							53.3	53.7	55.9	53.2	47.1	48.2								12	12.28	2,646 to 21,91	Yes	*	0.0129
13	67.7	74.1	70.8	71.6	65.4	57.8	68.7	63.2	63.9			67.4	58.8	62.6	63	57.6	59.5	64.7	62.2	60.2	70.7	55.5	60.1	59.1	13	5.376	-1,523 to 12,28	No	ns	0.1254
14	68.3	70.5	72.4	44.6	64.1	61.1	64.2	76.8				61	58	55.2	56.6	57.1	46.1	54.6	22.7	43.7					14	14.69	6,964 to 22,43	Yes	***	0.0003
15	60.5	56.7	59.3	68.4	47.5	53.5	45	64.2				54.3	49.5	32	55.3	44.6	44.7	51.1	42.3	31.3	6.99	20.9	44	50.4	15	16.32	9,170 to 23,47	Yes	****	<0,0001
	Myeloid											Myeloid														Predicted (LS) mean diff,	95,00% CI of diff,	Significant?	Summary	Individual P Value
	Ctrl											Neo gt/gt	Ctrl	Neo gt/gt
months	1	2	3	4	5	6	7	8	9	10		1	2	3	4	5	6	7	8	9	10	11	12	13	months
9	10.3	11.8	9.8	13.2	10.5	18.2	17.7	18.8	13.6	13.9		12.7	15.9	12.8	14.3	17.6	12	24.8	20.6	19.6	29	34.4	20.3	27.6	9	-6.343	-13,70 to 1,009	No	ns	0.0902
10	11.1	20.4	18.9	18.7	16.7							13.1	17.2	15.7	24.7	18.4									10	-0.66	-11,72 to 10,40	No	ns	0.9061
11	12.6	15.5	12.8	13.9	12.8	24.6	25.6	20.4	23.9	14.9		20.1	17.8	18.3	20.9	24.3	34.9	27.2	23.5	26.2	20.1	19.4	28.1	31.8	11	-6.346	-13,70 to 1,006	No	ns	0.09
12	27.5	18	23.1	21.5	13.8							28.5	27.4	22.7	21.4	35.2	24.8								12	-5.887	-16,47 to 4,698	No	ns	0.2729
13	21	16.2	19.5	21.2	13.2	24.1	30.8	24	31.2			20.9	23.9	19.2	20	27.9	16.8	30.5	28.8	34.5	17.8	37.5	30.7	32.6	13	-3.883	-11,46 to 3,697	No	ns	0.3123
14	23.2	19.8	18.3	14.5	31.5	34.5	29.9	19.3				29.4	30.6	36.4	32.2	27.5	46.5	31.6	71.8	47.3					14	-15.38	-23,87 to -6,887	Yes	***	0.0005
15	29.9	27.5	19.4	16.6	43.3	39.1	43.9	26				30.9	31.6	60.5	30.4	40.2	28.6	40.7	45.2	58	86.3	66.2	36.4	40.2	15	-15.07	-22,93 to -7,217	Yes	***	0.0002
Figure 3f	Engraftment of FACS sorted aged HSC							Figure 3h	HSPC frequencies after 2nd Tx of aged BM									Figure 3i	HSPC frequencies after 3rd Tx of aged BM
	100 HSC		500 HSC						HSC		MPP1		MPP2		MPP3/4				HSC		MPP1		MPP2		MPP3/4
	Ctrl	Neo gt/gt	Ctrl	Neo gt/gt					Ctrl	Neo gt/gt	Ctrl	Neo gt/gt	Ctrl	Neo gt/gt	Ctrl	Neo gt/gt			Ctrl	Neo gt/gt	Ctrl	Neo gt/gt	Ctrl	Neo gt/gt	Ctrl	Neo gt/gt
1	31.7365	0.190718	94.1862	40.7295				1	0.036	0.025	0.015	0.0092	0.00967	0.00439	0.046	0.022		1	0.00122	0.000923	0.00251	0.00015	0.00173	0.000175	0.00184	0.000175
2	8.69272	21.2632	51.8747	18.238				2	0.034	0.029	0.00612	0.00608	0.0063	0.0059	0.031	0.027		2	0.00591	0.000792	0.00371	0.000136	0.00261	0.000249	0.00386	0.000113
3	1.58853	5.16609	68.4838	17.5796				3	0.041	0.028	0.011	0.009	0.013	0.00494	0.06	0.024		3	0.00438	0.000311	0.00724	9.56e-05	0.00376	7.17e-05	0.00821	0.000119
4	17.6904	0	87.3543	55.1793				4	0.017	0.014	0.02	0.00879	0.0093	0.0044	0.031	0.024		4	0.00119	0.000521	0.0022	0.0013	0.0018	0.0009	0.00274	0.000663
5	34.8055	0	38.6973	37.3467				5	0.034	0.01	0.018	0.00956	0.012	0.00705	0.045	0.043		5	0.00172	0.000667	0.00208	0.00273	0.00202	0.000467	0.0041	0.0018
6	6.39731	7.96882	56.2568	46.9965				6	0.018	0.014	0.024	0.013	0.013	0.013	0.04	0.033		6	0.00266	0.00167	0.00418	0.00147	0.00405	0.000134	0.011	0.00214
7		2.29358						7	0.036	0.014	0.035	0.00531	0.00983	0.00258	0.028	0.018
								8		0.032		0.011		0.011		0.039
P-value	0.0833		0.0187					P-value	0.0489		0.0162		0.0344		0.0466			P-value	0.0304		0.0145		0.0003		0.0138
t, df	t=1,905, df=11		t=2,804, df=10					t, df	t=2,173, df=13		t=2,760, df=13		0.0344		t=2,199, df=13			t, df	t=2,519, df=10		t=2,950, df=10		t=5,372, df=10		t=2,979, df=10
Figure 3k	HSC Cell cycle phase							Figure 3l	CDK6 levels in HSC
	G0		G1		G2-S-M				Ctrl	Neo gt/gt
	Ctrl	Neo gt/gt	Ctrl	Neo gt/gt	Ctrl	Neo gt/gt		1	90.584	73.862
1	68.9331	61.5625	18.8285	23.8542	12.2385	14.5833		2	54.694	93.251
2	72.6877	52.5597	17.6275	41.4107	9.68478	6.02958		3	28.594	64.69
3	76.5141	59.3155	13.3431	34.4448	10.1428	6.23968		4	54.976	42.227
4	70.6624	61.9943	22.6695	31.1612	6.66814	6.84452		5	36.815	64.409
5	63.7424		28.414		7.84356			6	52.046	64.619
6	64.3072		24.2887		11.4041			7	41.284	63.987
								8	43.189	38.235
								9	49.379	45.698
adj. p-values		0.024		0.0095		0.9985		10	52.202	68.711
Predicted (LS) mean diff		10.62		-11.86		1.239		11	31.833	49.641
								12	22.04	55.696
								13	38.15	82.131
								14	47.567	99.701
								15	24.119	116.668
Figure 3m	BrdU+ HSC							16	80.289	53.744
	Ctrl	Neo gt/gt						17	38.449	92.588
1	12.8	15.9						18	27.596	120.712
2	12.2	14.1						19	70.259	53.996
3	12.3	14.1						20	34.378	90.712
4	13	12.6						21	36.342	47.363
5	9.28	12.9						22	26.051	75.177
6	11.5	17.4						23	85.477	60.684
								24	83.183
P-value	0.0175							25	40.615
t, df	t=2,843, df=10							26	39.289
								27	105.814
								28	109.21
								29	47.669
								P-value		0.0061
								t, df		t=2,862, df=50

## Sheet: figure 4
Data tables figure 4
Figure 4g	Normalized read counts					Figure 4g	Normalized read counts
	Egr1						Klf6
	young		old				young		old
	Ctrl	Neo gt/gt	Ctrl	Neo gt/gt			Ctrl	Neo gt/gt	Ctrl	Neo gt/gt
1	2629.46	1923.85	2463.92	2593.04		1	2180.45	1946.5	3616.23	2262.54
2	4468.92	1486.76	3942.75	2255		2	3371.66	1862.85	4870.37	2442.4
3				1808.11		3				2102.36
	Zfp36
	young		old
	Ctrl	Neo gt/gt	Ctrl	Neo gt/gt
1	8278.96	4509.24	24108.2	16147.2
2	11249.2	5044.94	31419.6	14633.8
3				10132.4
	Fos
	young		old
	Ctrl	Neo gt/gt	Ctrl	Neo gt/gt
1	7552.33	4295.28	12830.5	6978.37
2	13195.9	3388.71	21432.7	6211.03
3				2206.29
	Itga2b
	young		old
	Ctrl	Neo gt/gt	Ctrl	Neo gt/gt
1	5232.52	6743.01	1803.81	5098.47
2	3962.83	6406.55	2493.6	5500.55
3				4308.65
	Cdk6
	young		old
	Ctrl	Neo gt/gt	Ctrl	Neo gt/gt
1	16276.9	21564	4660.92	8511.13
2	15437.7	20554.6	3152.81	7827.63
3				5862.57
	Gata1
	young		old
	Ctrl	Neo gt/gt	Ctrl	Neo gt/gt
1	1184.07	1398.78	57.4005	328.29
2	793.898	1753.35	61.1926	232.708
3				431.992

## Sheet: figure 5
Data tables figure 5
Figure 5b	Egr1 expression after 48h of HSC culture								Figure 5c	HSC Cell cycle phase
	Ctrl	Ctrl	Ctrl	Ctrl	Neo gt/gt	Neo gt/gt				Ctrl	Ctrl	Ctrl	Ctrl	Ctrl	Ctrl		Neo gt/gt	Neo gt/gt	Neo gt/gt	Neo gt/gt	Neo gt/gt	Neo gt/gt
	Ctrl	RGM-a/b	RGM-a/b BMP-2	Ntn1	Ctrl	Ntn1				G0		G1		G2-S-M			G0		G1		G2-S-M
1	1.13	1.15	1.19	1.55	0.58	0.49				Ctrl	Ntn1	Ctrl	Ntn1	Ctrl	Ntn1		Ctrl	Ntn1	Ctrl	Ntn1	Ctrl	Ntn1
2	1.17	0.78	0.8	2.42	0.57	0.92			1	25.4	27.4	47.5	50.2	27.2	22.1	1	25	23.8	56	49.4	19.2	26.1
3	1.03	0.74	0.83	1.52	0.76	0.55			2	22.6	26.6	42.9	50.5	32.6	23.3	2	23.6	28.2	51.5	52.7	24.7	18.7
4	1.4	0.66		1.38					3	26.1	28.9	46.8	47.3	27.6	22.2	3	28	25.9	52.5	57.1	19.9	16.8
5	0.97			1.95					4	21.1	28.7	52.5	49.6	24.9	20.3
6	1			1.68					5	25	29.7	51.7	46.7	23.7	22.7
7	1			1.41					6	22.1	29	50.9	50.2	27.5	19.6
8	0.85			1.23					7	23.395	24.7357	42.7639	49.4715	33.8411	25.7928
9	1.03			1.34					8	20.169	31.2303	50.792	45.6362	29.0391	23.1335
10	0.86			1.19					9	17.3348	31.8704	53.7378	45.2456	28.9274	22.884
11	1.02			1.33					10	26.3447	26.6393	51.1526	50.9221	22.5027	22.4385
12	0.79			1.69					11	27.707	33.6478	44.586	45.1782	27.707	21.174
13	1.49			1.1					12		24.8027		51.2965		23.9008
14	0.55			1.51
15	1.13			1.69					P-value		0.0003		0.9142		<0,0001			0.8232		0.9237		0.8361
16	1.01			1.3					t, df		t=4,278, df=21		t=0,1091, df=21		t=4,838, df=21			t=0,2386, df=4		t=0,1020, df=4		t=0,2208, df=4
Ctrl/Ctrl compared to all
P-value				<0.0001	0.0095
t, df				t=4,975, df=30	t=2,922, df=17
Figure 5d	CDK6 MFI after 48h of HSC culture				Figure 5e	Total/nuclear p65 ratio				Figure 5g	HSC engraftment after in vitro Ntn1 treatment
											CD45.1/2	CD45.1/2	CD45.2	CD45.2
	Ctrl	Ntn1				Ctrl	Ntn1	Ntn1 + JSH-23			Ctrl	Ntn1	Ctrl	Ntn1
1	62.92	43.771			1	1.04843	0.991286	1.00337		1	1.46	98.5	33.2	66.4
2	60.463	46.284			2	1.02421	0.94053	1.03188		2	8.06	91.9	27.8	72.2
3	63.275	37.605			3	1.11443	0.97366	1.02372		3	50.4	49.6	31.3	67.5
4	51.813	42.046			4	1.0752	1.01285	0.995439		4	27.8	71.7	56.7	41.2
5	58.282	43.687			5	1.11602	1.01556	1.07316		5	2.62	97.4	79	21
6	49.533	39.424			6	1.07507	0.931969	1.00633		6	41.1	55.6	40.6	59.4
7	58.145	45.498			7	1.07674	0.946018	1.0764		7			28	71
8	61.609	41.752			8	1.03331	0.939189	1.11291
9	57.312	45.289			9	1.10813	0.941972
10	46.664	41.07			10	1.066	0.896525			P-value		0.0091		0.0099
11	58.648	42.809			11	1.10043	0.98933			t, df		t=3,159, df=11		t=3,113, df=11
12	46.445	33.969			12	1.07553	0.948366
13	45.637	35.629			13	1.10636	0.913367
14	62.997	24.512			14	1.11708	0.959936
15	58.911	23.214			15	1.13987	0.956738
16	55.96	23.134			16	1.13208	0.959264
17	64.514	37.265			17	1.10339	0.943345
18	57.58	37.998			18	1.043	0.883923
19	55.317	43.771			19	1.19036	0.975662
20	54.316	41.512			20	0.988361	0.980213
21	57.888	45.808			21	0.977935	1.04022
22	41.614	22.332			22	0.965368	1.19985
23	48.416	40.065			23	1.00416	1.02644
24	59.556	38.601			24	0.994745	1.04754
25	56.789	40.757			25	0.980171	0.964592
26	64.701	40.343			26	1.04864	1.05092
27	58.189	46.618			27	0.969452	1.0033
28	62.192	38.384			28	1.02282	0.935235
29	53.807	36.851			29	1.02159	1.05942
30	58.199	31.356			30	0.976491	1.04966
31	51.445	33.363			31	0.981793	1.02536
32	40.563	23.423			32	1.01734	1.10443
33	42.525	42.154			33	0.990053	0.976415
34	31.957	56.48			34	1.00995	1.00066
35	72.376	43.588			35	1.01899	1.01872
36	49.895	24.632			36	0.977886	1.00952
37	63.674	51.028			37	1.07735	1.00792
38	44.549	48.49			38	1.16929	0.987646
39	55.692	48.071			39	1.02741	1.01001
40	44.764	46.9			40	0.982602	0.912284
41	40.934	45.983			41	0.99043	0.934947
42	49.463	67.895			42	0.94691	0.943024
43	48.831	46.783			43	0.988208	0.95847
44	43.353	47.906			44	0.990902	0.939323
45	51.832	30.897			45	0.970135	0.992937
46	43.402	33.485			46	1.03979	0.917422
47	41.283	49.315			47	1.03988	0.945988
48	51.943	53.167			48	1.01665	0.941754
49	48.14	57.742			49	1.01136	0.915807
50	62.511	42.957			50	1.00014	0.932361
51	72.478	38.463			51	0.95355	0.949857
52	49.309	53.727			52	0.95354	0.942744
53	25.001	44.512			53	0.978019	0.90358
54	60.383	41.99			54	0.981569	0.990098
55	40.235	56.331			55	1.03831	0.913974
56	58.697	49.212			56	1.10266	1.16777
57	65.85	37.209			57	0.9438	0.645382
58	53.958	46.427			58	0.934254	0.885066
59	51.865	46.051			59	0.977108	0.889365
60	52.964	49.566			60	1.11388	0.905607
61	56.342	54.376			61	1.06187	0.828692
62	44.323	55.491			62	0.999458	0.865515
63	42.471	38.567			63	0.979563	0.772146
64	56.392	29.329			64	1.22114	0.836892
65	63.246	31.145			65	0.992785	0.841596
66	44.814	34.184			66	0.959644	0.878778
67	57.906	33.283			67	0.955733	0.991912
68	41.917	27.255			68	0.989866	0.978456
69	61.812	30.547			69	1.04166	0.909805
70	49.559	30.438			70	0.986413	0.973167
71	58.864	30.931			71	1.01266	0.980248
72	68.93	28.644			72	1.24044	0.996155
73	61.428	30.274			73	0.985999	0.969433
74	53.208	36.718			74	0.905389	1.0498
75	54.65	31.388			75	0.981923	0.937781
76	64.159	39.031			76	0.966579	0.952748
77	58.973	28.194			77	0.995369	0.921096
78	57.132	32.723			78	0.999908	0.934877
79	48.645	25.057			79		0.969583
80	50.612	22.821			80		0.966495
81	56.998	24.472			81		0.96388
82	62.014	26.429			82		0.952346
83	77.591	19.371			83		0.999158
84	67.873	24.444			84		0.945347
85	61.928	20.375			85		0.985125
86	64.008	28.5			86		0.924489
87	55.953	36.196			87		0.922955
88	70.014	38.826			88		0.946583
89	67.005	40.29			89		0.977703
90	63.118	34.353			90		0.928109
91	56.285	27.938			91		0.916286
92	73.322	35.822
93	68.779	47.11			P-value	<0,0001	0.0018
94	62.372	39.063			t, df	t=6,557, df=167	t=3,206, df=97
95	33.106	35.153
96	49.511	33.678
97	51.725	33.833
98	71.649	34.36
99	75.129	34.338
100	30.628	36.462
101	33.531	33.922
102	87.806	30.073
103	79.01	26.802
104	80.344	28.314
105	74.642	28.786
106	54.849	44.007
107	48.427	28.434
108	54.684	37.952
109	68.931	33.692
110	74.736	39.303
111	97.647	42.241
112	55.706	42.892
113	61.056	50.729
114	77.552	39.783
115		43.273
116		38.962
117		41.691
118		48.863
119		41.466
120		37.867
121		22.832
122		19.92
123		44.578
124		38.833
125		21.941
126		32.011
127		53.821
128		44.255
129		26.876
130		31.478
131		39.398
132		37.641
133		41.591
134		91.811
135		52.981
P-value	<0.0001
t, df	t=13,18, df=165

## Sheet: figure 6
Data tables figure 6
Figure 6c	Frequency of HSC 8 weeks after Cre induction						Figure 6d	Cell cylce phase of HSC 8 weeks after Cre induction
	flox/flox	∆CAGGS/∆CAGGS						flox/flox	∆CAGGS/∆CAGGS	flox/flox	∆CAGGS/∆CAGGS	flox/flox	∆CAGGS/∆CAGGS
1	0.0043	0.00285						G0		G1		G2-S-M
2	0.0035	0.00121					1	69	71.1	29.3	24.4	1.72	2.22
3	0.00219	0.00368					2	76.5	74.6	19.6	14.1	1.96	7.04
4	0.00545	0.00201					3	83.6	70	14.8	25	1.64	5
5	0.00543	0.000739					4	73.6	62.9	23.6	31.4	1.39	5.71
6	0.00518	0.00138					5	81.5	74.5	14.8	21.6	0	3.92
7	0.011	0.0021					6	82.2	75.9	11.1	18.1	2.22	2.41
8		0.00109					7	76	67.4	21.4	29.8	0.77	1.42
9		0.00145					8	78.3	78	18.6	19.9	1.24	2.13
10		0.0029					9		71.4		23.8		4.76
							10		75.8		21.3		1.69
P-value	0.0015						P-value	0.0271		0.1607		0.0064
t, df	t=3,568, df=15						t, df	t=2,432, df=16		t=1,471, df=16		t=3,133, df=16
Figure 6e	Expression after in HSC 8 weeksafter Cre induction
	Egr1				Cdk6				Itga2b				Gata1				Neo1
	flox/flox	∆CAGGS/∆CAGGS			flox/flox	∆CAGGS/∆CAGGS			flox/flox	∆CAGGS/∆CAGGS			flox/flox	∆CAGGS/∆CAGGS			flox/flox	∆CAGGS/∆CAGGS
1	1.01	0.55		1	1.12	1.46		1	0.92	2.43		1	1.08	1.94		1	1.01	2.02
2	0.72	0.64		2	0.84	1.7		2	0.84	1.6		2	1.81	1.57		2	0.48	4.44
3	1.01	0.65		3	1.07	1.05		3	1.01	1.56		3	0.48	1.34		3	2.57	3.19
4	0.96	0.69		4	1	1.19		4	0.95	1.48		4	1	2.7		4	4.21	2.09
5	0.78	0.5		5	0.54	2.21		5	1.13	4.96		5	0.74	4.78		5	0.71	2.8
6	1	0.57		6	0.22	1.55		6	1	6.48		6	1.01	1.99		6	1.04	4.95
7		0.32		7		2.45		7		3.88		7		5.02		7		2.89
8		0.52		8		0.96		8		2.46		8		5.94		8		3.82
9		0.83		9		1.69		9		2.57		9		7.22		9		1.85
P-value		0.0006				0.0056				0.0124				0.0134				0.0457
t, df		t=4,531, df=13				t=3,314, df=13				t=2,899, df=13				t=2,862, df=13				t=2,210, df=13
Figure 6f	Frequency of HSPC 5 months after Cre induction						Figure 6g	Cell cylce phase of HSC 5 months after Cre induction in OE mice
	HSC	HSC						flox/flox	∆CAGGS/∆CAGGS	+/LSL-ROSA26	Ntn1-OE	flox/flox	∆CAGGS/∆CAGGS	+/LSL-ROSA26	Ntn1-OE	flox/flox	∆CAGGS/∆CAGGS	+/LSL-ROSA26	Ntn1-OE
	flox/flox	∆CAGGS/∆CAGGS						G0				G1				G2-S-M
1	0.021	0.016					1	80.8	73.5	84.3	76.7	15.8	22.5	14.1	20.9	0.87	1.47	1.15	2.43
2	0.035	0.014					2	76.6	55	80.7	85.7	22.5	39.1	17.3	12.5	0.36	3.89	1.3	1.84
3	0.029	0.013					3	68.9	76.7	87.5	89.2	30.3	19.7	11.7	9.71	0.58	1.2	0.59	0.97
4	0.022	0.00992					4	82.8	74.7	84.8	78.3	14.4	20.5	14.6	19.9	0.24	4.74	0.23	1.67
5	0.023	0.022					5	75.6	82.5	74.2	84.7	21.9	16.1	22.7	14.4	2.52	1.39	0.85	0.93
6	0.026	0.00916					6	82	79.9	67.7	89.4	17.5	16.8	29.5	8.47	0.7	3.35	0.78	0.42
7	0.032	0.02					7	79.5	67.8	81.1	89.6	19.2	28.9	12.9	5.52	1.79	2.6	1.24	0.92
8	0.031	0.00376					8	81.8	72.7	61.1	86.8	17.6	22.7	38	9.98	1	4.55	0.18	0.64
9	0.028						9	77.8		76.2		18.5		22.6		2.61		0.88
10	0.023						10	82.7		74.7		15.3		23.6		1.98		1.11
11	0.021						11	83.2		83.1		15.9		15.7		0.75		0.74
12	0.024						12	74.8				23				2.22
P-value	<0,0001						P-value		0.0499		0.0368		0.1561		0.0347		0.0061		0.1154
t, df	t=5,362, df=18						t, df		t=2,102, df=18		t=2,265, df=17		t=1,480, df=18		t=2,295, df=17		t=3,108, df=18		t=1,659, df=17
Figure 6j	CD45.2 Engraftment in peripheral blood leukocytes after competitive transplantation
	CAGGS-Cre															∆CAGGS/∆CAGGS															Ntn1-OE
weeks	1	2	3	4	5	6	7	8	9	10	11	12	13	14		1	2	3	4	5	6	7	8	9	10	11	12	13	14		1	2	3	4	5	6	7	8	9	10	11	12	13
4	49.2	40.3	75.7	76.5	43	32.6	32.2	32.2	45.8	40.6	33.1	35.4	36.2	54.2		0.22	0.011	0.024	0.43	0.039	9.39	14.9	11.5	10.7	13.5	20.8	10.4	3.83	6.68		19.5	2.95	24.2	31.5	23.1	29	28	39.1	33.3	35.8	40.5	30.8	26.1
8	32.9	34.2	58.2	80.2	26	22.1	23.3	22.9	17.9	31.4	35.7	33.4	24.6	50.2		0.69	0.011	0.076	0.062	0.074	6.4	10.7	3.48	8.43	35.8	15.6	4.59	2.21	4.9		59.9	3.72	35	18.7	28	25.1	17.1	29.3	21.8	25	34.3	22.1	15
12	24.5	18.1	68.4	46.6	43	32.6	32.2	32.2	45.8	40.6	33.1	35.4	36.2	54.2		0.39	0.056	0.098	0.093	0.22	9.39	14.9	11.5	10.7	13.5	20.8	10.4	3.83	6.68		69.2	3.47	31	55.5	23.1	29	28	39.1	33.3	35.8	40.5	30.8	26.1
16	22	9.7	73.7	54.5	13.9	42.6	21.5	13.8	26.5	37.9	42.4	24.6	22.3	39.8		0.28	0.1	0.18	8.2	0.15	9.2	11.3	4.53	8.7	12.9	12	3.46	0.74	10.9		67.7	3.18	23.5	63.2	18.7	15.8	9.76	32	30.1	24.9	39.5	15.7	13.7
																Uncorrected Fisher's LSD	Mean Diff,	95,00% CI of diff,	Significant?	Summary	Individual P Value		Difference between column means								Uncorrected Fisher's LSD	Predicted (LS) mean diff,	95,00% CI of diff,	Significant?	Summary	Individual P Value		Difference between column means
Figure 6k	CD45.2 Engraftment of HSC after competitive transplantation							Figure 6m	Frequency of HSC after 8 weeks of Tx of 200 HSC							weeks							Predicted (LS) mean of Ctrl	37.64		% of total variation					weeks							Predicted (LS) mean of Ctrl	37.64		Source of Variation	% of total variation
																4	37.47	28,32 to 46,62	Yes	****	<0,0001		Predicted (LS) mean of CAGGS-KO	6.797		1.191					4	16.8	5,076 to 28,52	Yes	**	0.0054		Predicted (LS) mean of Ntn1-OE	28.87		Interaction	2.526
	CAGGS-Cre	∆CAGGS/∆CAGGS	Ntn1-OE						CAGGS-Cre	∆CAGGS/∆CAGGS						8	28.57	19,42 to 37,72	Yes	****	<0,0001		Difference between predicted means	30.85		1.829					8	9.444	-2,278 to 21,16	No	ns	0.1131		Difference between predicted means	8.77		Row Factor	4.021
1	47.4	0	9.4					1	0.025	0.00974						12	31.45	22,30 to 40,60	Yes	****	<0,0001		SE of difference	2.307		61.31					12	4.558	-7,164 to 16,28	No	ns	0.4423		SE of difference	2.954		Column Factor	7.561
2	25	1.28	30.5					2	0.049	0.034						16	25.9	16,75 to 35,05	Yes	****	<0,0001		95% CI of difference	26,27 to 35,42							16	4.282	-7,440 to 16,00	No	ns	0.4703		95% CI of difference	2,909 to 14,63
3	66.1	1.88	6.25					3	0.052	0.025
4	14.3	0	35.2					4	0.029	0.017
5	30.5	1.94	37.7					5	0.022	0.017
6	42.4	18.2	35					6	0.029	0.011
7	15.9	55.6	37.6
8	28.2	10.6	44.7					P-value		0.038
9	37.9	11.1	40					t, df		t=2,390, df=10
10	61.6	41.7	73.7
11	53.6	1.4	20.2
12	89.2	4.84	70.6
13		18.3	15.2
P-value		0.001	0.3825
t, df		t=3,757, df=23	t=0,8904, df=23

## Sheet: figure 7
Data tables figure 7
Figure 7a	Ntn1 expression in bone marrow cells					Figure 7b	HSC frequencies 8 weeks after cre induction					Figure 7c	Ntn1 expression in bone marrow cells
	CD45+	SEC	AEC	SMA-RFP			flox/flox	∆SMA/∆SMA					young	young	old	young	old
1	0	1.2	3.07	3.8		1	0.033	0.027					CD45+	SEC	SEC	AEC	AEC
2	0.01	2.21	3	3.54		2	0.03	0.014				1	0.02	0.35	0.5	4.36	1.3
3	0	1.73	2	2.83		3	0.023	0.016				2	0.01	1.11	2.24	3.8	0.72
4	0.03	0.05		2.5		4	0.026	0.028				3	0.01	1.20145	1.35	3.07	1.04
5		1	1.45	3		5	0.03	0.016				4		1.73303	1.03	2.81
6		0.61		0.91		6	0.022	0.018				5		1		4.52
7				1.33		7	0.033	0.016				6		2.03		2.75
						8	0.022	0.022				7				2.24
						9		0.026
						10		0.024
			AEC vs SEC	SMA vs SEC
P-value			0.0387	0.0214		P-value		0.0132				P-value					0.0022
t, df			0.0387	t=2,681, df=11		t, df		t=2,787, df=16				t, df					t=4,422, df=8
Figure 7d	Neo1 expression in young and old LSK-SLAM					Figure 7e	NEO1 levels in young and old LSK-SLAM					Figure 7g	Neo1 levels in LSK-SLAM cells from denervated or control bones
	Normalised read counts						Young	Old					Ctrl	Denerveated
	young	old				1	11355.1	18028.1				1	0.0352138	0.0787677
1	56.6139	159.999				2	12950.3	3654	P-value	<0,0001		2	0.0220355	0.0338037
2	73.5529	195.331				3	14419.4	17359	t, df	t=15,49, df=1182		3	0.0370382	0.0369447
3	87.9063	220.338				4	16111.6	23276				4	0.0555306	0.0746904
4	122.441	224.356				5	7827.12	1234.8				5	0.0571621	0.0778683
5	63.7512	101.816				6	9380.7	21325.5				6	0.0951521	0.109083
6		148.728				7	12112.4	25850.2				7	0.00988204	0.0503612
7		98.3835				8	797.58	19145.7				8	0.0121392	0.0296434
						9	12302.6	19280.5
	FDR	2.69e-08				10	11938.5	18167.9
						11	19376.3	16734.1				P-value		0.0048
						12	10324.4	23391.9				t, df		t=4,056, df=7
						13	18627.8	19092.8
						14	32574.8	20844.2
Figure 7h	Neo1 levels in Aged HSC before and after transplant					15	14360.2	18895
						16	9956.52	16146.9
						17	8672.58	22661.1
1	2.65	0.09				18	12661.7	12525.7
2	3.02	0.12				19	12932.6	20798.8
3	1.01	0.48				20	7209.72	15990.7
4	1.53	0.3				21	10413.9	24314.2
5	1	0.72				22	19949.6	26231.9
6	0.84	0.78				23	14463.5	19739.2
7		0.61				24	12911.2	17075.5
8		0.95				25	7342.02	20961.4
						26	19121.8	21020.6
						27	27520.9	24687.2
P-value		0.006				28	16876.4	21304.1
t, df		t=3,329, df=12				29	22978.6	30751.6
						30	26689.3	24132.8
						31	21338.1	15341.8
						32	11183.8	19092.8
						33	14307.3	1127.7
						34	12878.5	15784
						35	16333.4	18179.3
						36	12936.4	12753.7
						37	11571.8	19635.8
						38	16364.9	19027.3
						39	11773.4	15408.5
						40	14527.8	16308.2
						41	13998.6	17895.8
						42	8351.28	17502.7
						43	14075.5	19926.9
						44	12592.4	13521.1
						45	11214	22895.5
						46	13780.6	14755.9
						47	9782.64	20086.9
						48	5945.94	18392.2
						49	12521.9	25397.8
						50	8468.46	17391.8
						51	12956.6	21227.2
						52	12243.4	16291.8
						53	13373.6	3880.8
						54	9020.34	16797.1
						55	18418.7	15078.4
						56	1183.14	22084
						57	19109.2	22338.5
						58	12984.3	21762.7
						59	5838.84	17120.9
						60	15639.1	15326.6
						61	6240.78	19512.4
						62	6841.8	16461.9
						63	13629.4	24074.8
						64	14263.2	20375.5
						65	11764.6	19013.4
						66	15052	24318
						67	8617.14	14132.2
						68	16146.9	17942.4
						69	11333.7	16824.8
						70	24136.6	25876.6
						71	13352.2	6873.3
						72	11018.7	17821.4
						73	11610.9	13027.1
						74	10233.7	14390.5
						75	13548.8	14483.7
						76	7497	4140.36
						77	14241.8	11420.6
						78	14545.4	15159.1
						79	19358.6	19022.2
						80	22135.7	25678.8
						81	11098.1	16608.1
						82	17807.6	20030.2
						83	11307.2	14859.2
						84	15911.3	1316.7
						85	12675.6	28292
						86	11188.8	18895
						87	7567.56	18747.5
						88	13300.6	20301.1
						89	9054.36	14604.7
						90	14919.7	21263.8
						91	18034.4	16964.6
						92	18956.7	19013.4
						93	10940.6	14665.1
						94	11385.4	899.64
						95	12366.9	22957.2
						96	8085.42	15353.1
						97	11589.5	1466.64
						98	12770.1	12753.7
						99	14967.5	16582.9
						100	12210.7	23030.3
						101	16536.2	3252.06
						102	15826.9	19512.4
						103	12251	21995.8
						104	22120.6	24517.1
						105	10335.8	11401.7
						106	13534.9	20456.1
						107	15435	23269.7
						108	14468.6	17762.2
						109	9884.7	12922.6
						110	26476.4	16494.7
						111	15656.8	21791.7
						112	13270.3	21052.1
						113	15170.4	17973.9
						114	16664.8	16296.8
						115	8753.22	14321.2
						116	4319.28	23767.4
						117	12510.5	20892.1
						118	14181.3	14445.9
						119	10958.2	14529.1
						120	12839.4	18282.6
						121	7149.24	20705.6
						122	14750.8	25429.3
						123	1351.98	22208.8
						124	12114.9	19307
						125	9834.3	12630.2
						126	9990.54	20076.8
						127	13747.9	11634.8
						128	19758.1	21762.7
						129	1127.7	18338
						130	12773.9	17438.4
						131	10329.5	15625.3
						132	10199.7	22536.4
						133	422.1	22213.8
						134	12896.1	14798.7
						135	7386.12	19390.1
						136	20183.9	14798.7
						137	14091.8	25333.6
						138	11641.1	3104.64
						139	4896.36	15990.7
						140	10149.3	17194
						141	8269.38	19482.1
						142	17100.7	22947.1
						143	11484.9	15876
						144	11280.8	26822.9
						145	6612.48	14798.7
						146	16013.3	25953.5
						147	3723.3	15562.3
						148	15301.4	19354.9
						149	8184.96	18895
						150	9393.3	17598.4
						151	8702.82	24156.7
						152	16818.5	20585.9
						153	11704.1	30160.6
						154	12951.5	14095.6
						155	8425.62	27440.3
						156	10411.4	14793.7
						157	13769.3	14793.7
						158	20722	1013.04
						159	14613.5	293.58
						160	18360.7	5246.64
						161	12894.8	30904
						162	9307.62	19443.1
						163	8612.1	38297.7
						164	20800.1	12360.6
						165	4620.42	16512.3
						166	21920.2	17025.1
						167	10625.6	16582.9
						168	15413.6	16444.3
						169	11585.7	15742.4
						170	16747.9	29713.3
						171	7820.82	23999.2
						172	11149.7	21694.7
						173	8295.84	12722.2
						174	16158.2	26959
						175	8886.78	16323.3
						176	12617.6	28237.9
						177	8341.2	20079.4
						178	15195.6	15441.3
						179	32981.8	25595.6
						180	11059	18804.2
						181	8392.86	23642.6
						182	8376.48	16014.6
						183	15500.5	22612
						184	13393.8	24132.8
						185	14394.2	19926.9
						186	14636.2	19022.2
						187	5590.62	18244.8
						188	9306.36	11438.3
						189	11510.1	20785
						190	13639.5	20798.8
						191	12078.4	20525.4
						192	10708.7	19978.6
						193	10802	14529.1
						194	15339.2	23391.9
						195	8954.82	16444.3
						196	11020	18011.7
						197	24261.3	5421.78
						198	18971.8	17501.4
						199	7542.36	14230.4
						200	15241	24161.8
						201	12060.7	23269.7
						202	8445.78	19885.3
						203	22535.1	19201.1
						204	10359.7	18726.1
						205	9894.78	20575.8
						206	14889.4	22167.2
						207	5715.36	13872.6
						208	10440.4	15869.7
						209	36488.3	19663.6
						210	19004.6	20961.4
						211	7100.1	20473.7
						212	10379.9	9704.52
						213	18655.6	31387.9
						214	15379.6	18835.7
						215	14836.5	25953.5
						216	13127.9	14798.7
						217	14390.5	21248.6
						218	6889.68	28549.1
						219	12712.1	11782.3
						220	21735	20076.8
						221	11676.4	12010.3
						222	17676.5	15199.4
						223	8583.12	22008.4
						224	14774.8	16531.2
						225	4101.3	22957.2
						226	25004.7	13986
						227	10576.4	25429.3
						228	15741.2	23313.8
						229	15577.4	15926.4
						230	14634.9	20238.1
						231	14284.6	15811.7
						232	14898.2	12248.5
						233	19007.1	24687.2
						234	11290.9	11634.8
						235	10343.3	18799.2
						236	13516	25172.3
						237	13493.3	23342.8
						238	13264	27000.5
						239	16507.3	17438.4
						240	15650.5	34384.1
						241	8496.18	17327.5
						242	8023.68	21791.7
						243	30800.7	39769.4
						244	12612.6	16251.5
						245	10499.6	19535
						246	8410.5	19935.7
						247	14306	24314.2
						248	900.9	23892.1
						249	15127.6	14604.7
						250	8042.58	26369.3
						251	12941.5	19763.1
						252	2435.58	24163
						253	12348	17233
						254	10752.8	25518.8
						255	21483	21101.2
						256	12608.8	16296.8
						257	11913.3	25599.4
						258	10324.4	26158.9
						259	9611.28	1013.04
						260	14886.9	20653.9
						261	8360.1	14360.2
						262	14471.1	24314.2
						263	11870.5	17068
						264	10062.4	1059.66
						265	18393.5	14798.7
						266	17064.2	12393.4
						267	7228.62	18505.6
						268	13545	18304
						269	6432.3	19860.1
						270	9633.96	20604.8
						271	12515.6	18968
						272	28881.7	13148.1
						273	14794.9	21330.5
						274	13188.4	21529.6
						275	14167.4	19808.5
						276	427.14	12346.7
						277	11985.1	20449.8
						278	13056.1	14151.1
						279	21541	25545.2
						280	13221.2	21062.2
						281	861.84	12130
						282	9126.18	24656.9
						283	8145.9	11760.8
						284	14943.6	16308.2
						285	11856.6	16918
						286	15107.4	16506
						287	9359.28	25876.6
						288	19836.2	16819.7
						289	11191.3	21638
						290	9831.78	11209
						291	16078.9	17502.7
						292	5498.64	17802.5
						293	12437.5	19635.8
						294	16223.8	20798.8
						295	19453.1	5445.72
						296	8585.64	26027.8
						297	16519.9	17438.4
						298	1067.22	20729.5
						299	10895.2	13271.6
						300	13855	14765.9
						301	10223.6	17501.4
						302	13973.4	18895
						303	26921.2	12010.3
						304	11610.9	22138.2
						305	10657.1	16061.2
						306	1020.6	19382.6
						307	12462.7	18322.9
						308	487.62	15918.8
						309	12651.7	17391.8
						310	19562.8	21457.8
						311	6788.88	17899.6
						312	12465.2	21150.4
						313	10740.2	942.48
						314	13411.4	12917.5
						315	6273.54	18222.1
						316	31222.8	11876.8
						317	12595	23432.2
						318	8566.74	15621.5
						319	763.56	11782.3
						320	17840.3	23936.2
						321	7340.76	19415.3
						322	10003.1	18203.2
						323	9485.28	3717
						324	5498.64	18825.7
						325	20356.6	32242.1
						326	12370.7	22397.8
						327	11069.1	25342.4
						328	17501.4	14793.7
						329	16538.8	30904
						330	11177.5	13828.5
						331	20376.7	15356.9
						332	17462.3	16160.8
						333	10337	22397.8
						334	29434.9	23432.2
						335	14369	16291.8
						336	15354.4	17020.1
						337	10165.7	12130
						338	9026.64	20186.5
						339	13403.9	21806.8
						340	14731.9	15642.9
						341	14639.9	20870.6
						342	7746.48	16348.5
						343	7107.66	27000.5
						344	6773.76	24267.6
						345	17618.6	22895.5
						346	10332	20585.9
						347	21551	14311.1
						348	9172.8	15836.9
						349	6194.16	16861.3
						350	11243	23190.3
						351	647.64	15742.4
						352	536.76	14549.2
						353	7388.64	15802.9
						354	12481.6	20585.9
						355	2479.68	17817.7
						356	11593.3	4258.8
						357	11995.2	23269.7
						358	12426.1	11350.1
						359	6787.62	20903.4
						360	14846.6	21352
						361	16630.7	17464.9
						362	12093.5	26126.1
						363	14088.1	20763.5
						364	8658.72	28135.8
						365	22664.9	24132.8
						366	11004.8	26059.3
						367	12950.3	19307
						368	7271.46	19808.5
						369	11177.5	16291.8
						370	5560.38	24538.5
						371	14627.3	20575.8
						372	17007.5	11090.5
						373	13049.8	14311.1
						374	15733.6	15876
						375	10145.5	19115.5
						376	16434.2	19885.3
						377	23599.8	16506
						378	24044.6	21019.3
						379	32382	24314.2
						380	13674.8	14822.6
						381	46219.3	14665.1
						382	16254	11760.8
						383	17026.4	1351.98
						384	15838.2	12393.4
						385	19278	22431.8
						386	6931.26	18600.1
						387	9135	20706.8
						388	11593.3	15642.9
						389	13362.3	24538.5
						390	9989.28	23234.4
						391	12734.8	293.58
						392	13371.1	13027.1
						393	10216.1	27713.7
						394	11736.9	16933.1
						395	11762.1	21610.3
						396	10645.7	14139.7
						397	10068.7	17464.9
						398	17341.4	16797.1
						399	23027.8	24780.4
						400	8555.4	21873.6
						401	11588.2	26041.7
						402	15916.3	16251.5
						403	18711	16291.8
						404	13843.6	19482.1
						405	22845.1	21529.6
						406	19007.1	18228.4
						407	21422.5	15448.9
						408	11988.9	26822.9
						409	14600.9	16291.8
						410	11830.1	27524.7
						411	12597.5	18233.5
						412	16867.6	17802.5
						413	10475.6	5445.72
						414	17374.1	15869.7
						415	11045.2	22269.2
						416	10231.2	19081.4
						417	20108.3	28246.7
						418	11322.4	13769.3
						419	19609.4	1316.7
						420	10435.3	17289.7
						421	5848.92	16960.9
						422	24345.7	18419.9
						423	25831.3	20705.6
						424	20039	14341.3
						425	14821.4	16232.6
						426	12800.3	28246.7
						427	21639.2	18351.9
						428	806.4	16072.6
						429	11861.6	17068
						430	8206.38	28220.2
						431	11497.5	16902.9
						432	25794.7	282.24
						433	23855.6	11438.3
						434	14361.5	23584.7
						435	15902.5	28513.8
						436	714.42	9240.84
						437	8528.94	18537.1
						438	12787.7	15172.9
						439	19672.4	18770.2
						440	23213	18173
						441	8040.06	4979.52
						442	17390.5	13421.5
						443	12749.9	19415.3
						444	9424.8	806.4
						445	11279.5	14243
						446	11463.5	13637
						447	10320.7	23748.5
						448	443.52	22724.1
						449	26504.1	11782.3
						450	11331.2	17233
						451	17884.4	13914.2
						452	12235.9	19775.7
						453	21556.1	1127.7
						454	9162.72	1316.7
						455	14994	18173
						456	14888.2	15078.4
						457	22391.5	17091.9
						458	890.82	16614.4
						459	16749.2	23391.9
						460	15862.1	12537
						461	19251.5	21638
						462	19712.7	14798.7
						463	19281.8	13271.6
						464	2170.98	16686.2
						465	5680.08	19415.3
						466	10985.9	17875.6
						467	16620.7	19913
						468	16690	21838.3
						469	8695.26	14151.1
						470	23594.8	20604.8
						471	13911.7	16785.7
						472	1849.68	21020.6
						473	13301.8	24688.4
						474	6846.84	14830.2
						475	7611.66	15487.9
						476	10505.9	27277.7
						477	4917.78	15127.6
						478	11762.1	17899.6
						479	9446.22	21101.2
						480	17399.3	22373.8
						481	18128.9	23030.3
						482	18813.1	23342.8
						483	19395.2	18233.5
						484	18537.1	12014.1
						485	21629.2	32492.9
						486	14052.8	24656.9
						487	6656.58	21953
						488	10400	20437.2
						489	14323.7	14559.3
						490	9169.02	22397.8
						491	18644.2	27255.1
						492	16659.7	13068.7
						493	14762.2	17115.8
						494	12007.8	13027.1
						495	11488.7	21694.7
						496	1011.78	23376.8
						497	7732.62	27713.7
						498	18683.3	12346.7
						499	10900.3	23767.4
						500	12882.2	16014.6
						501	4493.16	17330
						502	7461.72	15727.3
						503	28434.4	19269.2
						504	4911.48	15757.6
						505	16088.9	16512.3
						506	7073.64	24132.8
						507	18661.9	20685.4
						508	19721.5	16902.9
						509	18790.4	1316.7
						510	10476.9	16918
						511	10047.2	21352
						512	12361.9	15159.1
						513	11096.8	18688.3
						514	11067.8	18135.2
						515	7205.94	17757.2
						516	7679.7	20032.7
						517	8065.26	17446
						518	1219.68	22197.4
						519	15181.7	27000.5
						520	14648.8	21330.5
						521	4126.5	20403.2
						522	15883.6	9635.22
						523	11539.1	24314.2
						524	11670.1	27591.5
						525	13857.5	14835.2
						526	6055.56	21779.1
						527	14784.8	31895.6
						528	18121.3	18573.7
						529	4251.24	942.48
						530	13082.6	17022.6
						531	5715.36	12922.6
						532	14954.9	23936.2
						533	16160.8	14793.7
						534	9100.98	21263.8
						535	12671.8	12109.9
						536	8808.66	19443.1
						537	12965.4	16310.7
						538	10716.3	24163
						539	698.04	20798.8
						540	18532.1	15562.3
						541	12443.8	15685.7
						542	8959.86	16091.5
						543	7447.86	16455.6
						544	15065.8	22187.3
						545	8571.78	21055.9
						546	9457.56	24998.4
						547	9296.28	26882.1
						548	17999.1	10936.8
						549	10466.8	15442.6
						550	11646.2	20825.3
						551	7617.96	12771.4
						552	12577.3	23950.1
						553	14551.7	22008.4
						554	12996.9	15159.1
						555	7558.74	16759.3
						556	13921.7	17176.3
						557	11497.5	12010.3
						558	1193.22	14301
						559	15317.8	19585.4
						560	9384.48	15836.9
						561	11495	17691.7
						562	12109.9	11090.5
						563	5997.6	19926.9
						564	14788.6	14390.5
						565	19319.6	4258.8
						566	671.58	18203.2
						567	12543.3	20086.9
						568	16145.6	23269.7
						569	9873.36	17973.9
						570	5103	13150.6
						571	7840.98	15353.1
						572	11636.1	18228.4
						573	5944.68	12308.9
						574	17403.1	15448.9
						575	14842.8	12346.7
						576	20463.7	28971.2
						577	21450.2	22536.4
						578	11917.1	22055
						579	10712.5	18770.2
						580	8690.22	21311.6
						581	10793.2	15626.5
						582	10431.5	14113.3
						583	11919.6	14360.2
						584	14463.5	20695.5
						585	8933.4	19920.6
						586	7359.66	11401.7
						587	12307.7	15341.8
						588	18488	19065.1
						589	14138.5	827.82
						590	16822.3	18404.8
						591	23109.7	20585.9
						592		14600.9
						593		14738.2

## Sheet: Supplemental figure 1
Data tables Supplemental figure 1
S1d	Gprc5c expression in dormant and active HSC					S1f	Neo1 expression in Gprc5c-GFP pos / neg HSC					S1g	Neo1 expression in Gprc5c-GFP pos / neg HSC
												Fold change in MFI / cell
	dHSC	aHSC	MPP1			Gprc5cpos-HSC	Gprc5cneg-HSC					Gprc5cpos-HSC	Gprc5cneg-HSC	Gprc5cpos-HSC; Isotype control
1	1	0.2	0.08		1	1.24	0.24				1	0.888573	0.815909	0.317214
2	1.01	0.1	0.06		2	1.01	0.11				2	2.08626	0.721286	0.350863
3	0.95	0.11	0.1		3	0.69	0.3				3	1.15093	0.563281	0.314734
											4	1.19703	1.12844
	HSC compared to all populations										5	1.04309	1.38969
	P-value	<0.0001				P-value	0.0107				6	0.829139	0.927282
	t, df	t=23,09, df=4	t=41,48, df=4			t, df	t=4,515, df=4				7	0.847821	1.3779
											8	0.835741	0.94926
											9	1	0.52343
											10	1.31802	1.25922
											11	0.981857	1.03841
											12	1.1305	0.783647
											13	1.07273	0.431128
											14	1.14806	0.587688
											15	1.19689	0.672295
											16	1.1031	1.28468
											17	1.10319	0.832776
											18	1.43348	0.983669
											19	1.37013	0.517705
											20	1.15307	0.701999
											21	1.03041	0.972698
											22	1.17015	0.994966
											23	1.07566	0.568996
											24	1.11917	1.03812
											25	1.0524	0.701273
											26	1.15175	0.948467
S1h	HSPC frequencies in 5-6 week old animals										27	0.879872	0.682023
											28	1.69396	0.669199
	HSC		MPP1		MPP2		MPP34				29	1.71325	0.883411
	Ctrl	Neo gt/gt	Ctrl	Neo gt/gt	Ctrl	Neo gt/gt	Ctrl	Neo gt/gt			30	1.52672	0.918498
1	0.00741	0.0077	0.00966	0.00994	0.00563	0.00785	0.11	0.2			31	1.47791	0.521641
2	0.00647	0.012	0.00723	0.00938	0.01	0.00719	0.16	0.16			32	1.30818	0.88548
3	0.00552	0.00632	0.00828	0.012	0.00901	0.0079	0.14	0.12			33	1.62972	1.07386
4	0.00784	0.00805	0.011	0.012	0.00908	0.015	0.093	0.1			34	1.16006	0.904174
5	0.00792	0.00985	0.00881	0.014	0.011	0.017	0.15	0.24			35	1.43076	0.892982
6	0.00611	0.00727	0.011	0.015	0.01	0.012	0.11	0.22			36	1.85654	0.902824
7	0.00937	0.00912	0.013	0.017	0.011	0.017	0.072	0.29			37	1.16725	0.796589
8	0.0072		0.022		0.014		0.21				38	1.11826	0.997929
9	0.0081		0.02		0.013		0.23				39	1.0447	0.577906
10	0.00728		0.018		0.015		0.24				40	1.43862	0.753411
11	0.00799		0.012		0.00657		0.18				41	1.11452	0.906276
											42	1.20324	0.885923
											43	0.768551	0.970322
P-value		0.0937		0.9786		0.3618		0.2388			44	0.91412	1.08378
t, df		t=1,782, df=16		t=0,02724, df=16		t=0,9388, df=16		t=1,224, df=16			45	1.0998	1.02678
											46	1.37165	1.01364
	B-Cells		T-Cells		Myeloid Cells						47	0.549576	0.950526
	Ctrl	Neo gt/gt	Ctrl	Neo gt/gt	Ctrl	Neo gt/gt					48	1.0181	1.00607
1	4.23	6.41	2.38	2.77	31.7	26.7					49	0.910645	1.04296
2	6.73	4.67	2.96	1.9	29.9	44.9					50	0.995332	1.0973
3	4.19	10.2	3.1	2.77	51.7	41.1					51	1	0.798547
4	13.7	8.52	2.87	3.29	31	29					52	1.05124
5	6.14	7.09	2.44	3.03	38.2	43					53	0.998609
6	6.21		2.37		19.8						54	0.880864
7	8.13		4.26		37.3						55	0.923599
8	6.5		3.05		37.8						56	1.118
9	11.8		3.27		41.5						57	1.00646
											58	0.898506
P-value	0.9344		0.5108		0.762						59	1.14517
t, df	t=0,08403, df=12		t=0,6777, df=12		t=0,3098, df=12						60	1.23306
											61	1.01922
											P value		<0,0001	<0,0001
											t, df		t=5,692, df=110	t=5,237, df=62
S1i	HSC Cell cycle phase 5-6 week old							S1j	HSC Cell cycle phase 8months post Tx
	G0		G1		G2-S-M				G0		G1		G2-S-M
	Ctrl	Neo gt/gt	Ctrl	Neo gt/gt	Ctrl	Neo gt/gt			Ctrl	Neo gt/gt	Ctrl	Neo gt/gt	Ctrl	Neo gt/gt
1	69.8	47.3	23.8	47	2.57	2.88		1	74.1323	64.6204	24.536	30.8966	1.33166	4.48304
2	61.4	62.8	29.9	32.8	1.89	2.43		2	66.1993	63.7483	31.9268	31.2532	2.38943	4.99845
3	66.7	54.1	25.7	43.2	3.81	1.17		3	70.4084	60.3655	28.3645	34.6736	1.22712	4.96084
4	64.7	67.1	29.8	23.1	1.47	2.93		4	71.3	61	26.1	36.2	2.59	2.75
5	75.1	62.9	16.9	32.5	2.82	1.02		5	68.1	70.3	30.4	27.6	1.51	2.14
6	67.3	57.1	30	38.8	0.78	1.36		6	63.6	69	34.4	23.9	1.97	7.04
7	67.1	57.6	28.8	41.8	2.04	0.29		7	65.5	66.9	30.3	30.4	4.21	2.72
8	69.7		28		0.76			8	72.6	67.9	24.3	25.9	3.03	6.2
9	68.5		28.4		1.58			9		62.4		33.6		3.97
10	66		31.1		0.31			10		64.9		29.8		5.01
11	70.2		27.4		1
P-value	0.0083		0.0174		0.5431			P-value		0.0343		0.3734		0.0041
t, df	t=3,485, df=8		t=2,986, df=8		t=0,6351, df=8			t, df		t=2,314, df=16		t=0,9158, df=16		t=3,348, df=16

## Sheet: Supplemental figure 2
Data tables Supplemental figure 2
S2c	Normalized read counts					S2d	Normalized read counts
	Neo1						mKi67
	young		old				young		old
	Ctrl	Neo gt/gt	Ctrl	Neo gt/gt			Ctrl	Neo gt/gt	Ctrl	Neo gt/gt
1	212.866	25.6275	1503.89	228.472		1	6981.37	7253.77	320.008	1322.03
2	257.383	16.9468	2674.39	539.553		2	5628.32	8086.9	372.718	1305.64
3				414.337		3				1473.78
S2e	log2 fold changes of Ntn1 recpetors between Neo1 Ko and ctrl HSC														S2f	Relative expression in Neo1 Ko and ctrl HSC at 8 month after transplant
Dcc	Unc5a	Unc5b	Unc5c	Unc5d	Dscam	Neo1										Neo1		Egr1		Klf6		Itga2b
0	0.0534102	0	0	0	0	3.26208										Wt	Neo gt/gt	Wt	Neo gt/gt	Wt	Neo gt/gt	Wt	Neo gt/gt
															1	0.3	0	1.29	0.58	1.74	0.34	0.73	1.51
															2	0.88	0	0.81	0.34	1.69	0.37	1	1.38
															3	2.27	0.06	1.36	0.42	1.01	0.27	0.5	1.09
															4	1.1	0.11	1	0.46	1.61	0.28	0.85	1.5
															5		0.06	0.59	0.28	0.68	0.45	1.32	2.18
															P-value		0.02		0.0047		0.0016		0.0201
S2h	Expression of Ntn1 receptors and Neo1 ligends in HSC - Cabezas-Wallschedi et al., 2014														t, df		t=2,999, df=7		t=3,873, df=8		t=4,678, df=8		t=2,893, df=8
	normalized read counts
	Neo1	Dcc	Unc5a	Unc5b	Unc5c	Unc5d	Dscam	Ntn1	Ntn4	Rgma	Rgmb	Hfe2
1	1680	0	521	57	0	0	0	48	16	1	104	0
2	1986	0	201	29	0	0	0	77	24	0	218	0
3	601	0	1202	46	56	0	0	46	116	0	89	0
4	1679	1	601	5	9	7	10	21	13	0	282	11
S2i	Cell cycle phase 48 after Ntn1 treatment- FUCCI mice							S2j	c-MYC-GFP levels 48 after Ntn1 treatment					S2k	HSC engraftment
	Ctrl	Ntn1	Ctrl	Ntn1	Ctrl	Ntn1			untreated	Netrin-1					Neo gt/gt	Neo gt/gt
	G0-G1	G0-G1	G1-S	G1-S	G2-M	G2-M		1	1251	1183					-Ntn1	+Ntn1
1	68.9	70.8	16.2	14.8	13.8	13.5		2	1219	1165				1	23.9	1.37
2	68.8	73.2	16.9	15.9	13.6	10.1		3	1249	1189				2	1.34	20
3	67.8	75.3	18.9	13.1	11.9	10.7								3	4.83	7.75
4	68.6	71.5	16	17.8	14.3	10		P-value		0.0086				4	26.1	29.6
5	67.4	73.3	18.4	15.2	12.9	11		t, df		t=4,809, df=4				5	30.3	1.14
6	69.6	69.8	18.7	16.6	10.2	11.8								6	23
7	67.2	69	16.1	19.2	15.7	10.2
P-value		0.0021		0.2003		0.0218								P-value		0.4196
t, df		t=3,904, df=12		t=1,355, df=12		t=2,634, df=12								t, df		t=0,8458, df=9

## Sheet: Supplemental figure 3
Data tables Supplemental figure 3
S3a	Frequency of HSPCin Ntn1 +/ß-geo mice									S3b	Absolute blood counts 8 weeks after Cre induction
	HSC	HSC	MPP1	MPP1	MPP2	MPP2	MPP3-4	MPP3-4			WBC	WBC	NE	NE	LY	LY	Mo	Mo
	Ctrl	Ntn1 +/ß-geo	Ctrl	Ntn1 +/ß-geo	Ctrl	Ntn1 +/ß-geo	Ctrl	Ntn1 +/ß-geo			flox/flox	∆CAGGS/∆CAGGS	flox/flox	∆CAGGS/∆CAGGS	flox/flox	∆CAGGS/∆CAGGS	flox/flox	∆CAGGS/∆CAGGS
1	0.012	0.00989	0.00895	0.00908	0.015	0.019	0.051	0.053		1	5.54	6.32	1.58	2.81	3.34	2.75	0.56	0.53
2	0.017	0.015	0.018	0.012	0.038	0.028	0.15	0.13		2	4.32	6.9	1.77	3.36	2.1	3.02	0.38	0.45
3	0.014	0.013	0.013	0.012	0.04	0.027	0.16	0.14		3	5.64	5.36	1.9	1.83	2.95	2.84	0.74	0.67
4	0.00815	0.011	0.011	0.00436	0.014	0.03	0.085	0.15		4	5.08	5.66	1.4	2.21	3.09	2.93	0.57	0.48
5	0.012	0.013	0.00626	0.00917	0.03	0.023	0.069	0.093		5	4.88	4.76	1.81	1.84	2.47	2.42	0.59	0.45
6	0.01	0.00891	0.00677	0.00644	0.02	0.013	0.11	0.076		6	5.5	5.24	1.55	1.93	3.43	2.81	0.49	0.46
7	0.00854	0.012	0.00749	0.013	0.012	0.031	0.097	0.2		7	3.28	6.64	0.35	1.38	2.63	4.7	0.28	0.54
8	0.00987	0.013	0.00586	0.014	0.013	0.032	0.076	0.17		8		4.92		1.95		2.77		0.2
9	0.00622	0.017	0.003	0.016	0.039	0.03	0.11	0.21
P-value	0.2415		0.1268		0.7737		0.3826			P-value	0.0726		0.0418		0.5949		0.5633
t, df	t=1,216, df=16		t=1,611, df=16		t=0,2924, df=16		t=0,8978, df=16			t, df	t=1,954, df=13		t=2,258, df=13		t=0,5451, df=13		t=0,5930, df=13
S3c	Frequency of diff cells in PB, 8 weeks after Cre induction									S3d	Frequency of diff cells in BM, 8 weeks after Cre induction
	B-Cells	B-Cells	Myeloid	Myeloid	T-Cells	T-Cells					B-Cells	B-Cells	Myeloid	Myeloid	T-Cells	T-Cells
	flox/flox	∆CAGGS/∆CAGGS	flox/flox	∆CAGGS/∆CAGGS	flox/flox	∆CAGGS/∆CAGGS					flox/flox	∆CAGGS/∆CAGGS	flox/flox	∆CAGGS/∆CAGGS	flox/flox	∆CAGGS/∆CAGGS
1	50.8	34.8	26	39.6	18.7	21.2				1	10.9	7.93	75	79.2	2.24	1.09
2	54.3	33.6	21.4	43.4	19.1	18.6				2	9.44	5.66	76.4	80	1.57	1.47
3	40.9	43.8	30.4	26.4	23	26.3				3	7.81	8.04	72.6	77.7	1.81	1.96
4	53.4	40.1	17.7	30.2	24.9	24.9				4	19.1	12.7	72.6	74.8	0.95	2.35
5	41.5	29.2	27.7	52.7	25.4	4.79				5	12	9.69	74.7	82.5	1.27	1.02
6	53.1	26.3	25	63.8	20.4	7.41				6	13	15.1	72.6	75	1.04	1.49
7	33.1	36.8	56.9	57	2.74	2.8				7	19.6	14.5	70	73.7	1.18	1.21
8		33.5		61.3		2.56				8		14.2		73.1		4.25
P-value		0.0054		0.0268		0.2567				P-value		0.3284		0.0307		0.3563
t, df		t=3,332, df=13		t=2,496, df=13		t=1,186, df=13				t, df		0.3284		0.0307		t=0,9565, df=13
S3f	Frequency of HSPC 8 weeks after Cre induction										S3g	Frequency of HSPC 5 months after Cre induction
	HSC	HSC	MPP1	MPP1	MPP2	MPP2	MPP3-4	MPP3-4				HSC	HSC	MPP1	MPP1	MPP2	MPP2	MPP3-4	MPP3-4
	flox/flox	∆CAGGS/∆CAGGS	flox/flox	∆CAGGS/∆CAGGS	flox/flox	∆CAGGS/∆CAGGS	flox/flox	∆CAGGS/∆CAGGS				flox/flox	∆CAGGS/∆CAGGS	flox/flox	∆CAGGS/∆CAGGS	flox/flox	∆CAGGS/∆CAGGS	flox/flox	∆CAGGS/∆CAGGS
1	0.0043	0.00285	0.00179	0.00295	0.002	0.013	0.016	0.05			1	0.021	0.016	0.00413	0.01	0.00165	0.00781	0.024	0.047
2	0.0035	0.00121	0.000812	0.00135	0.00159	0.0049	0.00948	0.022			2	0.035	0.014	0.011	0.00178	0.00579	0.00272	0.053	0.02
3	0.00219	0.00368	0.00103	0.00418	0.00154	0.01	0.00589	0.033			3	0.029	0.013	0.00927	0.0069	0.00469	0.00748	0.043	0.051
4	0.00545	0.00201	0.00282	0.00167	0.00476	0.00758	0.022	0.026			4	0.022	0.00992	0.00429	0.00939	0.00426	0.022	0.033	0.16
5	0.00543	0.000739	0.00159	0.00163	0.00253	0.024	0.01	0.057			5	0.023	0.022	0.023	0.00776	0.019	0.025	0.18	0.19
6	0.00518	0.00138	0.00334	0.00165	0.0044	0.015	0.025	0.037			6	0.026	0.00916	0.012	0.00616	0.023	0.016	0.24	0.13
7	0.011	0.0021	0.011	0.00462	0.00916	0.013	0.065	0.046			7	0.032	0.02	0.014	0.01	0.019	0.012	0.17	0.043
8		0.00109		0.00448		0.028		0.072			8	0.031	0.00376	0.014	0.0023	0.036	0.0024	0.2	0.012
9		0.00145		0.00133		0.022		0.043			9	0.028		0.041		0.022		0.078
10		0.0029		0.00295		0.00988		0.037			10	0.023		0.016		0.013		0.081
											11	0.021		0.013		0.011		0.066
P-value	0.0028		0.6785			0.0023		0.0296			12	0.024		0.011		0.011		0.073
t, df	t=3,568, df=15		t=0,4228, df=15			t=3,663, df=15		t=2,403, df=15
											P-value	<0,0001		0.0492		0.6039		0.5121
											t, df	t=5,362, df=18		t=2,109, df=18		t=0,5281, df=18		t=0,6688, df=18
S3h	Ntn1 expression in EC 5 months after Cre induction							S3j	Frequency of HSPC 5 months after Cre induction
									HSC	HSC	MPP1	MPP1	MPP2	MPP2	MPP3-4	MPP3-4
	flox/flox	∆CAGGS/∆CAGGS	Ntn1-OE						LSL-Ntn1	Ntn1-OE	LSL-Ntn1	Ntn1-OE	LSL-Ntn1	Ntn1-OE	LSL-Ntn1	Ntn1-OE
1	2.69863	0	28.1096					1	0.027	0.00754	0.00464	0.00472	0.00372	0.00426	0.081	0.057
2	1	0	63.0205					2	0.016	0.00847	0.00378	0.00549	0.00404	0.0012	0.037	0.024
3	0.40411	0	31.8973					3	0.017	0.019	0.00451	0.00869	0.00382	0.00473	0.036	0.07
4	4.9726							4	0.028	0.026	0.00473	0.011	0.00447	0.022	0.074	0.22
								5	0.00292	0.017	0.00191	0.0098	0.00187	0.00591	0.018	0.11
		compared to flox/flox						6	0.00242	0.00342	0.00136	0.00532	0.00331	0.00663	0.02	0.03
P-value		0.12	0.0089					7	0.00501	0.00318	0.00343	0.00325	0.011	0.01	0.053	0.028
t, df		t=1,873, df=5	t=4,151, df=5					8		0.00347		0.00498		0.014		0.037
								P-value		0.557		0.0169		0.1682		0.3397
								t, df		t=0,6028, df=13		t=2,740, df=13		t=1,460, df=13		t=0,9912, df=13

[truncated: 1 more sheets: Supplemental figure 4]
